# Supplementary material for: Plasma Proteomics Reveals Biomarkers and Undulating Changes in Metabolic Aging
Source: Research (Wash D C). 2025 Dec 4;8:1004. doi: 10.34133/research.1004 (PMC12678049; doi:10.34133/research.1004)
Supplement: Supplementary 1 — Text S1 Figs. S1 to S4 Tables S1 to S15 [file research.1004.f1.zip]

Archive with 2 entries (2 files):
- Supplementary methods and figures.docx
- Supplementary tables.xlsx
