# Supplementary material for: Plasma Proteomics Reveals Biomarkers and Undulating Changes in Metabolic Aging
Source: Research (Wash D C). 2025 Dec 4;8:1004. doi: 10.34133/research.1004 (PMC12678049; doi:10.34133/research.1004)
Supplement: Supplementary 1 — Text S1 Figs. S1 to S4 Tables S1 to S15 [file research.1004.f1.zip › Supplementary tables.xlsx]

## Sheet: Content
Jijuan Zhang, et al, Plasma proteomics reveals biomarkers and undulating changes in metabolic aging
Table S1. Baseline characteristics of participants
Table S2. Baseline characteristics between participants with versus without metabolomic measurements
Table S3. Baseline characteristics between participants with versus without metabolomic and proteomic measurements
Table S4. Metabolic indicators selected by the least absolute shrinkage and selection operator penalty models for developing metabolic age
Table S5. Associations of plasma proteins with metabolic phenotypes in the training set
Table S6. Associations of plasma proteins with cardiovascular disease, type 2 diabetes, and all-cause mortality in the training set after excluding incident cases within the first year
Table S7. Associations of plasma proteins with metabolic phenotypes in the validation set
Table S8. Summary of proteins significantly associated with metabolic phenotypes in the training set and their replication in the validation set
Table S9. Summary of validation results for the top 20 metabolic-aging-related proteins identified in the training set
Table S10. Plasma proteins differentially expressed during metabolic aging (Bonferroni adjusted P <0.05)
Table S11. Plasma proteins differentially expressed during metabolic aging (false discovery rate adjusted P <0.05)
Table S12. Three clusters of plasma proteins classified based on their trajectories with metabolic age
Table S13. Assessment centers included in the training and validation sets
Table S14. Plasma metabolites included in this study
Table S15. Plasma proteins included in this study

## Sheet: ST1
Table S1. Baseline characteristics of participants
	Participants included to develop and validate metabolic age	Participants included to investigate proteome-wide associations with metabolic aging	Participants included to evaluate undulating plasma protein changes during metabolic aging
Participants, n	203491	24920	7092
Age, years	56.0 (8.1)	56.3 (8.2)	53.2 (7.9)
Males, n (%)	89,466 (44.0)	10,903 (43.8)	2,206 (31.1)
White, n (%)	194,799 (95.7)	23,660 (94.9)	6,716 (94.7)
College/university degree, n (%)	67,583 (33.2)	8,237 (33.1)	2,819 (39.7)
Ever/current smokers, n (%)	88,821 (43.6)	10,791 (43.3)	2,776 (39.1)
Ever/current drinkers, n (%)	195,666 (96.2)	23,874 (95.8)	6,859 (96.7)
Healthy diet, n (%)	29,567 (14.5)	3,524 (14.1)	1,041 (14.7)
Adequate physical activity, n (%)	136,198 (66.9)	16,501 (66.2)	4,943 (69.7)
History of type 2 diabetes, n (%)	0 (0.0)	0 (0.0)	0 (0.0)
History of hypertension, n (%)	109,710 (53.9)	13,539 (54.3)	0 (0.0)
History of dyslipidemia, n (%)	99,456 (48.9)	12,351 (49.6)	0 (0.0)
History of cardiovascular diseases, n (%)	0 (0.0)	0 (0.0)	0 (0.0)
Use of antihypertensive medications, n (%)	31,543 (15.5)	4,116 (16.5)	0 (0.0)
Use of antidiabetic medications, n (%)	0 (0.0)	0 (0.0)	0 (0.0)
Use of lipid-lowering medications, n (%)	21,179 (10.4)	2,781 (11.2)	0 (0.0)
Townsend deprivation index	-1.5 (3.0)	-1.4 (3.1)	-1.5 (3.0)
Body mass index, kg/m2	27.1 (4.5)	27.1 (4.5)	25.0 (3.7)
Estimated glomerular filtration rate, mL/min/1.73 m2	95.3 (12.3)	94.6 (13.3)	97.0 (11.8)

## Sheet: ST2
Table S2. Baseline characteristics between participants with versus without metabolomic measurements
	Participants without metabolomic measurements	Participants with metabolomic measurements	Standardized mean difference
Participants, n	227192	275281
Age, years	56.5 (8.1)	56.6 (8.1)	0.011
Males, n (%)	102,345 (45.0)	126,757 (46.0)	0.02
White, n (%)	213,615 (94.0)	261,825 (95.1)	0.048
College/university degree, n (%)	73,944 (32.5)	87,212 (31.7)	0.019
Ever/current smokers, n (%)	101,804 (44.8)	124,216 (45.1)	0.006
Ever/current drinkers, n (%)	216,752 (95.4)	263,337 (95.7)	0.012
Healthy diet, n (%)	32,496 (14.3)	40,823 (14.8)	0.015
Adequate physical activity, n (%)	147,078 (64.7)	180,579 (65.6)	0.032
History of type 2 diabetes, n (%)	13,906 (6.1)	17,038 (6.2)	0.003
History of hypertension, n (%)	128,470 (56.5)	158,192 (57.5)	0.019
History of dyslipidemia, n (%)	116,341 (51.2)	148,348 (53.9)	0.054
History of cardiovascular diseases, n (%)	15,833 (7.0)	20,118 (7.3)	0.013
Use of antihypertensive medications, n (%)	46,268 (20.4)	57,718 (21.0)	0.015
Use of antidiabetic medications, n (%)	2,546 (1.1)	3,063 (1.1)	0.001
Use of lipid-lowering medications, n (%)	37,972 (16.7)	48,903 (17.8)	0.028
Townsend deprivation index	-1.2 (3.1)	-1.4 (3.1)	0.045
Body mass index, kg/m2	27.4 (4.8)	27.5 (4.8)	0.009
Estimated glomerular filtration rate, mL/min/1.73 m2	95.0 (12.6)	94.7 (12.9)	0.019

## Sheet: ST3
Table S3. Baseline characteristics between participants with versus without metabolomic and proteomic measurements
	Participants without metabolomic or proteomic measurements	Participants with metabolomic and proteomic measurements	Standardized mean difference
Participants, n	472074	30399
Age, years	56.5 (8.1)	56.9 (8.2)	0.049
Males, n (%)	215,091 (45.6)	14,011 (46.1)	0.011
White, n (%)	446,749 (94.6)	28,691 (94.4)	0.011
College/university degree, n (%)	151,648 (32.1)	9,508 (31.3)	0.018
Ever/current smokers, n (%)	212,300 (45.0)	13,720 (45.1)	0.003
Ever/current drinkers, n (%)	451,114 (95.6)	28,975 (95.3)	0.012
Healthy diet, n (%)	68,918 (14.6)	4,401 (14.5)	0.003
Adequate physical activity, n (%)	308,036 (65.3)	19,621 (64.5)	0.023
History of type 2 diabetes, n (%)	28,881 (6.1)	2,063 (6.8)	0.027
History of hypertension, n (%)	268,911 (57.0)	17,751 (58.4)	0.029
History of dyslipidemia, n (%)	247,948 (52.5)	16,741 (55.1)	0.051
History of cardiovascular diseases, n (%)	33,373 (7.1)	2,578 (8.5)	0.053
Use of antihypertensive medications, n (%)	97,083 (20.6)	6,903 (22.7)	0.052
Use of antidiabetic medications, n (%)	5,185 (1.1)	424 (1.4)	0.027
Use of lipid-lowering medications, n (%)	81,007 (17.2)	5,868 (19.3)	0.056
Townsend deprivation index	-1.3 (3.1)	-1.3 (3.1)	0.012
Body mass index, kg/m2	27.4 (4.8)	27.5 (4.8)	0.011
Estimated glomerular filtration rate, mL/min/1.73 m2	94.9 (12.7)	93.7 (14.2)	0.087

## Sheet: ST4
Table S4. Metabolic indicators selected by the least absolute shrinkage and selection operator penalty models for developing metabolic age
Metabolites	LASSO coefficient
Degree of Unsaturation of Fatty Acids	-0.224032
Average Diameter for VLDL Particles	-0.207806
Valine	-0.102255
Cholesteryl Esters in Small HDL	-0.0812302
Albumin	-0.0746675
Linoleic Acid	-0.0562054
Leucine	-0.030215
Omega-3 Fatty Acids	-0.0146021
Alanine	-0.00433877
Lactate	0.013448
Free Cholesterol in Very Large HDL	0.0134554
Phenylalanine	0.0180881
Acetoacetate	0.0222105
Tyrosine	0.0319339
Acetone	0.0413686
Free Cholesterol in Very Small VLDL	0.0483607
Acetate	0.0563486
Glycoprotein Acetyls	0.258879
LASSO, least absolute shrinkage and selection operator; VLDL, very low density lipoprotein; HDL, high density lipoprotein.

## Sheet: ST5
Table S5. Associations of plasma proteins with metabolic phenotypes in the training set
Proteins*	Number of associated metabolic phenotypes in the training set	Metabolic age			Frailty index			Leukocyte telomere length			Cardiovascular disease			Type 2 diabetes			Death
		Beta (95% CI)	P	P-Bonferroni	Beta (95% CI)	P	P-Bonferroni	Beta (95% CI)	P	P-Bonferroni	HR (95% CI)	P	P-Bonferroni	HR (95% CI)	P	P-Bonferroni	HR (95% CI)	P	P-Bonferroni
A1BG	2	0.69 (0.62, 0.76)	1.00202e-84	2.9259e-81	0.003 (0.001, 0.006)	0.00295579	1	-0.01 (-0.026, 0.006)	0.214644	1	1.08 (1.03, 1.14)	0.00387779	1	1.1 (1.01, 1.2)	0.0305954	1	1.2 (1.13, 1.27)	1.41e-09	4.11e-06
AAMDC	0	0.11 (0.05, 0.18)	0.000659751	1	0.001 (-0.002, 0.003)	0.630356	1	-0.004 (-0.018, 0.011)	0.630949	1	0.97 (0.93, 1.02)	0.278333	1	0.98 (0.91, 1.06)	0.634376	1	1.01 (0.96, 1.06)	0.790176	1
AARSD1	1	0.17 (0.1, 0.24)	5.06934e-07	0.00148025	0.001 (-0.001, 0.003)	0.211761	1	0.012 (-0.004, 0.027)	0.133365	1	0.98 (0.93, 1.03)	0.455116	1	0.99 (0.92, 1.08)	0.869071	1	1.09 (1.04, 1.15)	0.001118	1
ABCA2	0	0.04 (-0.03, 0.1)	0.242782	1	0.003 (0.001, 0.005)	0.00255626	1	-0.013 (-0.028, 0.001)	0.0749665	1	0.93 (0.88, 0.98)	0.00392997	1	1.1 (1.02, 1.19)	0.00961056	1	0.98 (0.93, 1.03)	0.430865	1
ABHD14B	1	0.24 (0.18, 0.31)	3.60388e-13	1.05233e-09	0.002 (-0.001, 0.004)	0.150051	1	-0.002 (-0.017, 0.012)	0.753037	1	1.01 (0.97, 1.07)	0.555976	1	1.01 (0.93, 1.09)	0.84231	1	1.07 (1.01, 1.12)	0.0174546	1
ABL1	1	0.42 (0.35, 0.48)	2.40998e-35	7.03713e-32	0.003 (0.001, 0.005)	0.00188011	1	-0.023 (-0.038, -0.008)	0.00228919	1	1.06 (1.01, 1.11)	0.0259726	1	1.06 (0.98, 1.14)	0.133374	1	1.06 (1.01, 1.12)	0.0214174	1
ABO	0	-0.04 (-0.1, 0.03)	0.262124	1	-0.001 (-0.003, 0.002)	0.634964	1	0.008 (-0.007, 0.023)	0.296234	1	1.06 (1.01, 1.11)	0.0213322	1	0.99 (0.92, 1.07)	0.80016	1	1.02 (0.97, 1.08)	0.404528	1
ABRAXAS2	1	0.37 (0.3, 0.43)	7.27715e-28	2.12493e-24	0.002 (0, 0.004)	0.109621	1	-0.02 (-0.035, -0.005)	0.00740309	1	1 (0.96, 1.05)	0.868486	1	1.03 (0.95, 1.11)	0.522174	1	1.02 (0.96, 1.07)	0.555354	1
ACAA1	3	0.44 (0.38, 0.51)	1.17344e-38	3.42643e-35	0.006 (0.004, 0.009)	1.89114e-09	5.52213e-06	-0.016 (-0.031, -0.001)	0.0405022	1	1.07 (1.02, 1.12)	0.00826177	1	1.29 (1.2, 1.38)	1.78e-12	5.19e-09	1.1 (1.04, 1.16)	0.000347781	1
ACADM	1	0.14 (0.08, 0.21)	8.67473e-06	0.0253302	-0.001 (-0.003, 0.001)	0.595789	1	0.001 (-0.013, 0.015)	0.874339	1	0.99 (0.95, 1.04)	0.689642	1	1.01 (0.94, 1.09)	0.716201	1	0.99 (0.94, 1.04)	0.622236	1
ACADSB	1	0.26 (0.19, 0.32)	1.92541e-14	5.6222e-11	0 (-0.002, 0.002)	0.977616	1	-0.02 (-0.035, -0.005)	0.00860652	1	1.04 (0.99, 1.09)	0.127523	1	0.99 (0.91, 1.07)	0.718804	1	1.03 (0.97, 1.08)	0.33407	1
ACAN	1	-0.25 (-0.33, -0.18)	2.16246e-12	6.31438e-09	0.004 (0.001, 0.006)	0.0013387	1	0.021 (0.005, 0.037)	0.0115058	1	0.95 (0.9, 1)	0.0597472	1	0.87 (0.8, 0.95)	0.00196346	1	0.98 (0.92, 1.04)	0.470871	1
ACE	0	-0.06 (-0.12, 0.01)	0.0934049	1	-0.001 (-0.003, 0.001)	0.30887	1	0.001 (-0.014, 0.016)	0.871208	1	0.95 (0.91, 1)	0.03446	1	0.98 (0.91, 1.06)	0.597451	1	0.97 (0.92, 1.02)	0.24209	1
ACE2	6	0.18 (0.1, 0.26)	5.1038e-06	0.0149031	0.013 (0.01, 0.015)	9.2232e-24	2.69317e-20	-0.043 (-0.06, -0.025)	1.89883e-06	0.00554458	1.12 (1.07, 1.18)	5.06e-06	0.0147823	1.35 (1.26, 1.45)	4.99e-18	1.46e-14	1.21 (1.15, 1.28)	4.39e-12	1.28e-08
ACHE	1	-0.28 (-0.35, -0.21)	1.18818e-15	3.46949e-12	-0.005 (-0.007, -0.002)	2.80775e-05	0.0819864	-0.004 (-0.02, 0.011)	0.590397	1	0.95 (0.91, 1)	0.0762343	1	1.06 (0.98, 1.14)	0.18122	1	0.99 (0.93, 1.04)	0.66507	1
ACOT13	2	0.56 (0.49, 0.62)	3.10683e-62	9.07193e-59	0.002 (-0.001, 0.004)	0.140059	1	-0.034 (-0.049, -0.019)	8.93671e-06	0.0260952	1.03 (0.98, 1.08)	0.182851	1	1.01 (0.93, 1.09)	0.876252	1	1.06 (1, 1.11)	0.0468953	1
ACOX1	1	0.37 (0.31, 0.44)	4.64408e-29	1.35607e-25	0.003 (0, 0.005)	0.0174342	1	-0.028 (-0.043, -0.013)	0.000236489	0.690548	1.06 (1.02, 1.11)	0.00750119	1	1.09 (1.01, 1.17)	0.0261037	1	1.04 (0.98, 1.09)	0.184115	1
ACP1	0	-0.13 (-0.2, -0.06)	0.000141779	0.413995	-0.002 (-0.004, 0)	0.0840066	1	0.01 (-0.005, 0.025)	0.189431	1	0.91 (0.86, 0.96)	0.000362246	1	0.94 (0.87, 1.02)	0.167864	1	0.95 (0.9, 1)	0.0712723	1
ACP5	4	0.26 (0.19, 0.33)	6.28241e-14	1.83446e-10	0.007 (0.005, 0.009)	3.42994e-10	1.00154e-06	-0.034 (-0.05, -0.019)	1.50203e-05	0.0438594	1.02 (0.97, 1.08)	0.397562	1	1.29 (1.2, 1.4)	8.47e-11	2.47e-07	1.1 (1.05, 1.17)	0.00035432	1
ACP6	1	0.33 (0.26, 0.39)	3.31812e-23	9.68892e-20	0.002 (-0.001, 0.004)	0.145422	1	-0.018 (-0.033, -0.004)	0.014411	1	1.02 (0.97, 1.07)	0.467967	1	1.08 (0.99, 1.17)	0.0825583	1	1.03 (0.98, 1.08)	0.298788	1
ACRBP	1	0.37 (0.31, 0.44)	1.40429e-28	4.10053e-25	0 (-0.002, 0.002)	0.792939	1	-0.011 (-0.026, 0.004)	0.14052	1	0.98 (0.93, 1.03)	0.434301	1	1.05 (0.98, 1.12)	0.207021	1	1.01 (0.96, 1.07)	0.62068	1
ACRV1	0	0.05 (-0.05, 0.14)	0.332566	1	-0.004 (-0.007, -0.001)	0.0112201	1	0 (-0.021, 0.021)	0.967164	1	1.03 (0.97, 1.09)	0.413259	1	0.94 (0.84, 1.05)	0.278382	1	0.98 (0.91, 1.05)	0.537198	1
ACSL1	0	-0.06 (-0.13, 0)	0.0490449	1	0.001 (-0.001, 0.003)	0.588091	1	0.002 (-0.013, 0.016)	0.803311	1	0.98 (0.93, 1.03)	0.377884	1	0.98 (0.91, 1.06)	0.658007	1	1.01 (0.96, 1.06)	0.767157	1
ACTA2	3	0.47 (0.39, 0.54)	2.39778e-34	7.00152e-31	0.007 (0.005, 0.01)	2.71874e-09	7.93871e-06	-0.012 (-0.029, 0.005)	0.158452	1	1.06 (1.01, 1.12)	0.023719	1	1.08 (0.99, 1.17)	0.080749	1	1.18 (1.12, 1.24)	4.99e-11	1.46e-07
ACTN2	1	0.16 (0.09, 0.22)	6.64322e-06	0.0193982	0.003 (0.001, 0.005)	0.00467277	1	0.003 (-0.012, 0.018)	0.691359	1	1.04 (0.99, 1.09)	0.123151	1	0.99 (0.92, 1.08)	0.865041	1	1.05 (1, 1.11)	0.0479587	1
ACTN4	0	0.1 (0.04, 0.17)	0.00126595	1	-0.001 (-0.003, 0.001)	0.467227	1	-0.01 (-0.024, 0.004)	0.173763	1	1.02 (0.97, 1.06)	0.434893	1	0.95 (0.88, 1.03)	0.207171	1	1.03 (0.98, 1.08)	0.232192	1
ACVRL1	5	0.93 (0.85, 1.01)	1.129e-123	3.2967e-120	0.013 (0.01, 0.015)	7.17694e-24	2.09567e-20	-0.034 (-0.052, -0.017)	0.000126517	0.369429	1.22 (1.16, 1.29)	2.22e-13	6.49e-10	1.26 (1.15, 1.37)	2.43e-07	0.000708406	1.4 (1.32, 1.48)	9.86e-31	2.88e-27
ACY1	2	0.18 (0.1, 0.25)	4.44967e-06	0.012993	0.005 (0.002, 0.007)	0.00011871	0.346634	-0.028 (-0.045, -0.011)	0.00113308	1	1.02 (0.97, 1.08)	0.37765	1	1.58 (1.47, 1.71)	8.62e-33	2.52e-29	1.02 (0.96, 1.08)	0.617456	1
ACY3	1	0.11 (0.04, 0.17)	0.0021266	1	0.004 (0.002, 0.006)	0.000152363	0.4449	-0.01 (-0.025, 0.005)	0.201967	1	1.03 (0.98, 1.08)	0.3202	1	1.25 (1.16, 1.34)	2.1e-09	6.13e-06	1.03 (0.97, 1.09)	0.333696	1
ACYP1	1	0.35 (0.28, 0.41)	3.33159e-24	9.72825e-21	0.002 (0, 0.004)	0.090749	1	0.003 (-0.012, 0.018)	0.70949	1	0.99 (0.94, 1.04)	0.705821	1	1.03 (0.95, 1.11)	0.499971	1	1.05 (0.99, 1.1)	0.100821	1
ADA	1	0.36 (0.29, 0.43)	7.42479e-26	2.16804e-22	0.001 (-0.001, 0.003)	0.347319	1	-0.015 (-0.03, 0.001)	0.059182	1	1.01 (0.97, 1.07)	0.567593	1	1.06 (0.98, 1.14)	0.165525	1	1.08 (1.02, 1.14)	0.00538023	1
ADA2	5	0.81 (0.74, 0.88)	5.8329e-115	1.7032e-111	0.011 (0.008, 0.013)	2.4297e-21	7.09472e-18	-0.052 (-0.068, -0.036)	8.08049e-11	2.3595e-07	1.11 (1.06, 1.17)	3.34e-05	0.0974212	1.29 (1.19, 1.39)	1.78e-10	5.2e-07	1.22 (1.16, 1.29)	2.71e-13	7.91e-10
ADAM12	5	0.53 (0.46, 0.6)	5.57139e-51	1.62685e-47	0.008 (0.006, 0.01)	5.25111e-12	1.53332e-08	-0.036 (-0.052, -0.021)	5.75703e-06	0.0168105	1.06 (1.01, 1.12)	0.0179391	1	1.16 (1.09, 1.24)	9.15e-06	0.026732	1.18 (1.13, 1.24)	4.62e-12	1.35e-08
ADAM15	0	0.04 (-0.02, 0.11)	0.216002	1	0 (-0.002, 0.002)	0.891746	1	-0.025 (-0.04, -0.01)	0.000824086	1	0.97 (0.93, 1.02)	0.260362	1	1.06 (0.98, 1.15)	0.129066	1	1.06 (1.01, 1.12)	0.0225626	1
ADAM22	0	0.05 (-0.02, 0.12)	0.141239	1	0.003 (0.001, 0.005)	0.00418655	1	0.019 (0.004, 0.035)	0.0164233	1	0.93 (0.89, 0.98)	0.00776445	1	1.07 (0.98, 1.16)	0.122797	1	0.94 (0.89, 1)	0.0446397	1
ADAM23	0	-0.03 (-0.1, 0.03)	0.34916	1	0.001 (-0.001, 0.003)	0.197041	1	0.007 (-0.008, 0.022)	0.361164	1	1.01 (0.96, 1.06)	0.80522	1	1.02 (0.94, 1.11)	0.646257	1	1.02 (0.97, 1.08)	0.475764	1
ADAM8	3	0.96 (0.89, 1.02)	4.0445e-175	1.181e-171	0.008 (0.006, 0.01)	2.07489e-14	6.05867e-11	-0.017 (-0.032, -0.002)	0.0263671	1	1.08 (1.02, 1.13)	0.00333488	1	1.18 (1.09, 1.27)	3.64e-05	0.1064	1.15 (1.09, 1.21)	4.54e-07	0.00132653
ADAM9	3	0.48 (0.41, 0.55)	5.01672e-41	1.46488e-37	0.007 (0.004, 0.009)	4.11739e-09	1.20228e-05	-0.006 (-0.022, 0.01)	0.452706	1	1.05 (0.99, 1.1)	0.0812888	1	1.15 (1.07, 1.24)	0.000226991	0.662814	1.15 (1.09, 1.21)	2.02e-07	0.000588734
ADAMTS1	1	0.26 (0.19, 0.33)	4.81191e-14	1.40508e-10	0.001 (-0.001, 0.003)	0.219799	1	-0.014 (-0.029, 0.001)	0.0715622	1	1.03 (0.98, 1.08)	0.265595	1	1.08 (1, 1.17)	0.0451777	1	1.1 (1.05, 1.16)	0.000123755	0.361365
ADAMTS13	3	-0.4 (-0.46, -0.33)	3.17857e-31	9.28141e-28	-0.004 (-0.006, -0.001)	0.00106492	1	0.049 (0.034, 0.064)	1.59771e-10	4.66533e-07	0.89 (0.85, 0.93)	7.55e-07	0.00220371	1.15 (1.06, 1.25)	0.000534085	1	0.91 (0.87, 0.96)	0.000723642	1
ADAMTS15	3	0.35 (0.28, 0.43)	1.2702e-21	3.70898e-18	0.006 (0.004, 0.009)	6.83532e-08	0.000199591	-0.031 (-0.048, -0.015)	0.000189526	0.553415	1.12 (1.05, 1.18)	0.000180983	0.528471	1.35 (1.23, 1.48)	3.53e-10	1.03e-06	1.08 (1.01, 1.15)	0.0153221	1
ADAMTS16	0	0.15 (0.08, 0.22)	2.63755e-05	0.0770165	0.003 (0.001, 0.006)	0.00205432	1	-0.019 (-0.035, -0.003)	0.018564	1	1 (0.95, 1.06)	0.921629	1	1.07 (1, 1.15)	0.0421491	1	1.1 (1.05, 1.15)	4.28e-05	0.124837
ADAMTS4	1	0.43 (0.37, 0.5)	1.11808e-36	3.2648e-33	0.002 (0, 0.004)	0.0614648	1	-0.028 (-0.043, -0.012)	0.000347238	1	1.05 (1, 1.1)	0.0387872	1	1.09 (1.01, 1.17)	0.0250988	1	1.12 (1.06, 1.18)	2.16e-05	0.0631486
ADAMTS8	3	-0.61 (-0.68, -0.55)	4.34875e-74	1.26983e-70	-0.01 (-0.012, -0.008)	1.86451e-21	5.44437e-18	0.023 (0.008, 0.038)	0.00266565	1	0.98 (0.93, 1.03)	0.38302	1	0.94 (0.87, 1.02)	0.134781	1	0.86 (0.81, 0.91)	1.51e-08	4.4e-05
ADAMTSL2	6	1.09 (1.02, 1.16)	8.2716e-186	2.4153e-182	0.009 (0.007, 0.012)	2.26436e-14	6.61194e-11	-0.038 (-0.054, -0.021)	1.12879e-05	0.0329607	1.13 (1.08, 1.19)	1.71e-06	0.00497923	1.53 (1.44, 1.63)	3.59e-41	1.05e-37	1.28 (1.22, 1.35)	2.17e-20	6.34e-17
ADAMTSL4	1	0.18 (0.11, 0.24)	2.11194e-07	0.000616685	0.004 (0.001, 0.006)	0.00104519	1	-0.02 (-0.035, -0.005)	0.0106683	1	1.05 (1, 1.1)	0.041178	1	1.12 (1.04, 1.21)	0.00244032	1	1.09 (1.03, 1.15)	0.00123243	1
ADAMTSL5	0	0.01 (-0.06, 0.07)	0.854349	1	-0.003 (-0.005, -0.001)	0.00298077	1	-0.015 (-0.029, 0)	0.0572418	1	1 (0.95, 1.05)	0.954948	1	1.01 (0.93, 1.1)	0.765693	1	0.96 (0.91, 1.01)	0.155784	1
ADCYAP1R1	0	0 (-0.06, 0.07)	0.928181	1	-0.001 (-0.003, 0.001)	0.233733	1	0.009 (-0.005, 0.023)	0.199755	1	0.98 (0.94, 1.03)	0.476768	1	0.98 (0.9, 1.06)	0.563589	1	0.96 (0.9, 1.01)	0.123211	1
ADD1	0	0.12 (0.05, 0.19)	0.000430268	1	-0.001 (-0.003, 0.001)	0.308773	1	-0.004 (-0.019, 0.011)	0.584872	1	0.95 (0.91, 1)	0.0444868	1	1 (0.92, 1.08)	0.984394	1	0.98 (0.93, 1.04)	0.503145	1
ADGRB3	0	0.06 (-0.01, 0.13)	0.0842489	1	0.003 (0.001, 0.005)	0.00229689	1	0.012 (-0.003, 0.027)	0.119819	1	0.99 (0.95, 1.04)	0.7544	1	1.1 (1.01, 1.19)	0.0218565	1	1.06 (1, 1.12)	0.0362424	1
ADGRD1	2	0.31 (0.24, 0.38)	2.8489e-17	8.3188e-14	0 (-0.002, 0.002)	0.931442	1	-0.034 (-0.05, -0.018)	4.49474e-05	0.131246	1.06 (1.01, 1.12)	0.0219772	1	1.22 (1.13, 1.32)	7.18e-07	0.00209732	1.13 (1.07, 1.2)	1.98e-05	0.0579589
ADGRE1	2	0.55 (0.49, 0.62)	7.92002e-59	2.31264e-55	0.005 (0.003, 0.007)	3.55892e-06	0.010392	0.008 (-0.007, 0.023)	0.297885	1	1 (0.96, 1.06)	0.847188	1	1.15 (1.06, 1.24)	0.000412778	1	1.07 (1.01, 1.12)	0.0170649	1
ADGRE2	0	0.03 (-0.04, 0.1)	0.446052	1	0.001 (-0.001, 0.003)	0.379398	1	-0.011 (-0.027, 0.004)	0.161606	1	0.92 (0.88, 0.97)	0.00266479	1	1.1 (1.01, 1.19)	0.0228607	1	1.03 (0.98, 1.09)	0.283803	1
ADGRE5	0	0.1 (0.03, 0.17)	0.00516408	1	0.002 (0, 0.004)	0.125122	1	-0.019 (-0.035, -0.004)	0.0146557	1	0.93 (0.89, 0.98)	0.00918973	1	1.14 (1.06, 1.23)	0.000617047	1	1.04 (0.98, 1.09)	0.211242	1
ADGRF5	2	0.68 (0.62, 0.75)	1.76611e-89	5.15705e-86	0.002 (0, 0.004)	0.0344325	1	-0.027 (-0.042, -0.011)	0.00057319	1	1.08 (1.02, 1.13)	0.0043333	1	1.08 (0.99, 1.17)	0.077268	1	1.14 (1.08, 1.2)	1.53e-06	0.00446504
ADGRG1	5	0.64 (0.56, 0.73)	1.20131e-51	3.50783e-48	0.009 (0.006, 0.011)	1.71026e-10	4.99397e-07	-0.087 (-0.105, -0.068)	2.32551e-19	6.79048e-16	1.07 (1.02, 1.12)	0.00633715	1	1.34 (1.27, 1.43)	6.2e-22	1.81e-18	1.17 (1.11, 1.22)	9.83e-10	2.87e-06
ADGRG2	3	-0.55 (-0.62, -0.48)	5.58902e-48	1.632e-44	-0.005 (-0.007, -0.003)	1.64999e-05	0.0481796	0.035 (0.019, 0.052)	3.66544e-05	0.107031	0.89 (0.84, 0.94)	3.57e-05	0.104365	0.86 (0.78, 0.94)	0.000585068	1	0.88 (0.82, 0.93)	1.16e-05	0.0338255
ADGRV1	0	0.07 (0, 0.13)	0.0421604	1	0 (-0.002, 0.002)	0.949849	1	-0.004 (-0.018, 0.011)	0.618306	1	0.99 (0.95, 1.04)	0.781125	1	1 (0.92, 1.08)	0.962167	1	1.02 (0.97, 1.08)	0.352485	1
ADH1B	2	0.14 (0.07, 0.21)	9.05794e-05	0.264492	0.005 (0.003, 0.007)	8.79342e-06	0.0256768	-0.013 (-0.028, 0.003)	0.1144	1	1.02 (0.97, 1.07)	0.471548	1	1.26 (1.18, 1.35)	2.49e-11	7.28e-08	1.01 (0.95, 1.06)	0.810016	1
ADH4	2	0.12 (0.05, 0.2)	0.00132334	1	0.006 (0.003, 0.008)	1.24469e-06	0.00363448	-0.009 (-0.026, 0.007)	0.277962	1	1 (0.95, 1.06)	0.920908	1	1.39 (1.28, 1.51)	3.25e-14	9.48e-11	0.96 (0.9, 1.02)	0.158328	1
ADIPOQ	1	-0.08 (-0.17, 0)	0.0429553	1	0.004 (0.001, 0.006)	0.00637362	1	-0.008 (-0.026, 0.01)	0.387471	1	1.04 (0.98, 1.1)	0.191768	1	0.7 (0.64, 0.77)	4.49e-14	1.31e-10	1.11 (1.04, 1.19)	0.00126972	1
ADM	6	1.07 (0.99, 1.15)	3.45e-148	1.0074e-144	0.018 (0.015, 0.02)	6.09501e-42	1.77974e-38	-0.052 (-0.071, -0.034)	2.44439e-08	7.13761e-05	1.3 (1.22, 1.39)	1.9e-16	5.55e-13	1.3 (1.17, 1.43)	4.01e-07	0.00117093	1.5 (1.4, 1.6)	3.92e-30	1.14e-26
ADRA2A	0	0.1 (0.03, 0.17)	0.00374033	1	0.002 (0, 0.005)	0.0246646	1	-0.004 (-0.019, 0.011)	0.581928	1	0.99 (0.95, 1.05)	0.836094	1	0.97 (0.89, 1.05)	0.444748	1	1.02 (0.96, 1.07)	0.534196	1
AFAP1	1	0.16 (0.09, 0.22)	2.33418e-06	0.00681582	0.001 (-0.001, 0.003)	0.2214	1	0 (-0.015, 0.015)	0.968803	1	1.03 (0.98, 1.08)	0.291328	1	1.04 (0.96, 1.12)	0.317617	1	0.99 (0.94, 1.04)	0.653961	1
AFM	2	-0.31 (-0.38, -0.23)	5.82336e-17	1.70042e-13	0.001 (-0.001, 0.003)	0.473415	1	-0.031 (-0.047, -0.015)	0.000156754	0.457722	0.98 (0.93, 1.03)	0.431398	1	1.43 (1.32, 1.54)	2.09e-19	6.11e-16	0.97 (0.92, 1.03)	0.324127	1
AFP	1	-0.22 (-0.28, -0.15)	1.22203e-10	3.56832e-07	-0.001 (-0.003, 0.002)	0.633155	1	0.025 (0.01, 0.039)	0.001303	1	0.99 (0.94, 1.04)	0.683179	1	1.04 (0.96, 1.13)	0.305786	1	1.01 (0.96, 1.07)	0.634906	1
AGBL2	0	-0.03 (-0.1, 0.03)	0.305737	1	0 (-0.002, 0.002)	0.953323	1	0.002 (-0.013, 0.017)	0.769353	1	0.98 (0.94, 1.03)	0.497989	1	1 (0.93, 1.09)	0.902693	1	0.96 (0.91, 1)	0.0771024	1
AGER	0	0 (-0.07, 0.07)	0.986553	1	0.003 (0.001, 0.005)	0.0139987	1	0.002 (-0.014, 0.017)	0.849855	1	0.96 (0.91, 1.01)	0.14265	1	0.88 (0.81, 0.96)	0.00283717	1	0.9 (0.85, 0.95)	0.000218195	0.637129
AGR2	3	0.24 (0.18, 0.31)	6.20115e-13	1.81074e-09	0.008 (0.006, 0.01)	1.06214e-13	3.10144e-10	-0.006 (-0.021, 0.009)	0.430798	1	1.09 (1.04, 1.14)	0.000593982	1	1.1 (1.02, 1.2)	0.0189605	1	1.2 (1.14, 1.27)	9.57e-12	2.8e-08
AGR3	1	-0.25 (-0.32, -0.19)	1.32833e-13	3.87874e-10	0.004 (0.002, 0.006)	4.69746e-05	0.137166	-0.018 (-0.033, -0.002)	0.0229669	1	1.01 (0.96, 1.06)	0.666513	1	1.17 (1.09, 1.26)	3.17e-05	0.0924676	0.98 (0.92, 1.03)	0.370688	1
AGRN	6	0.87 (0.8, 0.95)	5.6183e-116	1.6405e-112	0.015 (0.013, 0.018)	3.23605e-37	9.44925e-34	-0.038 (-0.055, -0.021)	1.38488e-05	0.0404384	1.18 (1.13, 1.24)	2.03e-11	5.94e-08	1.34 (1.25, 1.45)	1.22e-15	3.55e-12	1.24 (1.17, 1.3)	4.61e-16	1.35e-12
AGRP	1	-0.18 (-0.25, -0.11)	8.90104e-07	0.0025991	-0.001 (-0.003, 0.001)	0.310419	1	0.016 (0, 0.032)	0.0466152	1	1.05 (0.99, 1.1)	0.0960319	1	1.05 (0.97, 1.15)	0.244339	1	1.05 (1, 1.12)	0.0713541	1
AGT	0	-0.06 (-0.13, 0)	0.0513704	1	0 (-0.002, 0.002)	0.645765	1	-0.011 (-0.026, 0.003)	0.120177	1	1 (0.96, 1.05)	0.872975	1	1.03 (0.96, 1.11)	0.365307	1	1 (0.95, 1.06)	0.889869	1
AGXT	3	0.16 (0.1, 0.23)	1.82178e-06	0.0053196	0.005 (0.003, 0.007)	8.83435e-07	0.00257963	0 (-0.015, 0.015)	0.981105	1	1.04 (0.99, 1.09)	0.12135	1	1.3 (1.21, 1.4)	1.57e-12	4.59e-09	1.09 (1.04, 1.15)	0.000765902	1
AHCY	1	0.63 (0.57, 0.7)	4.06163e-79	1.186e-75	0.002 (0, 0.004)	0.0261918	1	-0.026 (-0.041, -0.011)	0.000640833	1	1.06 (1.01, 1.11)	0.0164166	1	1.07 (0.99, 1.16)	0.0929675	1	1.12 (1.06, 1.18)	2.76e-05	0.0804603
AHNAK	1	0.44 (0.37, 0.51)	2.41342e-33	7.0472e-30	0.003 (0.001, 0.006)	0.00387579	1	-0.025 (-0.041, -0.009)	0.0025673	1	1.04 (0.99, 1.1)	0.113543	1	1.12 (1.03, 1.21)	0.0076251	1	0.98 (0.93, 1.04)	0.588632	1
AHNAK2	0	0.12 (0.06, 0.19)	0.000279589	0.8164	0.004 (0.002, 0.006)	0.000749147	1	0 (-0.015, 0.015)	0.980759	1	0.99 (0.94, 1.04)	0.565386	1	1 (0.92, 1.08)	0.995427	1	1.01 (0.96, 1.06)	0.704365	1
AHSA1	1	0.26 (0.2, 0.33)	4.57464e-15	1.33579e-11	0 (-0.002, 0.002)	0.869151	1	-0.009 (-0.024, 0.006)	0.243003	1	0.99 (0.94, 1.04)	0.661093	1	0.98 (0.91, 1.07)	0.684034	1	1.01 (0.96, 1.06)	0.798239	1
AHSG	1	0.16 (0.09, 0.22)	1.86434e-06	0.00544387	0.003 (0.001, 0.005)	0.00740936	1	-0.007 (-0.021, 0.008)	0.380624	1	1.02 (0.97, 1.07)	0.505824	1	1.17 (1.08, 1.27)	0.000171624	0.501142	1.05 (1, 1.11)	0.0541997	1
AHSP	1	-0.21 (-0.27, -0.14)	3.16258e-09	9.23474e-06	0.002 (-0.001, 0.004)	0.168651	1	0.026 (0.011, 0.041)	0.000966849	1	0.98 (0.94, 1.04)	0.547836	1	1.05 (0.97, 1.14)	0.243504	1	0.97 (0.92, 1.03)	0.317191	1
AIDA	0	0.1 (0.04, 0.17)	0.00216642	1	0.001 (-0.001, 0.003)	0.467846	1	-0.02 (-0.035, -0.005)	0.00872937	1	1.01 (0.96, 1.06)	0.682951	1	0.94 (0.86, 1.02)	0.144068	1	1 (0.95, 1.06)	0.891121	1
AIF1	1	0.42 (0.35, 0.48)	2.12075e-36	6.19258e-33	0.002 (0, 0.004)	0.0816937	1	-0.008 (-0.023, 0.006)	0.271471	1	1.03 (0.98, 1.08)	0.208993	1	1.07 (0.99, 1.16)	0.094552	1	1.1 (1.04, 1.15)	0.00044764	1
AIF1L	0	0.14 (0.08, 0.21)	2.3902e-05	0.0697939	-0.001 (-0.003, 0.001)	0.554596	1	-0.013 (-0.028, 0.002)	0.0816565	1	1.06 (1.01, 1.11)	0.0134676	1	1.02 (0.94, 1.1)	0.639273	1	1.08 (1.03, 1.13)	0.00192548	1
AIFM1	2	0.83 (0.76, 0.89)	6.25e-132	1.825e-128	0.004 (0.002, 0.006)	0.00037794	1	-0.035 (-0.05, -0.02)	6.20723e-06	0.0181251	1.06 (1.01, 1.11)	0.0218538	1	1.13 (1.05, 1.22)	0.00137111	1	1.1 (1.04, 1.16)	0.000436395	1
AK1	1	0.26 (0.19, 0.32)	5.29489e-14	1.54611e-10	0.001 (-0.001, 0.003)	0.216158	1	0.013 (-0.002, 0.028)	0.0945233	1	1 (0.95, 1.05)	0.922616	1	0.99 (0.92, 1.07)	0.842938	1	1.05 (1, 1.11)	0.05778	1
AK2	1	0.42 (0.36, 0.49)	1.31135e-36	3.82913e-33	0.001 (-0.001, 0.003)	0.204912	1	-0.03 (-0.045, -0.015)	7.68387e-05	0.224369	1 (0.96, 1.05)	0.902415	1	1.01 (0.94, 1.09)	0.772034	1	1.04 (0.99, 1.1)	0.111523	1
AKAP12	1	-0.17 (-0.23, -0.1)	1.19527e-06	0.00349019	0 (-0.002, 0.002)	0.859019	1	0.004 (-0.011, 0.019)	0.636577	1	0.97 (0.93, 1.02)	0.319531	1	0.97 (0.89, 1.05)	0.411417	1	0.99 (0.94, 1.05)	0.763005	1
AKR1B1	1	0.34 (0.28, 0.41)	8.32451e-26	2.43076e-22	0.002 (0, 0.004)	0.0331141	1	-0.015 (-0.029, 0)	0.0466313	1	1.02 (0.97, 1.07)	0.392024	1	1.06 (0.98, 1.15)	0.126388	1	1.05 (1, 1.11)	0.0498863	1
AKR1B10	2	0.18 (0.12, 0.25)	1.14471e-07	0.000334255	0.004 (0.001, 0.006)	0.00140266	1	-0.005 (-0.021, 0.01)	0.507029	1	1 (0.96, 1.05)	0.899377	1	1.17 (1.1, 1.25)	9.62e-07	0.00281017	1.11 (1.06, 1.16)	2.33e-05	0.0681793
AKR1C4	0	0.1 (0.04, 0.16)	0.00228512	1	0.001 (-0.001, 0.003)	0.48005	1	-0.003 (-0.018, 0.011)	0.684509	1	1.02 (0.98, 1.07)	0.3297	1	1.13 (1.06, 1.2)	0.000205726	0.600719	1.04 (0.99, 1.09)	0.145906	1
AKR7L	3	0.23 (0.16, 0.29)	4.5142e-11	1.31815e-07	0.005 (0.003, 0.007)	3.55657e-06	0.0103852	-0.013 (-0.028, 0.002)	0.0982968	1	1.03 (0.98, 1.08)	0.276656	1	1.2 (1.12, 1.27)	3.28e-08	9.57e-05	1.06 (1.01, 1.11)	0.0309613	1
AKT1S1	1	0.4 (0.33, 0.46)	1.35931e-33	3.96919e-30	0.002 (0, 0.004)	0.0296571	1	-0.004 (-0.019, 0.01)	0.577264	1	0.98 (0.94, 1.03)	0.440966	1	1.03 (0.96, 1.11)	0.424667	1	1.05 (0.99, 1.1)	0.0866709	1
AKT2	1	0.33 (0.26, 0.39)	1.31368e-22	3.83596e-19	0 (-0.003, 0.002)	0.638547	1	-0.021 (-0.036, -0.006)	0.00550312	1	0.99 (0.95, 1.04)	0.724956	1	1 (0.93, 1.08)	0.953289	1	0.99 (0.94, 1.04)	0.695205	1
AKT3	1	0.23 (0.17, 0.3)	2.15529e-12	6.29343e-09	-0.001 (-0.003, 0.001)	0.472108	1	-0.01 (-0.025, 0.004)	0.173368	1	0.99 (0.94, 1.04)	0.617591	1	0.96 (0.89, 1.04)	0.294944	1	0.97 (0.92, 1.03)	0.326607	1
ALCAM	4	0.32 (0.25, 0.39)	9.05336e-19	2.64358e-15	0.009 (0.006, 0.011)	1.00026e-13	2.92075e-10	0.005 (-0.011, 0.021)	0.570802	1	0.99 (0.94, 1.05)	0.7972	1	1.26 (1.17, 1.37)	1.63e-08	4.77e-05	1.2 (1.13, 1.27)	7.05e-10	2.06e-06
ALDH1A1	3	0.3 (0.23, 0.37)	2.21613e-16	6.4711e-13	0.005 (0.003, 0.007)	1.17837e-05	0.0344085	0.014 (-0.002, 0.03)	0.0963683	1	1.03 (0.98, 1.08)	0.279912	1	1.34 (1.25, 1.43)	3.52e-16	1.03e-12	1.04 (0.99, 1.1)	0.118675	1
ALDH2	1	0.18 (0.11, 0.24)	6.08685e-08	0.000177736	-0.001 (-0.003, 0.001)	0.52268	1	-0.015 (-0.029, 0)	0.045916	1	1.02 (0.97, 1.07)	0.428808	1	1.04 (0.96, 1.11)	0.334146	1	1.06 (1.02, 1.11)	0.00747542	1
ALDH3A1	4	0.42 (0.35, 0.49)	3.68065e-32	1.07475e-28	0.008 (0.005, 0.01)	2.38952e-11	6.97739e-08	-0.034 (-0.05, -0.018)	2.1463e-05	0.0626718	1.08 (1.04, 1.13)	0.000539059	1	1.23 (1.15, 1.3)	1.14e-10	3.32e-07	1.15 (1.1, 1.21)	1.36e-09	3.97e-06
ALDH5A1	1	0.37 (0.3, 0.44)	2.94785e-28	8.60773e-25	0.003 (0.001, 0.006)	0.0010559	1	-0.006 (-0.021, 0.009)	0.437161	1	1.03 (0.98, 1.08)	0.236764	1	1.02 (0.94, 1.1)	0.686383	1	1.09 (1.04, 1.15)	0.000306906	0.896164
ALMS1	0	0.02 (-0.04, 0.09)	0.491882	1	0.001 (-0.001, 0.003)	0.36758	1	-0.003 (-0.018, 0.012)	0.670948	1	0.94 (0.89, 0.99)	0.0160607	1	0.99 (0.92, 1.07)	0.85439	1	0.99 (0.94, 1.05)	0.813066	1
ALPI	1	-0.15 (-0.21, -0.08)	1.03006e-05	0.0300779	-0.001 (-0.003, 0.001)	0.294264	1	-0.006 (-0.021, 0.008)	0.393689	1	0.95 (0.9, 0.99)	0.0272769	1	1.02 (0.95, 1.11)	0.545813	1	0.98 (0.93, 1.04)	0.55371	1
ALPP	4	0.62 (0.55, 0.69)	2.04897e-69	5.983e-66	0.005 (0.003, 0.007)	4.1843e-06	0.0122182	-0.019 (-0.035, -0.004)	0.0157617	1	1.15 (1.09, 1.2)	4.25e-08	0.000124059	1.16 (1.07, 1.26)	0.000173063	0.505343	1.26 (1.2, 1.33)	5.06e-19	1.48e-15
AMBN	1	-0.19 (-0.25, -0.12)	1.62738e-08	4.75195e-05	0 (-0.002, 0.002)	0.836167	1	0.009 (-0.005, 0.024)	0.216947	1	0.99 (0.95, 1.04)	0.839625	1	1.02 (0.95, 1.1)	0.513621	1	0.95 (0.9, 1.01)	0.103297	1
AMBP	4	0.55 (0.47, 0.62)	3.61177e-45	1.05464e-41	0.014 (0.012, 0.016)	1.04553e-30	3.05295e-27	-0.023 (-0.04, -0.006)	0.00866106	1	1.13 (1.07, 1.2)	7.64e-06	0.0223086	1.2 (1.1, 1.32)	7.21e-05	0.21042	1.15 (1.09, 1.23)	3.74e-06	0.010913
AMDHD2	0	0.01 (-0.05, 0.08)	0.727095	1	0.001 (-0.001, 0.003)	0.276908	1	0.003 (-0.012, 0.018)	0.705185	1	0.99 (0.95, 1.04)	0.771093	1	0.97 (0.89, 1.04)	0.380812	1	1.01 (0.96, 1.07)	0.598673	1
AMFR	1	0.28 (0.21, 0.34)	9.0083e-17	2.63042e-13	0.001 (-0.001, 0.003)	0.243284	1	-0.003 (-0.018, 0.012)	0.699203	1	1 (0.96, 1.05)	0.844556	1	1.04 (0.96, 1.13)	0.309093	1	1.03 (0.98, 1.08)	0.279383	1
AMIGO1	0	0.02 (-0.05, 0.08)	0.586081	1	0.002 (-0.001, 0.004)	0.138917	1	-0.018 (-0.033, -0.003)	0.017706	1	1 (0.95, 1.05)	0.985337	1	1.03 (0.96, 1.11)	0.368879	1	0.99 (0.94, 1.04)	0.712131	1
AMIGO2	3	0.31 (0.25, 0.38)	4.62086e-20	1.34929e-16	0.001 (-0.002, 0.003)	0.581721	1	0.002 (-0.013, 0.017)	0.773033	1	1.08 (1.03, 1.14)	0.00131118	1	1.2 (1.1, 1.3)	1.14e-05	0.0331796	1.12 (1.07, 1.19)	1.31e-05	0.0383015
AMN	1	0.12 (0.05, 0.19)	0.000357169	1	0.006 (0.004, 0.008)	1.83625e-08	5.36185e-05	0.004 (-0.011, 0.019)	0.610646	1	1.07 (1.02, 1.12)	0.00375907	1	1.16 (1.08, 1.25)	4.17e-05	0.121686	1.02 (0.97, 1.08)	0.402778	1
AMOT	2	-0.08 (-0.15, -0.01)	0.0276832	1	0.005 (0.003, 0.008)	1.39426e-06	0.00407123	-0.022 (-0.038, -0.006)	0.00668441	1	1 (0.95, 1.05)	0.989796	1	1.21 (1.12, 1.31)	2.58e-06	0.00753981	1.04 (0.98, 1.1)	0.179712	1
AMOTL2	1	0.19 (0.13, 0.26)	1.37545e-08	4.01633e-05	0.002 (0, 0.004)	0.0376907	1	-0.022 (-0.036, -0.007)	0.00482255	1	1 (0.96, 1.05)	0.892061	1	0.99 (0.91, 1.07)	0.745391	1	1.02 (0.97, 1.07)	0.510126	1
AMPD3	0	-0.06 (-0.13, 0.01)	0.0763915	1	0 (-0.002, 0.002)	0.790381	1	0.025 (0.01, 0.04)	0.000940836	1	0.96 (0.91, 1)	0.0724734	1	1.03 (0.95, 1.12)	0.429872	1	1.02 (0.97, 1.08)	0.452878	1
AMY1A_AMY1B_AMY1C	0	-0.11 (-0.17, -0.04)	0.00178322	1	-0.001 (-0.003, 0.001)	0.204841	1	0.012 (-0.003, 0.027)	0.127198	1	0.94 (0.9, 0.99)	0.0216628	1	0.9 (0.83, 0.98)	0.0153029	1	0.95 (0.9, 1.01)	0.0790804	1
AMY2A	0	-0.13 (-0.2, -0.06)	0.000290263	0.847567	0 (-0.002, 0.002)	0.81462	1	0.017 (0.002, 0.032)	0.0309236	1	0.92 (0.88, 0.97)	0.00113181	1	0.87 (0.81, 0.95)	0.000844853	1	0.96 (0.91, 1.01)	0.154302	1
AMY2B	0	-0.13 (-0.19, -0.06)	0.000317395	0.926794	0 (-0.003, 0.002)	0.654363	1	0.015 (-0.001, 0.03)	0.058219	1	0.93 (0.88, 0.97)	0.00200205	1	0.86 (0.79, 0.93)	0.000240403	0.701977	0.96 (0.91, 1.01)	0.136971	1
ANG	1	0.43 (0.36, 0.5)	1.92535e-33	5.62204e-30	0.004 (0.002, 0.006)	0.000294915	0.861152	-0.006 (-0.021, 0.01)	0.485607	1	1.02 (0.97, 1.07)	0.48362	1	1.15 (1.06, 1.25)	0.000535309	1	1.12 (1.06, 1.18)	9.64e-05	0.281527
ANGPT1	1	0.55 (0.49, 0.62)	2.29788e-61	6.70981e-58	-0.001 (-0.003, 0.001)	0.490521	1	-0.011 (-0.026, 0.004)	0.157364	1	1.05 (1, 1.11)	0.0330544	1	1.02 (0.94, 1.1)	0.609365	1	1.07 (1.02, 1.13)	0.00958077	1
ANGPT2	5	0.84 (0.77, 0.9)	3.6263e-126	1.0589e-122	0.009 (0.007, 0.011)	2.36802e-16	6.91461e-13	-0.023 (-0.039, -0.008)	0.00328222	1	1.19 (1.13, 1.25)	4.84e-11	1.41e-07	1.37 (1.26, 1.48)	3.57e-14	1.04e-10	1.33 (1.26, 1.4)	2.94e-25	8.58e-22
ANGPTL1	3	0.45 (0.38, 0.52)	2.83536e-40	8.27925e-37	0.006 (0.004, 0.008)	2.82123e-09	8.23798e-06	-0.006 (-0.021, 0.009)	0.403322	1	1.07 (1.02, 1.12)	0.00952302	1	1.09 (1, 1.18)	0.0403922	1	1.18 (1.12, 1.24)	1.21e-09	3.55e-06
ANGPTL2	3	0.56 (0.49, 0.63)	2.25877e-56	6.5956e-53	0.007 (0.005, 0.009)	1.37321e-10	4.00976e-07	-0.014 (-0.029, 0.002)	0.0897912	1	1.05 (1, 1.11)	0.0486673	1	1.39 (1.28, 1.5)	2.04e-16	5.96e-13	1.13 (1.07, 1.19)	1.73e-05	0.0504107
ANGPTL3	3	0.33 (0.26, 0.41)	4.09063e-19	1.19446e-15	0.01 (0.007, 0.012)	1.79926e-16	5.25385e-13	-0.015 (-0.031, 0.002)	0.0824964	1	1.09 (1.03, 1.15)	0.00192676	1	1.09 (0.99, 1.19)	0.0684631	1	1.15 (1.08, 1.22)	5.93e-06	0.0173042
ANGPTL4	6	0.92 (0.85, 0.99)	2.4939e-149	7.2821e-146	0.006 (0.004, 0.008)	4.62015e-08	0.000134908	-0.049 (-0.064, -0.033)	1.21643e-09	3.55197e-06	1.2 (1.13, 1.26)	1.91e-11	5.57e-08	1.25 (1.15, 1.36)	3.11e-07	0.000907418	1.31 (1.24, 1.39)	3.62e-21	1.06e-17
ANGPTL7	2	0.04 (-0.03, 0.1)	0.278725	1	0.005 (0.003, 0.007)	2.92684e-06	0.00854637	-0.009 (-0.025, 0.006)	0.217913	1	0.99 (0.95, 1.04)	0.796543	1	1.21 (1.12, 1.29)	1.36e-07	0.000397335	1.09 (1.03, 1.15)	0.00148411	1
ANK2	0	0.09 (0.02, 0.15)	0.00702231	1	0.001 (-0.001, 0.003)	0.278824	1	0.001 (-0.014, 0.015)	0.934042	1	0.97 (0.93, 1.02)	0.298256	1	1.04 (0.97, 1.12)	0.270423	1	1.02 (0.97, 1.07)	0.447616	1
ANKMY2	1	0.2 (0.14, 0.27)	9.59116e-10	2.80062e-06	0 (-0.002, 0.002)	0.951762	1	-0.017 (-0.032, -0.002)	0.0220173	1	0.98 (0.93, 1.03)	0.416857	1	1.01 (0.93, 1.09)	0.848916	1	1.01 (0.96, 1.06)	0.797571	1
ANKRA2	0	-0.02 (-0.08, 0.05)	0.6038	1	0.001 (-0.001, 0.003)	0.316223	1	-0.005 (-0.02, 0.01)	0.510482	1	0.96 (0.92, 1.01)	0.13528	1	0.95 (0.88, 1.03)	0.256403	1	1 (0.95, 1.06)	0.909883	1
ANKRD54	0	0.14 (0.07, 0.2)	5.43013e-05	0.15856	0.002 (0, 0.004)	0.10801	1	0.003 (-0.012, 0.018)	0.72644	1	0.99 (0.94, 1.04)	0.691583	1	1.05 (0.97, 1.13)	0.20183	1	1 (0.95, 1.05)	0.902508	1
ANP32C	0	0.09 (0.02, 0.15)	0.00797685	1	0 (-0.002, 0.002)	0.96919	1	-0.016 (-0.031, -0.001)	0.0342956	1	1.02 (0.97, 1.07)	0.426671	1	1.02 (0.95, 1.1)	0.538956	1	1.02 (0.97, 1.08)	0.352661	1
ANPEP	1	0.03 (-0.04, 0.09)	0.408684	1	0.004 (0.002, 0.006)	7.61524e-05	0.222365	-0.001 (-0.015, 0.014)	0.941213	1	1.01 (0.97, 1.06)	0.607929	1	1.17 (1.08, 1.26)	3.34e-05	0.097502	1.13 (1.08, 1.19)	7.98e-07	0.00233052
ANXA1	1	0.3 (0.23, 0.37)	1.00177e-16	2.92517e-13	0.003 (0, 0.005)	0.0170439	1	-0.004 (-0.02, 0.012)	0.621507	1	1.04 (0.99, 1.09)	0.161691	1	1.07 (0.99, 1.16)	0.0701469	1	1.08 (1.03, 1.14)	0.0039971	1
ANXA10	3	0.32 (0.25, 0.39)	1.05738e-20	3.08754e-17	0.009 (0.007, 0.011)	6.65692e-17	1.94382e-13	-0.015 (-0.031, 0)	0.0463017	1	1.06 (1.01, 1.11)	0.0113839	1	1.13 (1.05, 1.21)	0.00123281	1	1.13 (1.08, 1.19)	3.72e-07	0.00108545
ANXA11	1	0.26 (0.19, 0.32)	5.70805e-15	1.66675e-11	-0.001 (-0.003, 0.001)	0.594852	1	-0.024 (-0.038, -0.009)	0.00142352	1	1 (0.96, 1.05)	0.914376	1	1.03 (0.95, 1.12)	0.463012	1	1.03 (0.98, 1.08)	0.302318	1
ANXA2	2	0.48 (0.41, 0.54)	8.14393e-43	2.37803e-39	0.003 (0.001, 0.005)	0.00483605	1	-0.045 (-0.06, -0.029)	1.1606e-08	3.38896e-05	1.05 (1, 1.1)	0.0693891	1	1.13 (1.05, 1.22)	0.000830414	1	1.06 (1.01, 1.12)	0.0237216	1
ANXA3	1	0.52 (0.46, 0.59)	5.79826e-55	1.69309e-51	0.001 (-0.002, 0.003)	0.633893	1	-0.014 (-0.029, 0.001)	0.0602698	1	1.01 (0.96, 1.06)	0.681731	1	1.01 (0.93, 1.09)	0.8448	1	1.06 (1.01, 1.12)	0.0246853	1
ANXA4	1	0.35 (0.28, 0.41)	1.8657e-25	5.44785e-22	0 (-0.002, 0.002)	0.997682	1	-0.02 (-0.035, -0.005)	0.00729273	1	1.02 (0.98, 1.07)	0.339011	1	1.01 (0.93, 1.09)	0.859928	1	1.06 (1, 1.11)	0.04068	1
ANXA5	2	0.31 (0.25, 0.38)	1.60803e-20	4.69545e-17	0.005 (0.003, 0.007)	7.32976e-06	0.0214029	0 (-0.015, 0.015)	0.955332	1	1.03 (0.98, 1.08)	0.308959	1	1.07 (0.99, 1.15)	0.0901551	1	1.06 (1.01, 1.12)	0.0310168	1
AOC1	0	0.06 (-0.01, 0.12)	0.0954645	1	0.001 (-0.001, 0.003)	0.525604	1	-0.005 (-0.02, 0.01)	0.495731	1	1.01 (0.96, 1.06)	0.770217	1	1 (0.93, 1.08)	0.919211	1	1.03 (0.98, 1.08)	0.234915	1
AOC3	1	-0.19 (-0.26, -0.12)	8.4908e-08	0.000247931	0.002 (0, 0.004)	0.0432289	1	-0.027 (-0.042, -0.011)	0.000853631	1	1.04 (0.98, 1.09)	0.181751	1	1.18 (1.08, 1.28)	8.99e-05	0.262619	1.07 (1.01, 1.13)	0.0187855	1
AP1G2	1	0.34 (0.28, 0.41)	9.77002e-24	2.85285e-20	0.002 (0, 0.004)	0.0490041	1	-0.02 (-0.035, -0.005)	0.00884751	1	1.03 (0.98, 1.08)	0.23806	1	1.04 (0.96, 1.13)	0.31522	1	1.03 (0.98, 1.09)	0.259685	1
AP2B1	1	0.31 (0.25, 0.38)	1.12204e-20	3.27635e-17	0.002 (-0.001, 0.004)	0.157301	1	-0.01 (-0.025, 0.005)	0.202555	1	0.99 (0.94, 1.04)	0.729165	1	0.97 (0.9, 1.05)	0.424198	1	0.98 (0.93, 1.03)	0.458041	1
AP3B1	1	0.45 (0.39, 0.52)	3.54182e-41	1.03421e-37	0.002 (0, 0.004)	0.0338732	1	-0.02 (-0.035, -0.005)	0.00920864	1	1.02 (0.97, 1.07)	0.472477	1	1.03 (0.95, 1.11)	0.451703	1	1.04 (0.98, 1.09)	0.168432	1
AP3S2	1	0.29 (0.22, 0.35)	1.75797e-17	5.13327e-14	0 (-0.002, 0.002)	0.710177	1	-0.014 (-0.029, 0.001)	0.0657803	1	0.99 (0.95, 1.04)	0.792535	1	0.97 (0.9, 1.05)	0.407523	1	1.01 (0.96, 1.06)	0.715743	1
APBB1IP	1	0.64 (0.57, 0.7)	8.8623e-74	2.58779e-70	0.003 (0.001, 0.005)	0.00382208	1	-0.021 (-0.036, -0.005)	0.00920049	1	1.06 (1.01, 1.11)	0.0177889	1	1.13 (1.05, 1.22)	0.00167864	1	1.1 (1.05, 1.16)	0.000177995	0.519745
APCS	2	0.84 (0.77, 0.92)	2.3995e-107	7.0067e-104	0.006 (0.003, 0.008)	4.79564e-06	0.0140033	-0.017 (-0.034, 0)	0.0480803	1	1.07 (1.01, 1.13)	0.0225215	1	1.21 (1.1, 1.33)	0.000124655	0.363992	1.07 (1, 1.14)	0.0447743	1
APEX1	1	0.59 (0.52, 0.65)	8.36387e-67	2.44225e-63	0.003 (0, 0.005)	0.0155397	1	-0.008 (-0.023, 0.007)	0.275479	1	1.02 (0.97, 1.07)	0.514103	1	1.09 (1, 1.18)	0.0395992	1	1.09 (1.03, 1.15)	0.00120853	1
APLP1	3	-0.73 (-0.79, -0.66)	2.6571e-101	7.75873e-98	0.001 (-0.001, 0.003)	0.451808	1	0.01 (-0.005, 0.025)	0.199417	1	0.89 (0.84, 0.93)	2.12e-06	0.00620471	0.88 (0.81, 0.95)	0.00163106	1	0.86 (0.82, 0.91)	7.68e-08	0.000224351
APOA1	1	-0.83 (-0.9, -0.76)	7.1468e-123	2.0869e-119	-0.004 (-0.006, -0.002)	0.000192014	0.560679	-0.019 (-0.035, -0.003)	0.0166488	1	0.93 (0.88, 0.98)	0.0123095	1	0.91 (0.83, 1)	0.0412119	1	0.96 (0.91, 1.02)	0.206089	1
APOA2	1	-0.31 (-0.38, -0.24)	1.12979e-17	3.299e-14	0.003 (0.001, 0.005)	0.00735154	1	-0.003 (-0.019, 0.013)	0.718636	1	1 (0.95, 1.05)	0.952461	1	0.92 (0.85, 1)	0.039574	1	1.09 (1.03, 1.15)	0.00186086	1
APOA4	0	-0.13 (-0.19, -0.06)	0.000227299	0.663712	0.001 (-0.001, 0.003)	0.226562	1	-0.004 (-0.019, 0.011)	0.634111	1	0.9 (0.85, 0.95)	0.0001922	0.561223	1.1 (1.02, 1.19)	0.0162024	1	0.95 (0.9, 1.01)	0.0877397	1
APOB	0	-0.01 (-0.08, 0.05)	0.703988	1	0.001 (-0.001, 0.003)	0.53036	1	0.004 (-0.01, 0.019)	0.580525	1	0.97 (0.92, 1.01)	0.157527	1	1 (0.92, 1.08)	0.925846	1	1 (0.95, 1.06)	0.904046	1
APOBR	0	-0.11 (-0.17, -0.04)	0.00157963	1	0 (-0.002, 0.003)	0.650872	1	-0.005 (-0.02, 0.01)	0.477848	1	1.01 (0.96, 1.06)	0.808779	1	1.03 (0.95, 1.11)	0.518061	1	0.97 (0.92, 1.02)	0.248686	1
APOC1	1	-0.77 (-0.84, -0.7)	4.0261e-101	1.17563e-97	0 (-0.002, 0.002)	0.832899	1	-0.025 (-0.041, -0.009)	0.00260993	1	0.99 (0.93, 1.04)	0.603472	1	0.9 (0.82, 0.98)	0.0188026	1	0.97 (0.91, 1.03)	0.263596	1
APOD	2	-0.38 (-0.45, -0.31)	3.71477e-27	1.08471e-23	-0.003 (-0.005, -0.001)	0.0032533	1	-0.012 (-0.027, 0.004)	0.137607	1	0.99 (0.93, 1.04)	0.59269	1	0.76 (0.68, 0.85)	6.7e-07	0.0019564	1.04 (0.99, 1.1)	0.100912	1
APOE	0	0.05 (-0.01, 0.12)	0.115697	1	0.002 (0, 0.005)	0.0178497	1	-0.005 (-0.02, 0.009)	0.469199	1	1.01 (0.96, 1.06)	0.748739	1	1.08 (1, 1.16)	0.0370911	1	0.97 (0.92, 1.03)	0.30317	1
APOF	3	-0.28 (-0.36, -0.2)	5.2927e-13	1.54547e-09	-0.007 (-0.01, -0.005)	5.3835e-09	1.57198e-05	-0.008 (-0.025, 0.01)	0.388239	1	1 (0.94, 1.05)	0.919379	1	0.83 (0.79, 0.86)	4.72e-19	1.38e-15	0.95 (0.89, 1)	0.0635962	1
APOH	0	0.02 (-0.05, 0.08)	0.605836	1	0.004 (0.002, 0.006)	4.75442e-05	0.138829	-0.016 (-0.031, -0.001)	0.0338715	1	1 (0.96, 1.05)	0.920711	1	1.09 (1.01, 1.17)	0.0224887	1	1.03 (0.97, 1.08)	0.333635	1
APOL1	0	0.04 (-0.03, 0.1)	0.249071	1	-0.001 (-0.003, 0.001)	0.250564	1	0.008 (-0.007, 0.022)	0.32033	1	0.97 (0.92, 1.02)	0.274858	1	0.97 (0.89, 1.05)	0.409185	1	0.99 (0.93, 1.04)	0.62303	1
APOM	2	-0.89 (-0.96, -0.82)	1.616e-137	4.7186e-134	-0.003 (-0.005, 0)	0.0170068	1	0 (-0.015, 0.016)	0.959572	1	0.96 (0.91, 1.01)	0.121287	1	0.82 (0.76, 0.89)	1.22e-06	0.00355408	0.94 (0.89, 1)	0.0459787	1
APP	1	0.66 (0.59, 0.72)	1.1248e-86	3.28443e-83	0.001 (-0.001, 0.003)	0.439328	1	-0.013 (-0.028, 0.002)	0.082829	1	1.06 (1.01, 1.11)	0.013047	1	1.02 (0.94, 1.1)	0.63026	1	1.08 (1.02, 1.13)	0.0051334	1
APPL2	1	0.17 (0.11, 0.24)	2.05595e-07	0.000600336	0 (-0.002, 0.002)	0.885738	1	-0.024 (-0.039, -0.009)	0.00157511	1	1 (0.95, 1.05)	0.946304	1	1 (0.92, 1.08)	0.992368	1	0.99 (0.94, 1.05)	0.814956	1
APRT	1	0.16 (0.09, 0.22)	1.46641e-06	0.00428193	0.001 (-0.001, 0.003)	0.187815	1	-0.014 (-0.029, 0)	0.0555277	1	1.01 (0.96, 1.05)	0.820475	1	1.01 (0.94, 1.1)	0.731596	1	1.05 (1, 1.11)	0.0698894	1
ARAF	0	0.11 (0.04, 0.17)	0.00124033	1	0.002 (0, 0.004)	0.0870749	1	-0.014 (-0.029, 0.001)	0.0667773	1	1.04 (0.99, 1.09)	0.118943	1	0.98 (0.91, 1.06)	0.643277	1	1.02 (0.97, 1.08)	0.352173	1
AREG	6	0.89 (0.83, 0.96)	2.7791e-151	8.1149e-148	0.011 (0.008, 0.013)	3.13856e-22	9.16461e-19	-0.048 (-0.063, -0.033)	6.5988e-10	1.92685e-06	1.18 (1.13, 1.24)	1.37e-11	4.01e-08	1.19 (1.11, 1.29)	5.5e-06	0.0160487	1.42 (1.35, 1.48)	4.53e-54	1.32e-50
ARF6	0	0.09 (0.03, 0.16)	0.00678617	1	0 (-0.002, 0.002)	0.765112	1	-0.027 (-0.041, -0.012)	0.000528199	1	1 (0.95, 1.05)	0.922314	1	1.04 (0.97, 1.13)	0.271928	1	1.02 (0.96, 1.07)	0.53003	1
ARFIP1	1	0.27 (0.2, 0.33)	1.25331e-15	3.65967e-12	0.001 (-0.001, 0.003)	0.50815	1	-0.013 (-0.028, 0.001)	0.0733398	1	0.99 (0.95, 1.04)	0.836805	1	1 (0.92, 1.08)	0.960734	1	1.01 (0.96, 1.06)	0.802152	1
ARG1	1	-0.2 (-0.26, -0.13)	3.85164e-09	1.12468e-05	0.001 (-0.001, 0.003)	0.525663	1	0.015 (0, 0.03)	0.0475447	1	0.95 (0.9, 0.99)	0.0259248	1	0.96 (0.88, 1.04)	0.272106	1	1 (0.95, 1.05)	0.939682	1
ARG2	1	0.2 (0.13, 0.26)	6.32785e-09	1.84773e-05	0 (-0.002, 0.002)	0.841996	1	-0.008 (-0.023, 0.006)	0.269515	1	1.02 (0.97, 1.07)	0.369553	1	0.92 (0.85, 1.01)	0.0774921	1	1.02 (0.97, 1.08)	0.416099	1
ARHGAP1	0	-0.06 (-0.13, 0)	0.0507217	1	0 (-0.002, 0.002)	0.877328	1	-0.007 (-0.022, 0.007)	0.329253	1	0.99 (0.95, 1.04)	0.795425	1	0.9 (0.83, 0.97)	0.00777002	1	0.99 (0.94, 1.04)	0.715413	1
ARHGAP25	1	0.34 (0.27, 0.41)	2.95288e-24	8.62242e-21	-0.001 (-0.003, 0.001)	0.311597	1	-0.014 (-0.029, 0.001)	0.070793	1	1 (0.96, 1.05)	0.930447	1	0.95 (0.88, 1.03)	0.219107	1	1.01 (0.96, 1.06)	0.756835	1
ARHGAP30	0	0.09 (0.02, 0.16)	0.00721528	1	0.001 (-0.002, 0.003)	0.605703	1	-0.017 (-0.032, -0.002)	0.0260398	1	0.98 (0.93, 1.03)	0.409466	1	0.96 (0.88, 1.05)	0.39597	1	1 (0.95, 1.06)	0.996151	1
ARHGAP45	1	0.24 (0.18, 0.31)	3.75592e-13	1.09673e-09	0 (-0.002, 0.002)	0.849614	1	-0.025 (-0.04, -0.01)	0.000957833	1	1.01 (0.96, 1.06)	0.773089	1	1.02 (0.94, 1.1)	0.695834	1	1 (0.95, 1.05)	0.969531	1
ARHGAP5	1	0.21 (0.14, 0.28)	4.43144e-10	1.29398e-06	0.001 (-0.001, 0.003)	0.256434	1	-0.013 (-0.028, 0.001)	0.0752728	1	1.02 (0.97, 1.07)	0.477952	1	1.04 (0.97, 1.12)	0.295059	1	1.03 (0.98, 1.08)	0.277887	1
ARHGEF1	1	0.42 (0.36, 0.49)	1.3172e-36	3.84624e-33	0.001 (-0.001, 0.003)	0.404233	1	-0.02 (-0.035, -0.006)	0.00704049	1	1 (0.96, 1.05)	0.869211	1	1.04 (0.96, 1.12)	0.352765	1	0.99 (0.94, 1.05)	0.832745	1
ARHGEF10	1	0.3 (0.24, 0.37)	1.68537e-19	4.92129e-16	0 (-0.002, 0.002)	0.829176	1	-0.018 (-0.032, -0.003)	0.0198995	1	1 (0.95, 1.05)	0.918258	1	1 (0.92, 1.08)	0.956444	1	0.99 (0.94, 1.05)	0.823471	1
ARHGEF12	1	0.28 (0.21, 0.34)	9.03108e-17	2.63707e-13	0.001 (-0.001, 0.003)	0.285541	1	-0.017 (-0.031, -0.002)	0.0271164	1	1.01 (0.96, 1.06)	0.731871	1	1.02 (0.94, 1.1)	0.665051	1	1.01 (0.96, 1.07)	0.641065	1
ARHGEF5	1	0.16 (0.09, 0.22)	1.66028e-06	0.00484803	0.003 (0.001, 0.005)	0.00808561	1	-0.017 (-0.032, -0.003)	0.0204215	1	1.02 (0.97, 1.07)	0.425554	1	1.08 (1, 1.16)	0.0386775	1	1.07 (1.02, 1.13)	0.00418986	1
ARID3A	0	0.03 (-0.03, 0.1)	0.317126	1	-0.001 (-0.003, 0.001)	0.276519	1	0.001 (-0.014, 0.015)	0.943763	1	0.99 (0.94, 1.04)	0.640969	1	0.94 (0.87, 1.02)	0.121391	1	1 (0.95, 1.05)	0.989288	1
ARID4B	1	0.24 (0.17, 0.31)	2.09492e-12	6.11717e-09	0.002 (0, 0.004)	0.0327534	1	-0.01 (-0.025, 0.005)	0.203689	1	0.99 (0.94, 1.04)	0.631278	1	1 (0.93, 1.08)	0.97579	1	1.01 (0.96, 1.06)	0.720275	1
ARL13B	1	0.24 (0.18, 0.31)	4.9671e-13	1.45039e-09	0.003 (0.001, 0.005)	0.013864	1	0.003 (-0.012, 0.018)	0.715767	1	1.02 (0.97, 1.07)	0.356556	1	0.98 (0.91, 1.06)	0.688611	1	1.01 (0.96, 1.07)	0.632934	1
ARL2BP	1	0.17 (0.1, 0.23)	4.33788e-07	0.00126666	0 (-0.002, 0.002)	0.986698	1	-0.016 (-0.031, -0.001)	0.0326507	1	0.98 (0.93, 1.03)	0.402351	1	0.95 (0.88, 1.03)	0.187965	1	1 (0.95, 1.06)	0.957518	1
ARMCX2	0	0 (-0.06, 0.07)	0.959496	1	0 (-0.002, 0.002)	0.659006	1	0.005 (-0.01, 0.019)	0.533367	1	1.03 (0.98, 1.08)	0.214363	1	0.99 (0.91, 1.07)	0.730863	1	1.02 (0.97, 1.07)	0.494201	1
ARNT	0	0.06 (0, 0.12)	0.0705758	1	0.003 (0.001, 0.005)	0.00735799	1	0.008 (-0.007, 0.022)	0.304552	1	1.01 (0.97, 1.06)	0.535054	1	0.92 (0.84, 1)	0.0518405	1	1 (0.95, 1.06)	0.945625	1
ARNTL	0	0.02 (-0.05, 0.08)	0.6228	1	0 (-0.002, 0.002)	0.716149	1	-0.006 (-0.02, 0.009)	0.445998	1	0.98 (0.93, 1.03)	0.346957	1	0.96 (0.89, 1.05)	0.372338	1	1.02 (0.97, 1.07)	0.513797	1
ARSA	3	0.65 (0.59, 0.72)	3.55282e-81	1.03742e-77	0.003 (0.001, 0.005)	0.0126797	1	-0.037 (-0.052, -0.022)	1.54142e-06	0.00450093	1.07 (1.02, 1.12)	0.00704135	1	1.24 (1.15, 1.33)	3.62e-09	1.06e-05	1.1 (1.04, 1.16)	0.000343328	1
ARSB	1	0.78 (0.71, 0.84)	5.3806e-117	1.5711e-113	0.002 (0, 0.004)	0.035202	1	-0.026 (-0.041, -0.011)	0.00078535	1	1.06 (1.01, 1.11)	0.0127162	1	1.08 (1, 1.17)	0.0421904	1	1.1 (1.05, 1.16)	0.000262424	0.766278
ART3	0	0.03 (-0.05, 0.11)	0.528511	1	-0.002 (-0.005, 0.001)	0.120323	1	-0.004 (-0.022, 0.014)	0.694627	1	0.91 (0.86, 0.96)	0.00107301	1	0.83 (0.75, 0.91)	7.96e-05	0.232323	0.89 (0.83, 0.94)	0.000158737	0.463513
ART5	0	0.02 (-0.04, 0.09)	0.478368	1	0.001 (-0.001, 0.003)	0.35658	1	0.007 (-0.008, 0.022)	0.355123	1	1.04 (1, 1.09)	0.0644037	1	0.99 (0.91, 1.07)	0.769936	1	1.01 (0.96, 1.06)	0.668718	1
ARTN	1	0.17 (0.11, 0.24)	9.45261e-08	0.000276016	0.001 (-0.001, 0.003)	0.421073	1	-0.001 (-0.016, 0.013)	0.865764	1	1.02 (0.97, 1.06)	0.443821	1	0.98 (0.9, 1.06)	0.534369	1	1.05 (1.01, 1.1)	0.0197308	1
ASAH1	3	0.58 (0.52, 0.65)	6.56762e-66	1.91775e-62	0.005 (0.003, 0.007)	3.36876e-06	0.00983679	-0.035 (-0.05, -0.02)	5.95442e-06	0.0173869	1.07 (1.02, 1.11)	0.00463646	1	1.09 (1.02, 1.17)	0.0134012	1	1.1 (1.05, 1.15)	0.00010744	0.313724
ASAH2	2	-0.34 (-0.4, -0.27)	2.78735e-22	8.13908e-19	0.003 (0.001, 0.005)	0.00650685	1	0.002 (-0.014, 0.017)	0.828009	1	0.99 (0.94, 1.04)	0.74073	1	1.23 (1.12, 1.34)	1.12e-05	0.0326623	0.96 (0.91, 1.02)	0.171666	1
ASGR1	5	1.08 (1, 1.15)	6.1521e-174	1.7964e-170	0.016 (0.014, 0.019)	2.4509e-40	7.15662e-37	-0.033 (-0.051, -0.016)	0.000129435	0.377951	1.16 (1.1, 1.23)	1.61e-08	4.71e-05	1.49 (1.39, 1.6)	1.65e-29	4.82e-26	1.23 (1.16, 1.3)	3.12e-12	9.11e-09
ASGR2	3	0.79 (0.72, 0.85)	4.7954e-116	1.4002e-112	0.009 (0.007, 0.012)	3.95556e-18	1.15502e-14	-0.015 (-0.03, 0)	0.0559726	1	1.04 (0.99, 1.09)	0.100927	1	1.1 (1.02, 1.19)	0.0117744	1	1.19 (1.13, 1.26)	3.21e-11	9.37e-08
ASPN	1	-0.2 (-0.26, -0.13)	2.79704e-09	8.16736e-06	0.002 (0, 0.004)	0.052753	1	-0.004 (-0.019, 0.011)	0.586343	1	1.02 (0.98, 1.07)	0.396065	1	1.04 (0.98, 1.11)	0.203474	1	1.03 (0.98, 1.08)	0.205293	1
ASPSCR1	1	0.3 (0.23, 0.36)	1.48759e-18	4.34376e-15	0 (-0.002, 0.002)	0.999531	1	-0.003 (-0.018, 0.012)	0.692483	1	0.97 (0.93, 1.02)	0.238795	1	1.02 (0.94, 1.1)	0.700401	1	1.03 (0.98, 1.09)	0.220415	1
ASRGL1	1	0.22 (0.16, 0.29)	1.66134e-11	4.85112e-08	0 (-0.002, 0.002)	0.946164	1	-0.019 (-0.034, -0.004)	0.0125186	1	0.99 (0.94, 1.04)	0.620383	1	0.98 (0.9, 1.06)	0.561403	1	0.99 (0.93, 1.04)	0.595631	1
ASS1	2	-0.21 (-0.28, -0.14)	1.3308e-09	3.88594e-06	-0.001 (-0.003, 0.001)	0.345104	1	-0.01 (-0.026, 0.005)	0.183813	1	0.99 (0.94, 1.04)	0.683094	1	1.22 (1.12, 1.31)	7.71e-07	0.00225266	0.96 (0.91, 1.01)	0.125878	1
ATF2	0	0.13 (0.06, 0.19)	0.000133816	0.390743	0.001 (-0.001, 0.003)	0.449269	1	0.009 (-0.005, 0.024)	0.202315	1	0.95 (0.9, 1)	0.0365522	1	1.02 (0.95, 1.1)	0.589999	1	1.01 (0.96, 1.06)	0.590213	1
ATF4	0	0.05 (-0.02, 0.11)	0.168519	1	0.001 (-0.001, 0.003)	0.320414	1	0.006 (-0.008, 0.021)	0.409157	1	0.98 (0.94, 1.03)	0.505849	1	1.04 (0.97, 1.12)	0.244448	1	1.02 (0.97, 1.07)	0.434755	1
ATG16L1	1	0.37 (0.31, 0.44)	7.60802e-29	2.22154e-25	0.002 (0, 0.004)	0.0651214	1	-0.02 (-0.034, -0.005)	0.00988433	1	1.03 (0.98, 1.08)	0.292624	1	1.05 (0.97, 1.14)	0.198835	1	1.02 (0.97, 1.08)	0.460226	1
ATG4A	1	0.2 (0.13, 0.26)	7.30329e-09	2.13256e-05	0.001 (-0.001, 0.003)	0.54774	1	0.009 (-0.006, 0.024)	0.230589	1	0.98 (0.93, 1.03)	0.377319	1	1 (0.92, 1.08)	0.933055	1	1.05 (1, 1.11)	0.0643189	1
ATOX1	2	0.48 (0.41, 0.54)	9.90685e-47	2.8928e-43	0.004 (0.002, 0.006)	0.000325765	0.951233	-0.014 (-0.029, 0)	0.0580569	1	1.09 (1.04, 1.14)	0.000804912	1	1.03 (0.95, 1.12)	0.41921	1	1.14 (1.08, 1.2)	3.4e-06	0.00992814
ATP1B1	0	0.07 (0.01, 0.13)	0.0313111	1	0 (-0.002, 0.002)	0.853125	1	-0.011 (-0.025, 0.004)	0.144842	1	1.01 (0.96, 1.06)	0.711115	1	0.93 (0.85, 1.02)	0.109856	1	1.03 (0.98, 1.08)	0.239159	1
ATP1B2	0	-0.03 (-0.1, 0.03)	0.317499	1	0.001 (-0.001, 0.003)	0.182411	1	0.001 (-0.014, 0.016)	0.900063	1	0.98 (0.93, 1.03)	0.366097	1	0.99 (0.92, 1.07)	0.852871	1	1.03 (0.98, 1.08)	0.227563	1
ATP1B3	0	0.02 (-0.04, 0.09)	0.466245	1	0.001 (-0.001, 0.003)	0.342001	1	-0.003 (-0.017, 0.012)	0.726264	1	1.02 (0.97, 1.07)	0.508341	1	0.99 (0.91, 1.07)	0.741148	1	1.02 (0.97, 1.08)	0.375902	1
ATP1B4	0	0.02 (-0.04, 0.09)	0.480185	1	-0.001 (-0.003, 0.001)	0.605643	1	-0.008 (-0.023, 0.006)	0.253192	1	0.98 (0.93, 1.03)	0.397148	1	1 (0.93, 1.08)	0.990091	1	0.98 (0.93, 1.03)	0.361781	1
ATP2B4	0	0.03 (-0.03, 0.1)	0.349296	1	0.001 (-0.001, 0.003)	0.213018	1	-0.009 (-0.024, 0.006)	0.220693	1	0.99 (0.94, 1.04)	0.728184	1	0.94 (0.86, 1.03)	0.185394	1	1.02 (0.97, 1.08)	0.374799	1
ATP5F1D	0	0.09 (0.02, 0.15)	0.0123837	1	0 (-0.002, 0.002)	0.762013	1	-0.003 (-0.018, 0.012)	0.667022	1	1.03 (0.98, 1.07)	0.252123	1	1.02 (0.95, 1.1)	0.596772	1	1.01 (0.96, 1.06)	0.622741	1
ATP5IF1	1	0.49 (0.42, 0.55)	2.16624e-48	6.32541e-45	0.001 (-0.001, 0.003)	0.566846	1	-0.028 (-0.043, -0.014)	0.000170846	0.498869	1.06 (1.01, 1.11)	0.0273887	1	1.03 (0.95, 1.11)	0.489265	1	1.05 (0.99, 1.1)	0.0859271	1
ATP5PO	0	0.07 (0.01, 0.13)	0.0326669	1	0.001 (-0.001, 0.003)	0.568188	1	-0.01 (-0.024, 0.005)	0.186369	1	0.98 (0.94, 1.03)	0.46987	1	1 (0.92, 1.08)	0.990638	1	1 (0.95, 1.06)	0.928237	1
ATP6AP2	1	0.22 (0.16, 0.29)	4.73722e-11	1.38327e-07	0.004 (0.002, 0.006)	0.000723273	1	0.011 (-0.004, 0.026)	0.144111	1	1.02 (0.98, 1.07)	0.308441	1	1.07 (1, 1.15)	0.0644794	1	1.06 (1.01, 1.11)	0.0226874	1
ATP6V1D	0	-0.03 (-0.1, 0.04)	0.365269	1	-0.001 (-0.003, 0.001)	0.533327	1	-0.004 (-0.019, 0.011)	0.609759	1	1 (0.96, 1.05)	0.843784	1	0.97 (0.89, 1.04)	0.376249	1	0.99 (0.94, 1.04)	0.728086	1
ATP6V1F	1	0.31 (0.25, 0.38)	4.46628e-21	1.30415e-17	0.002 (0, 0.004)	0.0417275	1	-0.001 (-0.016, 0.014)	0.875474	1	1 (0.95, 1.05)	0.887425	1	1.02 (0.95, 1.1)	0.577329	1	1.05 (1, 1.11)	0.0431169	1
ATP6V1G1	1	0.27 (0.2, 0.33)	2.37877e-15	6.94601e-12	0.002 (0, 0.004)	0.0847511	1	-0.02 (-0.035, -0.005)	0.00864538	1	1.02 (0.97, 1.07)	0.516599	1	0.98 (0.91, 1.06)	0.62441	1	1.03 (0.98, 1.08)	0.301933	1
ATP6V1G2	0	0.08 (0.02, 0.15)	0.0108628	1	0 (-0.002, 0.002)	0.779192	1	-0.003 (-0.017, 0.012)	0.713512	1	1.01 (0.97, 1.06)	0.608919	1	0.98 (0.9, 1.06)	0.586278	1	1.01 (0.96, 1.06)	0.789141	1
ATRAID	2	0.63 (0.56, 0.71)	2.80899e-63	8.20224e-60	0.008 (0.006, 0.01)	1.84994e-11	5.40183e-08	-0.013 (-0.029, 0.004)	0.141664	1	1.02 (0.97, 1.07)	0.502366	1	1.13 (1.06, 1.21)	0.000108016	0.315406	1.09 (1.04, 1.13)	0.000117594	0.343374
ATRN	2	-0.24 (-0.31, -0.17)	7.87866e-12	2.30057e-08	0 (-0.002, 0.002)	0.900754	1	-0.017 (-0.032, -0.001)	0.0345164	1	0.99 (0.94, 1.04)	0.554712	1	1.26 (1.18, 1.35)	1.64e-11	4.79e-08	1.04 (0.99, 1.1)	0.14074	1
ATXN10	1	0.39 (0.33, 0.45)	4.89186e-33	1.42842e-29	0.001 (-0.001, 0.003)	0.427426	1	-0.018 (-0.032, -0.004)	0.0142465	1	0.99 (0.94, 1.04)	0.645963	1	1.03 (0.95, 1.11)	0.493559	1	1.04 (0.99, 1.1)	0.110058	1
ATXN2	1	0.15 (0.09, 0.22)	4.3929e-06	0.0128273	-0.002 (-0.004, 0.001)	0.141127	1	-0.012 (-0.026, 0.003)	0.124787	1	1.03 (0.99, 1.08)	0.168812	1	0.99 (0.91, 1.07)	0.809412	1	0.99 (0.93, 1.04)	0.600881	1
ATXN2L	1	0.25 (0.18, 0.31)	4.21379e-13	1.23043e-09	0.001 (-0.002, 0.003)	0.603927	1	-0.017 (-0.032, -0.002)	0.0234559	1	1.03 (0.98, 1.08)	0.222139	1	1 (0.93, 1.09)	0.90695	1	1.01 (0.96, 1.07)	0.669167	1
ATXN3	1	0.2 (0.13, 0.27)	3.56584e-09	1.04123e-05	0.002 (-0.001, 0.004)	0.143566	1	0.018 (0.003, 0.033)	0.0203886	1	0.98 (0.93, 1.03)	0.339475	1	1 (0.92, 1.08)	0.981765	1	1.03 (0.98, 1.09)	0.279894	1
AXIN1	1	0.27 (0.21, 0.34)	3.97152e-16	1.15968e-12	0 (-0.002, 0.002)	0.778875	1	-0.021 (-0.035, -0.006)	0.00660152	1	1.01 (0.96, 1.06)	0.771367	1	1.01 (0.93, 1.09)	0.831372	1	1.01 (0.96, 1.07)	0.627396	1
AXL	2	0.11 (0.04, 0.18)	0.00140111	1	0.006 (0.004, 0.008)	1.24395e-07	0.000363233	0.059 (0.044, 0.074)	1.64991e-14	4.81773e-11	0.97 (0.92, 1.02)	0.177649	1	1.12 (1.03, 1.21)	0.0066776	1	1.02 (0.96, 1.07)	0.566902	1
AZI2	1	0.26 (0.19, 0.33)	1.67129e-14	4.88015e-11	0.002 (0, 0.005)	0.0217975	1	-0.021 (-0.036, -0.006)	0.00654327	1	1 (0.95, 1.05)	0.924284	1	1 (0.93, 1.09)	0.901566	1	1.02 (0.97, 1.08)	0.449113	1
AZU1	1	0.47 (0.4, 0.53)	9.37114e-42	2.73637e-38	0.002 (0, 0.004)	0.0886076	1	0.008 (-0.007, 0.023)	0.305074	1	0.99 (0.94, 1.04)	0.798584	1	1.02 (0.94, 1.11)	0.638282	1	1.12 (1.06, 1.17)	1.88e-05	0.0549151
B2M	4	0.97 (0.89, 1.04)	1.779e-150	5.1946e-147	0.01 (0.007, 0.012)	2.54748e-16	7.43863e-13	-0.034 (-0.05, -0.017)	5.70098e-05	0.166469	1.11 (1.07, 1.16)	7.32e-08	0.000213747	1.12 (1.04, 1.2)	0.00130929	1	1.16 (1.12, 1.19)	1.9e-18	5.56e-15
B3GAT3	0	-0.13 (-0.2, -0.07)	5.37217e-05	0.156867	-0.001 (-0.003, 0.001)	0.559287	1	0.003 (-0.012, 0.017)	0.712433	1	0.97 (0.92, 1.02)	0.210928	1	0.96 (0.89, 1.05)	0.388481	1	0.98 (0.93, 1.03)	0.409019	1
B3GNT7	2	0.14 (0.07, 0.21)	8.97353e-05	0.262027	0.006 (0.004, 0.008)	1.88721e-08	5.51065e-05	-0.03 (-0.046, -0.015)	0.000111766	0.326355	1.08 (1.03, 1.14)	0.00348563	1	1.23 (1.13, 1.33)	1.94e-06	0.00566911	1.1 (1.04, 1.16)	0.00109953	1
B4GALT1	3	0.81 (0.74, 0.88)	2.0822e-114	6.0799e-111	0.012 (0.01, 0.014)	8.09981e-26	2.36514e-22	-0.007 (-0.023, 0.009)	0.378042	1	1.11 (1.06, 1.17)	4.01e-05	0.117163	1.14 (1.05, 1.24)	0.00215217	1	1.2 (1.13, 1.27)	1.24e-10	3.63e-07
B4GAT1	1	-0.19 (-0.26, -0.12)	3.3169e-08	9.68534e-05	-0.003 (-0.005, -0.001)	0.0149446	1	0.003 (-0.012, 0.018)	0.703576	1	0.93 (0.89, 0.98)	0.00564641	1	0.88 (0.81, 0.95)	0.00151762	1	0.91 (0.86, 0.96)	0.000774626	1
BABAM1	0	0.05 (-0.02, 0.11)	0.141099	1	0 (-0.002, 0.002)	0.861731	1	0.004 (-0.01, 0.018)	0.559122	1	0.98 (0.93, 1.03)	0.36267	1	0.99 (0.92, 1.07)	0.753504	1	1.02 (0.97, 1.07)	0.527954	1
BACH1	1	0.38 (0.31, 0.44)	2.41977e-30	7.06574e-27	0.001 (-0.001, 0.004)	0.154454	1	-0.017 (-0.031, -0.002)	0.0270691	1	1.02 (0.97, 1.07)	0.515584	1	1.02 (0.95, 1.1)	0.588542	1	1.04 (0.99, 1.09)	0.15322	1
BAG3	1	0.2 (0.13, 0.27)	6.46646e-09	1.88821e-05	0.003 (0.001, 0.006)	0.00218974	1	-0.011 (-0.026, 0.005)	0.169481	1	1.02 (0.97, 1.07)	0.451837	1	1.06 (0.98, 1.16)	0.155573	1	0.95 (0.9, 1.01)	0.0764551	1
BAG4	1	0.39 (0.32, 0.45)	2.18107e-29	6.36874e-26	0.002 (0, 0.004)	0.0545468	1	-0.016 (-0.031, -0.001)	0.0372713	1	1.01 (0.96, 1.06)	0.728038	1	1.06 (0.98, 1.14)	0.154259	1	1.06 (1, 1.11)	0.044072	1
BAG6	0	0.14 (0.07, 0.2)	3.87635e-05	0.11319	0.002 (0, 0.004)	0.116503	1	-0.016 (-0.031, -0.001)	0.039454	1	1.03 (0.98, 1.08)	0.221731	1	1.06 (0.98, 1.14)	0.16778	1	1.02 (0.97, 1.08)	0.412553	1
BAIAP2	4	0.71 (0.64, 0.78)	9.26239e-89	2.70462e-85	0.007 (0.005, 0.009)	3.50705e-10	1.02406e-06	-0.02 (-0.036, -0.004)	0.011831	1	1.11 (1.06, 1.17)	1.61e-05	0.0471501	1.26 (1.18, 1.36)	1.2e-10	3.5e-07	1.12 (1.06, 1.18)	2.57e-05	0.0749593
BAMBI	3	0.33 (0.26, 0.4)	1.94142e-21	5.66894e-18	0.006 (0.004, 0.008)	3.13999e-08	9.16878e-05	0.005 (-0.01, 0.021)	0.51082	1	1.08 (1.03, 1.14)	0.00171161	1	1.11 (1.02, 1.2)	0.0124768	1	1.16 (1.1, 1.22)	1.69e-08	4.93e-05
BANK1	1	0.25 (0.18, 0.31)	6.20494e-14	1.81184e-10	0 (-0.002, 0.002)	0.89822	1	-0.017 (-0.032, -0.002)	0.0232708	1	1 (0.95, 1.05)	0.928429	1	1.02 (0.94, 1.11)	0.586007	1	1 (0.95, 1.06)	0.853912	1
BAP18	2	0.61 (0.54, 0.68)	7.97468e-66	2.32861e-62	0.006 (0.004, 0.009)	1.24351e-08	3.63105e-05	-0.005 (-0.02, 0.011)	0.574579	1	1.06 (1.02, 1.12)	0.00927298	1	1.14 (1.06, 1.22)	0.000299356	0.874119	1.1 (1.05, 1.15)	0.000150291	0.43885
BATF	0	0.14 (0.07, 0.2)	2.42344e-05	0.0707644	0.001 (-0.001, 0.003)	0.520697	1	0.003 (-0.012, 0.018)	0.686447	1	1 (0.95, 1.04)	0.850429	1	1.02 (0.94, 1.1)	0.665381	1	0.99 (0.94, 1.04)	0.699904	1
BAX	1	0.58 (0.52, 0.65)	2.00197e-70	5.84576e-67	0.004 (0.002, 0.006)	0.000579551	1	-0.032 (-0.046, -0.017)	1.82146e-05	0.0531867	1.04 (0.99, 1.09)	0.144939	1	1.06 (0.98, 1.14)	0.140668	1	1.1 (1.05, 1.16)	0.000146013	0.426358
BCAM	2	0.28 (0.21, 0.34)	7.35989e-16	2.14909e-12	0.004 (0.002, 0.006)	0.000540475	1	-0.031 (-0.046, -0.015)	8.0301e-05	0.234479	1.09 (1.04, 1.14)	0.000393655	1	1.12 (1.04, 1.2)	0.00369881	1	1.17 (1.12, 1.23)	1.32e-11	3.86e-08
BCAN	5	-0.56 (-0.63, -0.49)	5.40718e-55	1.5789e-51	-0.004 (-0.006, -0.002)	0.000603765	1	0.052 (0.036, 0.068)	2.16964e-10	6.33536e-07	0.86 (0.82, 0.9)	3.64e-09	1.06e-05	0.8 (0.73, 0.87)	7.43e-08	0.000217079	0.81 (0.76, 0.86)	8.92e-14	2.6e-10
BCAT1	2	0.39 (0.32, 0.46)	4.01447e-30	1.17222e-26	0.001 (-0.001, 0.003)	0.351465	1	-0.039 (-0.054, -0.024)	5.24668e-07	0.00153203	1.03 (0.98, 1.08)	0.272889	1	1.06 (0.99, 1.15)	0.108699	1	1.08 (1.03, 1.14)	0.00151373	1
BCAT2	0	-0.05 (-0.12, 0.01)	0.0947004	1	0.001 (-0.001, 0.003)	0.380476	1	0.007 (-0.008, 0.021)	0.364172	1	1.02 (0.97, 1.06)	0.513532	1	0.94 (0.86, 1.02)	0.135744	1	1.02 (0.97, 1.07)	0.399691	1
BCHE	2	-0.23 (-0.3, -0.17)	1.08743e-11	3.17528e-08	0.002 (0, 0.004)	0.116418	1	0.002 (-0.013, 0.017)	0.800372	1	1 (0.95, 1.05)	0.884464	1	1.09 (1, 1.19)	0.0408469	1	0.91 (0.87, 0.95)	1.11e-05	0.0324008
BCL2	2	0.37 (0.31, 0.44)	7.72187e-28	2.25479e-24	0.003 (0, 0.005)	0.0183158	1	-0.02 (-0.035, -0.005)	0.0105621	1	1.03 (0.98, 1.08)	0.227639	1	1.04 (0.97, 1.12)	0.285122	1	1.1 (1.05, 1.15)	1.63e-05	0.0474779
BCL2L1	1	0.29 (0.23, 0.36)	9.32198e-19	2.72202e-15	0 (-0.002, 0.002)	0.876083	1	-0.019 (-0.034, -0.004)	0.0123636	1	1 (0.95, 1.05)	0.879402	1	1 (0.93, 1.08)	0.99094	1	1.01 (0.95, 1.06)	0.828998	1
BCL2L11	1	0.4 (0.33, 0.46)	1.91484e-32	5.59133e-29	0.002 (0, 0.004)	0.0477266	1	-0.012 (-0.027, 0.002)	0.0991007	1	1.07 (1.02, 1.12)	0.0109501	1	1.09 (1.01, 1.19)	0.0353155	1	1.1 (1.04, 1.16)	0.00166961	1
BCL2L15	1	0.31 (0.24, 0.38)	2.36794e-18	6.91437e-15	0.004 (0.002, 0.006)	0.000146932	0.429042	-0.007 (-0.022, 0.009)	0.409938	1	1.02 (0.97, 1.07)	0.510505	1	1.03 (0.95, 1.12)	0.49508	1	1.09 (1.03, 1.14)	0.00174161	1
BCL7A	0	0.05 (-0.02, 0.11)	0.146731	1	0.001 (-0.001, 0.003)	0.178047	1	0.001 (-0.013, 0.016)	0.857175	1	1 (0.95, 1.05)	0.959238	1	0.96 (0.89, 1.05)	0.372283	1	1.05 (1, 1.1)	0.0598283	1
BCL7B	0	0.1 (0.04, 0.17)	0.00182108	1	0 (-0.002, 0.002)	0.791466	1	-0.015 (-0.03, 0)	0.0529789	1	0.97 (0.92, 1.02)	0.180953	1	0.97 (0.89, 1.05)	0.402809	1	0.96 (0.91, 1.02)	0.187642	1
BCR	1	0.39 (0.32, 0.45)	4.7972e-31	1.40078e-27	0.002 (0, 0.004)	0.133213	1	-0.027 (-0.042, -0.012)	0.000343177	1	1.03 (0.98, 1.08)	0.277031	1	1.03 (0.96, 1.12)	0.389641	1	1.02 (0.97, 1.07)	0.470467	1
BDNF	1	0.49 (0.42, 0.55)	6.41978e-47	1.87457e-43	-0.001 (-0.003, 0.001)	0.242433	1	-0.003 (-0.018, 0.012)	0.697995	1	1.04 (0.99, 1.1)	0.0822421	1	1.05 (0.97, 1.13)	0.27252	1	1.05 (1, 1.11)	0.0696898	1
BECN1	1	0.32 (0.26, 0.39)	1.80825e-21	5.28008e-18	0.003 (0.001, 0.005)	0.00637387	1	-0.01 (-0.025, 0.005)	0.177383	1	1.01 (0.96, 1.06)	0.617393	1	1.02 (0.94, 1.1)	0.652562	1	1.02 (0.97, 1.08)	0.367236	1
BEX3	0	0.01 (-0.06, 0.07)	0.856673	1	0 (-0.002, 0.002)	0.982174	1	-0.01 (-0.024, 0.005)	0.185513	1	0.98 (0.93, 1.02)	0.334599	1	1.01 (0.94, 1.08)	0.837655	1	1 (0.95, 1.05)	0.89178	1
BGLAP	0	0.07 (0, 0.14)	0.0590748	1	0.001 (-0.001, 0.003)	0.267524	1	-0.018 (-0.033, -0.002)	0.0241651	1	1.05 (1, 1.11)	0.0559191	1	1.04 (0.96, 1.13)	0.291045	1	1.06 (1, 1.12)	0.0518681	1
BGN	1	-0.68 (-0.75, -0.62)	3.00327e-94	8.76955e-91	0.002 (0, 0.004)	0.130486	1	0.018 (0.004, 0.033)	0.0150829	1	0.96 (0.91, 1)	0.0631497	1	0.97 (0.9, 1.05)	0.429515	1	0.94 (0.89, 0.99)	0.0227052	1
BHLHE40	0	0.03 (-0.04, 0.09)	0.439353	1	-0.002 (-0.004, 0)	0.109323	1	-0.016 (-0.031, -0.002)	0.0290541	1	0.97 (0.93, 1.02)	0.248937	1	1.02 (0.95, 1.1)	0.552289	1	1.01 (0.96, 1.06)	0.673694	1
BHMT2	0	-0.06 (-0.12, 0.01)	0.0801069	1	0.001 (-0.001, 0.003)	0.43812	1	0.001 (-0.014, 0.015)	0.940709	1	0.97 (0.92, 1.01)	0.167113	1	0.96 (0.89, 1.04)	0.355706	1	1.01 (0.96, 1.06)	0.816905	1
BID	1	0.5 (0.43, 0.57)	6.30102e-49	1.8399e-45	0.001 (-0.002, 0.003)	0.582235	1	-0.012 (-0.027, 0.003)	0.121363	1	1.02 (0.97, 1.07)	0.453257	1	1.06 (0.98, 1.15)	0.153676	1	1.09 (1.03, 1.15)	0.00142093	1
BIN2	1	0.33 (0.26, 0.39)	1.15078e-22	3.36028e-19	0.001 (-0.002, 0.003)	0.6111	1	-0.022 (-0.037, -0.007)	0.00393778	1	1 (0.95, 1.05)	0.985029	1	1 (0.93, 1.08)	0.966912	1	1.01 (0.96, 1.07)	0.685384	1
BIRC2	1	0.22 (0.15, 0.28)	4.6253e-11	1.35059e-07	0.001 (-0.001, 0.003)	0.317104	1	-0.01 (-0.024, 0.005)	0.18883	1	0.99 (0.94, 1.04)	0.66285	1	0.97 (0.9, 1.05)	0.477997	1	1 (0.95, 1.05)	0.957992	1
BLMH	1	0.17 (0.11, 0.24)	4.09969e-07	0.00119711	0.001 (-0.001, 0.003)	0.218044	1	-0.012 (-0.027, 0.003)	0.114232	1	1.05 (1, 1.1)	0.0709652	1	0.98 (0.9, 1.06)	0.640083	1	1.04 (0.98, 1.09)	0.175477	1
BLNK	1	0.33 (0.26, 0.39)	5.411e-22	1.58001e-18	0.001 (-0.001, 0.003)	0.282379	1	-0.009 (-0.024, 0.006)	0.258399	1	1.04 (0.99, 1.09)	0.0883819	1	1.06 (0.98, 1.14)	0.123928	1	1.08 (1.03, 1.13)	0.00123374	1
BLOC1S2	0	0.13 (0.06, 0.2)	0.000121484	0.354734	0 (-0.002, 0.002)	0.87564	1	-0.016 (-0.031, -0.001)	0.0349673	1	1.03 (0.98, 1.08)	0.201084	1	1 (0.92, 1.08)	0.984948	1	1.03 (0.97, 1.08)	0.336155	1
BLOC1S3	1	0.18 (0.11, 0.25)	8.15223e-08	0.000238045	0.001 (-0.001, 0.003)	0.367885	1	-0.019 (-0.033, -0.004)	0.014471	1	1 (0.95, 1.05)	0.962401	1	0.99 (0.91, 1.07)	0.762358	1	0.99 (0.93, 1.04)	0.605525	1
BLVRB	0	0.06 (0, 0.13)	0.0614525	1	0.001 (-0.001, 0.003)	0.376146	1	0.022 (0.007, 0.037)	0.00509449	1	0.98 (0.93, 1.03)	0.482549	1	1.03 (0.95, 1.11)	0.484856	1	1.04 (0.99, 1.1)	0.113969	1
BMP10	1	-0.2 (-0.27, -0.13)	1.93273e-08	5.64357e-05	-0.001 (-0.003, 0.001)	0.389602	1	-0.018 (-0.034, -0.003)	0.0216173	1	0.96 (0.92, 1.01)	0.158238	1	1.06 (0.97, 1.16)	0.177064	1	1 (0.95, 1.06)	0.966638	1
BMP4	0	-0.11 (-0.18, -0.05)	0.00088136	1	-0.001 (-0.003, 0.001)	0.182632	1	-0.009 (-0.024, 0.006)	0.223293	1	1.02 (0.97, 1.07)	0.490025	1	1.06 (0.98, 1.14)	0.139302	1	1.04 (0.99, 1.1)	0.109524	1
BMP6	2	0.5 (0.43, 0.56)	5.08622e-51	1.48518e-47	-0.002 (-0.004, 0)	0.0324647	1	-0.027 (-0.041, -0.012)	0.00038373	1	1.05 (1, 1.1)	0.064178	1	1.19 (1.1, 1.28)	1.15e-05	0.0334803	1.07 (1.02, 1.13)	0.00802191	1
BMPER	3	0.63 (0.56, 0.7)	2.87435e-71	8.39311e-68	0.007 (0.004, 0.009)	4.59069e-09	1.34048e-05	-0.018 (-0.034, -0.003)	0.0215895	1	1.02 (0.97, 1.08)	0.352927	1	1.28 (1.22, 1.34)	4.33e-22	1.26e-18	1.12 (1.06, 1.18)	2.11e-05	0.0614669
BNIP2	1	0.25 (0.19, 0.32)	2.41541e-14	7.05298e-11	0.001 (-0.001, 0.003)	0.274128	1	-0.008 (-0.023, 0.007)	0.300152	1	0.99 (0.94, 1.04)	0.704599	1	0.96 (0.89, 1.05)	0.379701	1	1.05 (1, 1.11)	0.0469025	1
BNIP3L	1	0.41 (0.34, 0.48)	9.15537e-34	2.67337e-30	0.004 (0.002, 0.006)	4.21057e-05	0.122949	-0.018 (-0.033, -0.003)	0.0160288	1	1.02 (0.98, 1.07)	0.339379	1	1.07 (0.99, 1.16)	0.0799769	1	1.12 (1.06, 1.17)	2.25e-05	0.0656956
BOC	1	-0.31 (-0.38, -0.24)	1.08562e-19	3.17001e-16	-0.004 (-0.006, -0.002)	0.00028322	0.827004	0.028 (0.013, 0.043)	0.000298871	0.872702	0.97 (0.92, 1.01)	0.164104	1	0.99 (0.91, 1.07)	0.835249	1	1.03 (0.98, 1.09)	0.283019	1
BOLA1	1	0.28 (0.22, 0.35)	9.88096e-17	2.88524e-13	0.003 (0.001, 0.005)	0.00369127	1	0.001 (-0.014, 0.016)	0.921524	1	1.01 (0.96, 1.06)	0.627291	1	1.04 (0.96, 1.12)	0.371719	1	1.07 (1.02, 1.12)	0.00865006	1
BOLA2_BOLA2B	1	0.22 (0.15, 0.28)	1.08258e-10	3.16114e-07	0.001 (-0.001, 0.003)	0.428282	1	0.005 (-0.01, 0.02)	0.510163	1	1 (0.95, 1.05)	0.957829	1	1.02 (0.94, 1.11)	0.579249	1	1.02 (0.97, 1.08)	0.42997	1
BPIFA2	2	-0.61 (-0.67, -0.54)	3.68595e-70	1.0763e-66	-0.003 (-0.005, -0.001)	0.0132099	1	0.015 (-0.001, 0.03)	0.0587118	1	0.9 (0.85, 0.94)	1.3e-05	0.0379876	0.94 (0.87, 1.02)	0.145328	1	0.93 (0.88, 0.98)	0.00951341	1
BPIFB1	2	0.25 (0.18, 0.32)	1.26929e-12	3.70634e-09	0.002 (0, 0.005)	0.0415668	1	-0.02 (-0.035, -0.004)	0.0150761	1	1.07 (1.01, 1.12)	0.0149976	1	0.95 (0.87, 1.03)	0.187218	1	1.22 (1.15, 1.29)	4.18e-12	1.22e-08
BPIFB2	4	0.74 (0.67, 0.81)	1.27142e-91	3.71254e-88	0.006 (0.004, 0.008)	3.13508e-07	0.000915444	-0.049 (-0.065, -0.032)	4.19086e-09	1.22373e-05	1.04 (0.99, 1.09)	0.102686	1	1.27 (1.19, 1.36)	3.97e-13	1.16e-09	1.12 (1.06, 1.18)	2.07e-05	0.0605055
BRAP	1	0.24 (0.18, 0.31)	3.60519e-13	1.05271e-09	0.001 (-0.001, 0.003)	0.52588	1	-0.023 (-0.038, -0.008)	0.00208591	1	1 (0.95, 1.05)	0.893992	1	1.02 (0.94, 1.1)	0.708555	1	0.98 (0.93, 1.04)	0.528567	1
BRD1	0	-0.02 (-0.09, 0.04)	0.539069	1	0.001 (-0.001, 0.003)	0.207928	1	-0.001 (-0.016, 0.014)	0.916367	1	1 (0.95, 1.05)	0.963914	1	1.05 (0.98, 1.13)	0.17117	1	1.08 (1.03, 1.13)	0.00294805	1
BRD2	0	0.11 (0.04, 0.17)	0.000888862	1	0.001 (-0.001, 0.003)	0.312351	1	-0.012 (-0.027, 0.002)	0.0914354	1	1.02 (0.97, 1.06)	0.434782	1	0.97 (0.9, 1.05)	0.5018	1	1.02 (0.97, 1.07)	0.4129	1
BRD3	0	0.07 (0.01, 0.14)	0.0318138	1	0.001 (-0.001, 0.003)	0.245327	1	-0.01 (-0.025, 0.004)	0.169583	1	1.01 (0.97, 1.06)	0.574946	1	0.91 (0.83, 1)	0.0444115	1	1.03 (0.98, 1.08)	0.244338	1
BRDT	1	0.24 (0.17, 0.3)	1.54244e-12	4.50392e-09	0 (-0.002, 0.002)	0.85483	1	-0.015 (-0.03, 0)	0.0439387	1	1.01 (0.97, 1.06)	0.628674	1	0.97 (0.9, 1.05)	0.500442	1	1.08 (1.02, 1.13)	0.00363807	1
BRK1	3	0.46 (0.39, 0.52)	3.29641e-41	9.62553e-38	0.007 (0.005, 0.009)	6.28934e-10	1.83649e-06	-0.026 (-0.041, -0.011)	0.000633021	1	1.06 (1.01, 1.11)	0.0133006	1	0.97 (0.89, 1.05)	0.387107	1	1.16 (1.1, 1.22)	1.33e-08	3.89e-05
BRME1	0	0.03 (-0.03, 0.1)	0.341931	1	-0.001 (-0.003, 0.001)	0.329973	1	0.007 (-0.007, 0.022)	0.329911	1	1.03 (0.98, 1.08)	0.218305	1	0.97 (0.89, 1.05)	0.410851	1	1.01 (0.96, 1.07)	0.625569	1
BRSK2	0	0.03 (-0.03, 0.1)	0.34853	1	0 (-0.002, 0.002)	0.957507	1	-0.004 (-0.019, 0.01)	0.559304	1	0.97 (0.93, 1.02)	0.312247	1	0.94 (0.87, 1.02)	0.154969	1	1.02 (0.97, 1.07)	0.470149	1
BSG	5	0.9 (0.83, 0.98)	4.2155e-132	1.2309e-128	0.012 (0.01, 0.015)	6.47961e-26	1.89205e-22	-0.05 (-0.066, -0.033)	3.19338e-09	9.32467e-06	1.09 (1.03, 1.15)	0.00137758	1	1.24 (1.13, 1.35)	1.72e-06	0.00501989	1.29 (1.22, 1.37)	1.24e-17	3.62e-14
BSND	0	-0.01 (-0.08, 0.05)	0.694223	1	0 (-0.002, 0.002)	0.871366	1	0 (-0.015, 0.015)	0.997717	1	1.03 (0.98, 1.08)	0.256796	1	0.98 (0.9, 1.06)	0.585393	1	0.98 (0.93, 1.03)	0.461094	1
BST1	0	-0.01 (-0.08, 0.05)	0.70438	1	0.001 (-0.001, 0.004)	0.147149	1	0 (-0.015, 0.014)	0.968209	1	1.03 (0.98, 1.09)	0.1797	1	1.1 (1.01, 1.2)	0.0377153	1	1.04 (0.99, 1.1)	0.137977	1
BST2	5	0.72 (0.65, 0.79)	4.06302e-96	1.1864e-92	0.012 (0.01, 0.014)	6.72773e-28	1.9645e-24	-0.03 (-0.045, -0.015)	0.000139539	0.407453	1.15 (1.1, 1.21)	3.27e-10	9.53e-07	1.24 (1.17, 1.33)	1.75e-11	5.11e-08	1.24 (1.18, 1.29)	6.69e-20	1.95e-16
BTC	1	0.33 (0.26, 0.39)	5.8969e-23	1.72189e-19	-0.001 (-0.003, 0.001)	0.344884	1	-0.009 (-0.023, 0.006)	0.246583	1	1.03 (0.98, 1.08)	0.217662	1	0.97 (0.9, 1.05)	0.490171	1	1.02 (0.97, 1.07)	0.509322	1
BTD	1	-0.26 (-0.32, -0.19)	1.44844e-13	4.22945e-10	-0.002 (-0.004, 0)	0.0718388	1	-0.002 (-0.017, 0.013)	0.81078	1	0.97 (0.93, 1.02)	0.309192	1	1.13 (1.04, 1.23)	0.0031845	1	0.95 (0.9, 1)	0.048465	1
BTLA	0	0.1 (0.03, 0.16)	0.00443433	1	0 (-0.002, 0.002)	0.862091	1	0.004 (-0.011, 0.019)	0.572236	1	1 (0.96, 1.05)	0.861705	1	1 (0.92, 1.08)	0.951773	1	1.02 (0.97, 1.07)	0.451821	1
BTN1A1	0	-0.02 (-0.08, 0.05)	0.634208	1	-0.002 (-0.004, 0)	0.0993232	1	-0.001 (-0.016, 0.014)	0.923276	1	1.03 (0.98, 1.08)	0.254108	1	0.98 (0.9, 1.06)	0.563783	1	0.95 (0.9, 1.01)	0.105745	1
BTN2A1	3	0.86 (0.79, 0.93)	5.7417e-117	1.6766e-113	0.014 (0.012, 0.016)	3.78484e-32	1.10517e-28	-0.01 (-0.026, 0.007)	0.256952	1	1.06 (1.01, 1.12)	0.0302162	1	1.17 (1.07, 1.27)	0.000536079	1	1.2 (1.13, 1.27)	7.06e-10	2.06e-06
BTN3A2	3	0.61 (0.54, 0.68)	8.40212e-69	2.45342e-65	0.009 (0.006, 0.011)	5.00197e-15	1.46057e-11	-0.028 (-0.043, -0.013)	0.000376369	1	1.1 (1.04, 1.15)	0.000153312	0.447671	1.12 (1.04, 1.21)	0.00198674	1	1.16 (1.11, 1.22)	1.57e-09	4.58e-06
BTNL10	0	0 (-0.06, 0.06)	0.944123	1	0 (-0.002, 0.002)	0.713144	1	0.013 (-0.001, 0.027)	0.0774406	1	1.03 (0.98, 1.07)	0.260126	1	1.01 (0.94, 1.09)	0.769833	1	1.05 (1, 1.09)	0.0556428	1
C19ORF12	2	0.43 (0.36, 0.5)	4.72564e-33	1.37989e-29	0.004 (0.002, 0.007)	7.70538e-05	0.224997	-0.016 (-0.032, 0)	0.0501843	1	1.04 (0.99, 1.09)	0.154928	1	1.35 (1.27, 1.43)	1.32e-24	3.87e-21	1.02 (0.97, 1.08)	0.428773	1
C1GALT1C1	0	0.09 (0.03, 0.15)	0.00533992	1	0.001 (-0.001, 0.003)	0.174709	1	-0.005 (-0.019, 0.009)	0.515451	1	0.99 (0.95, 1.04)	0.794717	1	1.01 (0.94, 1.09)	0.708554	1	1.06 (1.02, 1.11)	0.00696536	1
C1QA	3	0.55 (0.48, 0.61)	4.03935e-59	1.17949e-55	0.007 (0.005, 0.009)	2.34766e-10	6.85516e-07	0.006 (-0.009, 0.021)	0.421407	1	1.04 (0.99, 1.09)	0.0887399	1	1.07 (0.99, 1.16)	0.0912849	1	1.13 (1.07, 1.19)	3.95e-06	0.0115424
C1QBP	1	0.2 (0.14, 0.27)	6.30125e-10	1.83997e-06	0.001 (-0.001, 0.003)	0.204785	1	-0.012 (-0.027, 0.002)	0.0941291	1	1.02 (0.98, 1.07)	0.299426	1	0.99 (0.91, 1.07)	0.742601	1	1.01 (0.96, 1.06)	0.720685	1
C1QL2	0	0.08 (0.01, 0.15)	0.0215981	1	-0.001 (-0.003, 0.001)	0.316639	1	0.015 (-0.001, 0.03)	0.0651367	1	0.99 (0.94, 1.04)	0.729927	1	1 (0.92, 1.08)	0.98231	1	1.01 (0.95, 1.06)	0.852791	1
C1QTNF1	3	0.52 (0.46, 0.59)	6.32938e-51	1.84818e-47	0.004 (0.002, 0.006)	0.000183932	0.537081	0.002 (-0.014, 0.017)	0.843468	1	1.05 (1, 1.1)	0.0487183	1	1.34 (1.25, 1.44)	2.47e-16	7.22e-13	1.18 (1.12, 1.24)	4.92e-10	1.44e-06
C1QTNF5	1	0.3 (0.24, 0.37)	2.20191e-19	6.42956e-16	0.002 (0, 0.004)	0.133833	1	0.005 (-0.01, 0.02)	0.505884	1	1.04 (0.99, 1.09)	0.0931411	1	1.08 (1, 1.17)	0.0564817	1	1.05 (0.99, 1.11)	0.0764173	1
C1QTNF6	1	0.19 (0.13, 0.26)	3.19071e-09	9.31689e-06	0.001 (-0.001, 0.003)	0.241654	1	0.003 (-0.011, 0.018)	0.673199	1	1.05 (1.01, 1.1)	0.0235275	1	1.08 (1.01, 1.15)	0.0186654	1	1.1 (1.05, 1.14)	2.9e-05	0.0847852
C1QTNF9	1	-0.24 (-0.3, -0.17)	1.98812e-12	5.8053e-09	-0.003 (-0.005, -0.001)	0.00274495	1	-0.012 (-0.027, 0.003)	0.124688	1	0.96 (0.91, 1)	0.0731079	1	0.94 (0.87, 1.01)	0.108399	1	0.93 (0.89, 0.98)	0.0105339	1
C1R	1	0.39 (0.32, 0.45)	4.69757e-31	1.37169e-27	0.001 (-0.001, 0.003)	0.276956	1	-0.008 (-0.023, 0.007)	0.307443	1	1.01 (0.96, 1.06)	0.604976	1	1.11 (1.04, 1.18)	0.000957947	1	1.04 (0.99, 1.1)	0.0864102	1
C1RL	3	0.78 (0.72, 0.85)	5.3858e-113	1.5727e-109	0.007 (0.005, 0.009)	5.99998e-11	1.75199e-07	-0.02 (-0.036, -0.005)	0.00980171	1	1.08 (1.02, 1.13)	0.00456822	1	1.17 (1.07, 1.27)	0.000250608	0.731777	1.13 (1.07, 1.2)	1.7e-05	0.0497199
C1S	1	0.51 (0.44, 0.58)	4.22524e-51	1.23377e-47	0.002 (0, 0.004)	0.079049	1	-0.012 (-0.027, 0.003)	0.120165	1	1.03 (0.99, 1.09)	0.174127	1	1.15 (1.07, 1.24)	0.0002749	0.802708	1.06 (1, 1.12)	0.0389301	1
C2	2	0.44 (0.38, 0.5)	2.32486e-41	6.78859e-38	0.003 (0.001, 0.005)	0.00140423	1	-0.015 (-0.029, 0)	0.0432813	1	1.05 (0.99, 1.1)	0.0821555	1	1.29 (1.18, 1.42)	9.9e-08	0.000288957	1.08 (1.02, 1.14)	0.0126763	1
C2CD2L	1	0.24 (0.17, 0.3)	9.26159e-13	2.70438e-09	0.003 (0.001, 0.006)	0.000935921	1	0 (-0.015, 0.014)	0.947501	1	1.01 (0.97, 1.06)	0.611591	1	1.06 (0.99, 1.14)	0.114781	1	1.02 (0.97, 1.08)	0.357047	1
C2ORF69	1	0.26 (0.2, 0.33)	5.56732e-16	1.62566e-12	0 (-0.002, 0.002)	0.762168	1	-0.021 (-0.035, -0.006)	0.00483462	1	0.99 (0.95, 1.04)	0.775334	1	0.99 (0.92, 1.07)	0.863016	1	1.05 (1, 1.1)	0.0338662	1
C3	1	0.47 (0.4, 0.54)	7.04239e-41	2.05638e-37	0.004 (0.002, 0.006)	0.000782976	1	-0.034 (-0.049, -0.018)	1.97452e-05	0.0576558	1.05 (1, 1.1)	0.0437571	1	1.15 (1.08, 1.23)	2.57e-05	0.0750517	1.09 (1.04, 1.14)	0.000298327	0.871115
C4BPB	2	0.44 (0.37, 0.51)	1.7881e-37	5.22126e-34	0.01 (0.008, 0.012)	2.04367e-19	5.96753e-16	0.007 (-0.008, 0.023)	0.347528	1	1.04 (0.98, 1.09)	0.174472	1	0.98 (0.91, 1.06)	0.65602	1	1.04 (0.99, 1.1)	0.138306	1
C5	1	0.32 (0.26, 0.39)	1.24298e-22	3.62949e-19	0.003 (0.001, 0.005)	0.00195565	1	-0.018 (-0.032, -0.003)	0.0169765	1	1.04 (1, 1.09)	0.0723525	1	1.09 (1.02, 1.17)	0.0171157	1	1.06 (1.01, 1.11)	0.0214971	1
C7	4	0.42 (0.35, 0.49)	1.05359e-32	3.07647e-29	0.005 (0.003, 0.007)	5.45775e-06	0.0159366	-0.033 (-0.049, -0.018)	2.87549e-05	0.0839642	1.07 (1.01, 1.12)	0.0144071	1	1.27 (1.17, 1.38)	3.3e-09	9.65e-06	1.28 (1.21, 1.36)	3.12e-18	9.12e-15
C7ORF50	1	0.19 (0.12, 0.26)	4.79615e-08	0.000140047	0.003 (0.001, 0.005)	0.0151392	1	-0.01 (-0.025, 0.006)	0.2302	1	1 (0.95, 1.05)	0.954151	1	1.03 (0.95, 1.1)	0.505326	1	1.04 (1, 1.09)	0.0727918	1
C8B	1	0.27 (0.2, 0.33)	3.7546e-15	1.09634e-11	-0.003 (-0.005, -0.001)	0.00509611	1	-0.001 (-0.016, 0.014)	0.888864	1	1.03 (0.98, 1.08)	0.273142	1	1.16 (1.08, 1.26)	0.000164263	0.479649	1.05 (0.99, 1.1)	0.105326	1
C9	3	1 (0.93, 1.06)	4.7949e-184	1.4001e-180	0.006 (0.004, 0.008)	1.49353e-07	0.00043611	-0.009 (-0.025, 0.006)	0.242476	1	1.09 (1.03, 1.14)	0.000866495	1	0.99 (0.92, 1.07)	0.842973	1	1.21 (1.14, 1.27)	2.29e-11	6.7e-08
C9ORF40	0	0 (-0.06, 0.07)	0.93251	1	0.001 (-0.001, 0.003)	0.466264	1	0.024 (0.009, 0.039)	0.00174405	1	0.99 (0.94, 1.04)	0.746244	1	1.04 (0.96, 1.13)	0.333286	1	1.05 (0.99, 1.1)	0.0848823	1
CA1	0	-0.02 (-0.09, 0.05)	0.56427	1	0.001 (-0.001, 0.004)	0.178142	1	0.02 (0.005, 0.035)	0.00849226	1	0.97 (0.92, 1.02)	0.201002	1	1.03 (0.95, 1.12)	0.452114	1	1.02 (0.97, 1.08)	0.37377	1
CA11	0	0.03 (-0.04, 0.09)	0.37479	1	0.001 (-0.001, 0.003)	0.583213	1	0.006 (-0.009, 0.02)	0.44621	1	1.01 (0.96, 1.06)	0.758437	1	0.98 (0.9, 1.06)	0.589597	1	1.02 (0.97, 1.07)	0.490272	1
CA12	2	0.24 (0.17, 0.31)	1.30282e-11	3.80423e-08	0.006 (0.004, 0.008)	5.61823e-08	0.000164052	-0.011 (-0.026, 0.005)	0.17733	1	1.01 (0.96, 1.07)	0.609963	1	1.06 (0.98, 1.15)	0.144315	1	1.12 (1.07, 1.18)	1.86e-05	0.0542767
CA13	1	0.28 (0.22, 0.35)	3.42511e-17	1.00013e-13	-0.001 (-0.003, 0.001)	0.532991	1	-0.026 (-0.041, -0.012)	0.000472423	1	1.02 (0.97, 1.07)	0.394575	1	1 (0.93, 1.08)	0.960847	1	1.01 (0.96, 1.07)	0.696285	1
CA14	4	-0.81 (-0.89, -0.73)	1.3787e-93	4.0258e-90	-0.01 (-0.013, -0.008)	9.995e-17	2.91854e-13	0.032 (0.014, 0.049)	0.000387138	1	0.89 (0.84, 0.94)	7.98e-05	0.233036	0.75 (0.69, 0.82)	1.08e-09	3.17e-06	0.81 (0.76, 0.86)	6.4e-11	1.87e-07
CA2	1	0.22 (0.15, 0.29)	2.22377e-10	6.4934e-07	0.002 (0, 0.004)	0.0761778	1	0.016 (0.001, 0.031)	0.0381169	1	0.99 (0.95, 1.04)	0.79737	1	1.03 (0.95, 1.11)	0.500572	1	1.09 (1.03, 1.15)	0.00149253	1
CA3	1	0.08 (0.02, 0.15)	0.0166807	1	0.005 (0.003, 0.007)	9.26683e-06	0.0270591	0.017 (0.002, 0.033)	0.0275523	1	1.02 (0.97, 1.07)	0.550537	1	1.01 (0.93, 1.09)	0.830593	1	1.09 (1.03, 1.15)	0.00172927	1
CA4	1	0.27 (0.2, 0.34)	3.8897e-14	1.13579e-10	0.003 (0, 0.005)	0.0243747	1	0.002 (-0.014, 0.017)	0.822801	1	1.02 (0.97, 1.07)	0.478548	1	0.9 (0.83, 0.98)	0.0131022	1	1.06 (1.01, 1.12)	0.0295007	1
CA5A	3	0.47 (0.4, 0.54)	1.17336e-40	3.4262e-37	0.006 (0.004, 0.009)	7.33764e-09	2.14259e-05	-0.01 (-0.026, 0.006)	0.205206	1	1.06 (1.01, 1.11)	0.0203775	1	1.2 (1.11, 1.29)	3.92e-06	0.0114548	1.07 (1.01, 1.13)	0.0165388	1
CA6	4	-0.77 (-0.84, -0.7)	1.1684e-104	3.4117e-101	-0.008 (-0.011, -0.006)	4.60829e-14	1.34562e-10	0.018 (0.002, 0.034)	0.0249103	1	0.87 (0.82, 0.91)	5.74e-08	0.000167557	0.84 (0.78, 0.92)	6.3e-05	0.183997	0.85 (0.8, 0.9)	1.02e-08	2.97e-05
CA7	0	-0.09 (-0.16, -0.03)	0.00662841	1	0 (-0.003, 0.002)	0.676471	1	-0.001 (-0.016, 0.014)	0.92915	1	0.94 (0.89, 0.99)	0.0200052	1	1.01 (0.93, 1.09)	0.810109	1	1 (0.95, 1.06)	0.945566	1
CA8	0	-0.08 (-0.14, -0.01)	0.0177227	1	0 (-0.002, 0.002)	0.822011	1	0.008 (-0.007, 0.022)	0.295357	1	0.97 (0.92, 1.02)	0.273132	1	1.04 (0.97, 1.11)	0.319092	1	0.98 (0.93, 1.03)	0.443743	1
CA9	1	0.05 (-0.02, 0.11)	0.199013	1	0.002 (-0.001, 0.004)	0.142774	1	-0.013 (-0.029, 0.002)	0.0968024	1	1 (0.95, 1.05)	0.953153	1	0.99 (0.92, 1.07)	0.822897	1	1.14 (1.08, 1.2)	4.17e-07	0.00121808
CABP2	1	0.17 (0.1, 0.23)	4.22149e-07	0.00123268	0 (-0.002, 0.002)	0.760075	1	-0.004 (-0.018, 0.011)	0.602274	1	1.02 (0.98, 1.07)	0.366216	1	0.94 (0.86, 1.02)	0.123314	1	1.01 (0.96, 1.06)	0.64746	1
CACNA1C	0	0.01 (-0.06, 0.07)	0.788912	1	-0.001 (-0.003, 0.001)	0.305449	1	-0.003 (-0.018, 0.011)	0.665623	1	0.98 (0.94, 1.03)	0.482657	1	1.01 (0.94, 1.09)	0.75931	1	1.03 (0.98, 1.08)	0.329006	1
CACNA1H	0	-0.03 (-0.1, 0.03)	0.323517	1	0 (-0.002, 0.002)	0.710965	1	0.008 (-0.007, 0.022)	0.289317	1	1 (0.95, 1.04)	0.848894	1	0.98 (0.9, 1.06)	0.551603	1	0.99 (0.94, 1.04)	0.601584	1
CACNB1	0	0.1 (0.03, 0.16)	0.00254835	1	0 (-0.002, 0.002)	0.813577	1	-0.004 (-0.019, 0.01)	0.578613	1	1 (0.95, 1.05)	0.955629	1	0.97 (0.89, 1.05)	0.423685	1	1.02 (0.97, 1.07)	0.544642	1
CACNB3	1	0.38 (0.32, 0.45)	5.31976e-30	1.55337e-26	0.001 (-0.001, 0.003)	0.20392	1	-0.014 (-0.029, 0.001)	0.072646	1	1.03 (0.98, 1.08)	0.270711	1	1.05 (0.97, 1.14)	0.211122	1	1.03 (0.98, 1.09)	0.249838	1
CACYBP	1	0.38 (0.32, 0.45)	5.01502e-30	1.46439e-26	0 (-0.002, 0.003)	0.644655	1	-0.025 (-0.04, -0.01)	0.000988998	1	1.01 (0.96, 1.06)	0.606228	1	1.04 (0.96, 1.12)	0.37623	1	1.03 (0.98, 1.09)	0.246531	1
CADPS	0	0.12 (0.06, 0.19)	0.000207872	0.606986	0 (-0.002, 0.002)	0.813791	1	-0.009 (-0.023, 0.006)	0.249595	1	1 (0.95, 1.05)	0.987777	1	1 (0.93, 1.08)	0.950768	1	1 (0.95, 1.05)	0.99176	1
CALB1	1	0.11 (0.04, 0.17)	0.00261542	1	0.006 (0.004, 0.008)	1.93492e-08	5.64996e-05	0.018 (0.002, 0.033)	0.0262164	1	1.03 (0.98, 1.08)	0.219455	1	0.96 (0.89, 1.04)	0.364733	1	1.02 (0.97, 1.08)	0.374727	1
CALB2	2	0.46 (0.39, 0.53)	2.26351e-39	6.60945e-36	0.007 (0.005, 0.009)	1.26652e-10	3.69825e-07	-0.014 (-0.03, 0.001)	0.0734884	1	1.02 (0.98, 1.07)	0.327243	1	1.08 (1.02, 1.14)	0.0135036	1	1.04 (0.99, 1.09)	0.0953326	1
CALCA	5	0.62 (0.54, 0.7)	6.32477e-50	1.84683e-46	0.006 (0.004, 0.009)	2.60151e-06	0.00759642	-0.019 (-0.038, -0.001)	0.0413579	1	1.16 (1.1, 1.22)	1.06e-07	0.000308103	1.29 (1.19, 1.4)	1.16e-09	3.39e-06	1.21 (1.15, 1.29)	4.35e-11	1.27e-07
CALCB	2	0.23 (0.16, 0.3)	2.98201e-11	8.70747e-08	0.002 (0, 0.004)	0.0667352	1	-0.018 (-0.033, -0.003)	0.0206402	1	1.07 (1.02, 1.11)	0.00467214	1	1.01 (0.93, 1.09)	0.825112	1	1.11 (1.06, 1.16)	8.45e-06	0.0246686
CALCOCO1	0	0.13 (0.07, 0.2)	6.22057e-05	0.181641	0 (-0.002, 0.003)	0.645672	1	-0.012 (-0.027, 0.002)	0.0997064	1	0.98 (0.94, 1.03)	0.526884	1	0.98 (0.91, 1.06)	0.604413	1	0.99 (0.94, 1.04)	0.706856	1
CALCOCO2	2	0.39 (0.33, 0.46)	2.87506e-31	8.39517e-28	0.002 (0, 0.004)	0.029895	1	-0.035 (-0.05, -0.021)	2.95949e-06	0.0086417	1.04 (0.99, 1.09)	0.151101	1	1.01 (0.93, 1.09)	0.893094	1	1.03 (0.97, 1.08)	0.305776	1
CALY	0	-0.04 (-0.1, 0.03)	0.256485	1	0.002 (0, 0.004)	0.0530019	1	0.017 (0.002, 0.032)	0.0230644	1	0.99 (0.94, 1.04)	0.752695	1	1.04 (0.96, 1.12)	0.376747	1	1.05 (1, 1.1)	0.0568389	1
CAMKK1	1	0.42 (0.35, 0.48)	9.66566e-37	2.82237e-33	0.003 (0.001, 0.005)	0.0123596	1	-0.015 (-0.03, 0)	0.0463764	1	1.06 (1.01, 1.11)	0.0184519	1	1.03 (0.96, 1.11)	0.425445	1	1.05 (1, 1.11)	0.0515274	1
CAMLG	0	0.14 (0.07, 0.2)	4.58542e-05	0.133894	0 (-0.002, 0.003)	0.646365	1	-0.017 (-0.032, -0.002)	0.0258704	1	1.01 (0.96, 1.06)	0.766211	1	0.96 (0.89, 1.04)	0.350687	1	0.97 (0.92, 1.02)	0.25744	1
CAMSAP1	1	0.19 (0.13, 0.26)	9.52711e-09	2.78192e-05	0 (-0.002, 0.002)	0.699672	1	-0.017 (-0.032, -0.002)	0.0237039	1	1.02 (0.97, 1.07)	0.471547	1	1.03 (0.95, 1.11)	0.513526	1	0.99 (0.94, 1.05)	0.787225	1
CANT1	3	0.88 (0.81, 0.95)	9.9656e-141	2.9099e-137	0.006 (0.003, 0.008)	3.26621e-07	0.000953733	-0.012 (-0.028, 0.003)	0.126993	1	1.07 (1.02, 1.12)	0.0103887	1	1.18 (1.09, 1.28)	7.83e-05	0.228724	1.13 (1.07, 1.2)	9.51e-06	0.0277686
CAPG	3	0.55 (0.48, 0.62)	6.32494e-57	1.84688e-53	0.006 (0.004, 0.008)	2.18693e-07	0.000638583	-0.022 (-0.038, -0.007)	0.00451376	1	1.08 (1.03, 1.13)	0.00246471	1	1.14 (1.05, 1.23)	0.00162504	1	1.18 (1.12, 1.24)	8.84e-10	2.58e-06
CAPN3	0	-0.03 (-0.1, 0.03)	0.303233	1	0 (-0.002, 0.002)	0.991296	1	0.007 (-0.008, 0.021)	0.356676	1	1.04 (0.99, 1.08)	0.111599	1	1.02 (0.94, 1.1)	0.627441	1	1.05 (1, 1.1)	0.0332656	1
CAPS	1	0.27 (0.2, 0.33)	2.10053e-15	6.13354e-12	0.001 (-0.001, 0.004)	0.160134	1	0.005 (-0.009, 0.02)	0.469745	1	0.96 (0.92, 1.01)	0.138708	1	1.03 (0.96, 1.11)	0.398472	1	1.03 (0.98, 1.08)	0.270959	1
CARHSP1	0	0.01 (-0.06, 0.07)	0.837519	1	0.001 (-0.001, 0.003)	0.259656	1	0.024 (0.009, 0.039)	0.00202066	1	0.97 (0.92, 1.02)	0.170903	1	0.98 (0.91, 1.07)	0.705217	1	1.02 (0.96, 1.07)	0.523473	1
CASC3	1	0.37 (0.3, 0.43)	7.36618e-27	2.15093e-23	0.001 (-0.001, 0.004)	0.197756	1	-0.019 (-0.034, -0.004)	0.0140626	1	1.01 (0.96, 1.06)	0.797345	1	1 (0.93, 1.08)	0.968152	1	1 (0.95, 1.06)	0.869512	1
CASP1	1	0.42 (0.35, 0.48)	2.03313e-35	5.93675e-32	0.002 (0, 0.004)	0.0314157	1	-0.007 (-0.022, 0.008)	0.347774	1	1.03 (0.98, 1.08)	0.287595	1	1.07 (0.99, 1.15)	0.0880211	1	1.08 (1.03, 1.14)	0.00351736	1
CASP10	1	0.38 (0.32, 0.45)	8.9305e-31	2.60771e-27	0.001 (-0.001, 0.003)	0.244768	1	-0.005 (-0.02, 0.01)	0.503391	1	1.01 (0.96, 1.06)	0.761082	1	1.02 (0.94, 1.1)	0.658923	1	1.05 (1, 1.11)	0.0476989	1
CASP2	1	0.34 (0.28, 0.41)	8.03646e-25	2.34665e-21	0.001 (-0.001, 0.003)	0.28884	1	-0.02 (-0.035, -0.005)	0.00817973	1	1.02 (0.98, 1.07)	0.330249	1	1.02 (0.95, 1.1)	0.586509	1	1.03 (0.98, 1.09)	0.208822	1
CASP3	1	0.37 (0.3, 0.43)	6.61096e-29	1.9304e-25	0 (-0.002, 0.002)	0.87924	1	-0.024 (-0.038, -0.009)	0.00151696	1	1.01 (0.97, 1.06)	0.569593	1	0.99 (0.91, 1.07)	0.77263	1	1.05 (0.99, 1.1)	0.0938033	1
CASP4	0	0.07 (0.01, 0.14)	0.0276836	1	0.001 (-0.001, 0.003)	0.351563	1	-0.003 (-0.018, 0.012)	0.683006	1	1.04 (1, 1.09)	0.0734863	1	0.99 (0.91, 1.07)	0.752257	1	1.02 (0.97, 1.07)	0.474926	1
CASP7	1	0.37 (0.3, 0.43)	4.20293e-28	1.22726e-24	0.001 (-0.001, 0.003)	0.346351	1	-0.025 (-0.039, -0.01)	0.00104163	1	0.99 (0.94, 1.04)	0.640923	1	1.01 (0.94, 1.1)	0.709731	1	1.01 (0.96, 1.06)	0.782077	1
CASP8	1	0.29 (0.23, 0.36)	4.04282e-18	1.1805e-14	0.001 (-0.001, 0.003)	0.411537	1	-0.01 (-0.025, 0.005)	0.18894	1	0.99 (0.94, 1.04)	0.71424	1	0.95 (0.87, 1.03)	0.173075	1	1.05 (0.99, 1.1)	0.0931871	1
CASP9	1	0.2 (0.13, 0.26)	3.39128e-09	9.90253e-06	-0.001 (-0.003, 0.002)	0.608225	1	-0.007 (-0.021, 0.008)	0.377615	1	0.97 (0.93, 1.02)	0.280943	1	1.05 (0.97, 1.13)	0.228105	1	0.99 (0.94, 1.05)	0.785034	1
CASQ2	0	0.05 (-0.02, 0.11)	0.158854	1	0.001 (-0.001, 0.003)	0.598584	1	-0.011 (-0.026, 0.004)	0.140221	1	0.98 (0.94, 1.03)	0.536244	1	0.94 (0.86, 1.02)	0.158289	1	1.05 (1, 1.1)	0.0501887	1
CAT	0	0.04 (-0.03, 0.11)	0.230914	1	0.001 (-0.001, 0.003)	0.483413	1	0.027 (0.012, 0.043)	0.000507242	1	0.99 (0.94, 1.04)	0.593915	1	1 (0.93, 1.09)	0.916542	1	1.01 (0.96, 1.07)	0.72091	1
CBLIF	0	0 (-0.07, 0.07)	0.963315	1	0.003 (0, 0.005)	0.0200228	1	0.004 (-0.012, 0.02)	0.620625	1	0.95 (0.91, 1)	0.0605047	1	1 (0.93, 1.09)	0.903079	1	0.99 (0.94, 1.05)	0.796833	1
CBLN1	0	0.03 (-0.03, 0.1)	0.329585	1	-0.001 (-0.003, 0.001)	0.385019	1	0 (-0.015, 0.014)	0.95954	1	1.03 (0.98, 1.08)	0.26571	1	1.02 (0.95, 1.11)	0.528626	1	1.02 (0.97, 1.08)	0.406924	1
CBLN4	4	-0.72 (-0.79, -0.66)	4.7051e-104	1.3739e-100	-0.007 (-0.009, -0.005)	1.03848e-11	3.03237e-08	0.017 (0.002, 0.032)	0.0229886	1	0.9 (0.85, 0.94)	7.9e-06	0.0230786	1.14 (1.07, 1.22)	0.000136129	0.397496	0.87 (0.82, 0.91)	9.05e-08	0.000264205
CBS	3	0.19 (0.13, 0.26)	1.24999e-08	3.64998e-05	0.005 (0.003, 0.007)	8.88621e-07	0.00259477	-0.009 (-0.024, 0.006)	0.252812	1	1.04 (0.99, 1.09)	0.119639	1	1.26 (1.18, 1.34)	1e-13	2.93e-10	1.04 (0.98, 1.09)	0.18467	1
CBX2	1	-0.14 (-0.21, -0.08)	1.16303e-05	0.0339605	-0.002 (-0.005, 0)	0.0161851	1	-0.008 (-0.022, 0.007)	0.297247	1	0.97 (0.92, 1.02)	0.193692	1	1.01 (0.93, 1.09)	0.85696	1	0.98 (0.93, 1.04)	0.471358	1
CC2D1A	1	0.35 (0.29, 0.42)	1.57158e-25	4.58902e-22	0.003 (0, 0.005)	0.0169421	1	-0.006 (-0.021, 0.009)	0.46565	1	1.01 (0.97, 1.06)	0.583121	1	1.05 (0.98, 1.14)	0.180018	1	1.06 (1.01, 1.12)	0.0303441	1
CCAR2	0	0.09 (0.02, 0.15)	0.00933185	1	0.002 (0, 0.004)	0.036094	1	-0.001 (-0.016, 0.013)	0.857859	1	1.01 (0.97, 1.06)	0.539164	1	1.08 (1.01, 1.15)	0.0319142	1	1.01 (0.96, 1.06)	0.760653	1
CCDC134	1	0.31 (0.24, 0.38)	1.00483e-19	2.9341e-16	0 (-0.002, 0.002)	0.785519	1	-0.016 (-0.031, -0.001)	0.0332831	1	1.04 (0.99, 1.09)	0.113572	1	0.96 (0.88, 1.03)	0.260234	1	1.04 (0.98, 1.09)	0.191453	1
CCDC28A	0	0 (-0.07, 0.06)	0.983535	1	0 (-0.002, 0.002)	0.761374	1	0.005 (-0.009, 0.02)	0.485133	1	1.02 (0.98, 1.07)	0.341299	1	0.99 (0.92, 1.07)	0.822813	1	0.98 (0.93, 1.04)	0.57261	1
CCDC50	1	0.23 (0.16, 0.29)	3.34402e-12	9.76455e-09	0 (-0.002, 0.002)	0.863109	1	-0.022 (-0.036, -0.007)	0.00368836	1	1.03 (0.99, 1.08)	0.162748	1	1.02 (0.95, 1.1)	0.59373	1	1.04 (0.99, 1.09)	0.149091	1
CCDC80	3	0.66 (0.58, 0.73)	1.45655e-65	4.25313e-62	0.008 (0.005, 0.01)	4.16934e-10	1.21745e-06	-0.025 (-0.042, -0.008)	0.00360611	1	1.06 (1.01, 1.12)	0.029864	1	1.19 (1.09, 1.3)	9.69e-05	0.28307	1.17 (1.11, 1.24)	7.16e-08	0.000208956
CCER2	2	0.24 (0.17, 0.31)	3.59768e-12	1.05052e-08	0.008 (0.006, 0.01)	9.75405e-13	2.84818e-09	-0.008 (-0.023, 0.008)	0.321886	1	0.99 (0.94, 1.04)	0.628791	1	1.04 (0.96, 1.12)	0.375116	1	1.07 (1.01, 1.13)	0.0150496	1
CCL11	2	0.28 (0.21, 0.35)	1.14293e-15	3.33736e-12	0.003 (0.001, 0.006)	0.00235104	1	-0.011 (-0.026, 0.005)	0.167328	1	1.07 (1.02, 1.13)	0.00851444	1	1.03 (0.95, 1.12)	0.484712	1	1.15 (1.09, 1.22)	6.93e-07	0.00202426
CCL13	1	0.28 (0.21, 0.35)	8.47916e-17	2.47591e-13	0.002 (0, 0.004)	0.035654	1	-0.019 (-0.034, -0.004)	0.0115814	1	1.04 (0.99, 1.1)	0.0800479	1	1.04 (0.96, 1.13)	0.317682	1	1.07 (1.02, 1.13)	0.00998632	1
CCL14	3	0.81 (0.74, 0.88)	1.7998e-116	5.2555e-113	0.007 (0.005, 0.009)	5.16581e-10	1.50842e-06	0.02 (0.004, 0.036)	0.0124589	1	1.08 (1.03, 1.13)	0.00221162	1	1.06 (0.98, 1.15)	0.138515	1	1.21 (1.15, 1.27)	2.01e-14	5.88e-11
CCL15	4	0.49 (0.42, 0.56)	1.08479e-43	3.16759e-40	0.007 (0.005, 0.009)	2.0964e-10	6.12149e-07	-0.027 (-0.043, -0.011)	0.000720998	1	1.07 (1.02, 1.13)	0.00480621	1	1.34 (1.24, 1.44)	3.01e-14	8.79e-11	1.2 (1.14, 1.26)	1.59e-11	4.64e-08
CCL16	4	0.5 (0.43, 0.57)	3.10534e-43	9.06758e-40	0.008 (0.005, 0.01)	2.10677e-11	6.15176e-08	-0.009 (-0.025, 0.007)	0.278446	1	1.11 (1.05, 1.17)	0.000255924	0.747298	1.34 (1.23, 1.46)	8.17e-11	2.39e-07	1.19 (1.12, 1.27)	3.41e-08	9.96e-05
CCL17	5	0.62 (0.56, 0.69)	1.36408e-76	3.98313e-73	0.005 (0.003, 0.007)	4.06664e-06	0.0118746	-0.058 (-0.073, -0.043)	3.83142e-14	1.11877e-10	1.14 (1.09, 1.2)	6.99e-08	0.000203964	1.11 (1.03, 1.21)	0.00730369	1	1.2 (1.14, 1.26)	1.05e-11	3.07e-08
CCL18	4	0.58 (0.51, 0.65)	3.62916e-63	1.05972e-59	0.008 (0.006, 0.01)	2.24865e-13	6.56605e-10	-0.033 (-0.049, -0.018)	2.40643e-05	0.0702676	1.09 (1.04, 1.14)	0.000271413	0.792527	1.17 (1.09, 1.25)	6.57e-06	0.0191825	1.13 (1.07, 1.18)	2.03e-06	0.00591759
CCL19	2	0.43 (0.36, 0.5)	1.85663e-37	5.42136e-34	0.005 (0.003, 0.007)	1.14211e-05	0.0333496	-0.029 (-0.044, -0.014)	0.000146144	0.42674	1.07 (1.02, 1.12)	0.00302335	1	1.09 (1.01, 1.17)	0.0237463	1	1.07 (1.02, 1.12)	0.00685009	1
CCL2	0	0.12 (0.05, 0.18)	0.000501581	1	0.004 (0.002, 0.006)	0.000590772	1	-0.006 (-0.021, 0.009)	0.433816	1	1.03 (0.98, 1.08)	0.219528	1	0.97 (0.9, 1.05)	0.46917	1	1.05 (1, 1.11)	0.0647831	1
CCL20	6	0.81 (0.74, 0.88)	1.9083e-122	5.5723e-119	0.009 (0.007, 0.011)	7.7626e-16	2.26668e-12	-0.041 (-0.056, -0.025)	1.81546e-07	0.000530115	1.12 (1.07, 1.17)	8.55e-07	0.00249694	1.33 (1.25, 1.42)	6.43e-19	1.88e-15	1.19 (1.14, 1.25)	5.27e-14	1.54e-10
CCL21	5	0.61 (0.54, 0.68)	1.75269e-67	5.11785e-64	0.009 (0.007, 0.011)	1.55953e-16	4.55383e-13	-0.009 (-0.024, 0.007)	0.283789	1	1.13 (1.08, 1.17)	5.31e-08	0.000155082	1.18 (1.11, 1.25)	3.12e-08	9.1e-05	1.15 (1.11, 1.21)	7.1e-11	2.07e-07
CCL22	6	0.81 (0.74, 0.87)	7.9373e-120	2.3177e-116	0.007 (0.005, 0.009)	8.08561e-11	2.361e-07	-0.039 (-0.054, -0.023)	8.7638e-07	0.00255903	1.15 (1.09, 1.2)	9.69e-09	2.83e-05	1.24 (1.15, 1.33)	7.05e-09	2.06e-05	1.24 (1.18, 1.3)	2.61e-17	7.63e-14
CCL23	4	0.6 (0.53, 0.67)	3.40774e-62	9.9506e-59	0.008 (0.006, 0.01)	2.10341e-12	6.14195e-09	-0.03 (-0.046, -0.014)	0.000255905	0.747242	1.16 (1.1, 1.22)	1.36e-08	3.97e-05	1.07 (0.99, 1.17)	0.0885555	1	1.13 (1.07, 1.2)	1.69e-05	0.0494144
CCL24	0	0.01 (-0.06, 0.07)	0.855309	1	0.003 (0.001, 0.005)	0.00129218	1	0.006 (-0.009, 0.021)	0.445304	1	1.03 (0.98, 1.08)	0.313656	1	1.09 (1.01, 1.18)	0.0312532	1	1.06 (1.01, 1.12)	0.026353	1
CCL25	1	0.05 (-0.02, 0.11)	0.183024	1	0.005 (0.003, 0.007)	1.49218e-05	0.0435718	-0.027 (-0.042, -0.012)	0.000438855	1	1.06 (1.01, 1.11)	0.023679	1	1.11 (1.02, 1.2)	0.0168634	1	1.09 (1.03, 1.15)	0.00166681	1
CCL26	1	0.4 (0.33, 0.47)	6.9951e-31	2.04257e-27	0 (-0.002, 0.003)	0.706489	1	-0.001 (-0.017, 0.014)	0.883867	1	1.01 (0.96, 1.06)	0.822619	1	1.12 (1.04, 1.21)	0.00225812	1	1.05 (0.99, 1.1)	0.0868442	1
CCL27	0	0.07 (0, 0.14)	0.0665245	1	0.004 (0.002, 0.006)	0.000301826	0.881333	-0.021 (-0.037, -0.005)	0.00853807	1	1.05 (0.99, 1.1)	0.0937224	1	1.09 (1, 1.18)	0.0486511	1	1.07 (1.01, 1.13)	0.0211372	1
CCL28	2	0.57 (0.51, 0.64)	5.6956e-67	1.66311e-63	0.001 (-0.001, 0.003)	0.224983	1	-0.03 (-0.044, -0.015)	8.21518e-05	0.239883	1.06 (1.02, 1.11)	0.00913681	1	0.99 (0.91, 1.06)	0.704494	1	1.12 (1.06, 1.17)	7.68e-06	0.0224244
CCL3	4	0.71 (0.64, 0.78)	1.1659e-88	3.40443e-85	0.009 (0.007, 0.011)	2.6159e-16	7.63844e-13	-0.012 (-0.028, 0.004)	0.135454	1	1.1 (1.05, 1.14)	1.74e-05	0.0507422	1.16 (1.1, 1.22)	2.06e-08	6.03e-05	1.15 (1.1, 1.2)	9.98e-11	2.91e-07
CCL4	1	0.48 (0.41, 0.55)	2.39232e-43	6.98557e-40	0.004 (0.002, 0.006)	0.000329031	0.960772	-0.007 (-0.022, 0.009)	0.378811	1	1.08 (1.03, 1.13)	0.00108968	1	1.13 (1.05, 1.21)	0.000865541	1	1.08 (1.03, 1.14)	0.000723613	1
CCL5	3	0.67 (0.6, 0.73)	2.46301e-86	7.192e-83	0.001 (-0.001, 0.003)	0.207796	1	-0.035 (-0.05, -0.02)	6.69547e-06	0.0195508	1.11 (1.06, 1.17)	1.99e-05	0.0581497	1.1 (1.02, 1.19)	0.0193788	1	1.13 (1.07, 1.19)	1.01e-05	0.0294733
CCL7	5	0.89 (0.82, 0.95)	5.0071e-142	1.4621e-138	0.012 (0.009, 0.014)	1.215e-25	3.54779e-22	-0.026 (-0.042, -0.011)	0.000915382	1	1.19 (1.14, 1.25)	5.53e-16	1.61e-12	1.21 (1.13, 1.3)	1.5e-08	4.37e-05	1.22 (1.17, 1.28)	8.55e-19	2.5e-15
CCL8	1	0.54 (0.48, 0.61)	9.38412e-60	2.74016e-56	0.003 (0.001, 0.005)	0.00295842	1	-0.018 (-0.033, -0.004)	0.0144182	1	1.07 (1.02, 1.12)	0.00639695	1	0.95 (0.88, 1.03)	0.181188	1	1.12 (1.06, 1.18)	2.77e-05	0.0808356
CCN1	0	0.02 (-0.05, 0.09)	0.613247	1	0.002 (0, 0.004)	0.0472822	1	-0.018 (-0.034, -0.002)	0.0247588	1	1.1 (1.05, 1.16)	0.000316294	0.923577	1.08 (0.99, 1.18)	0.102498	1	1.09 (1.03, 1.15)	0.00449014	1
CCN2	1	0.49 (0.43, 0.56)	2.01029e-49	5.87004e-46	0.002 (-0.001, 0.004)	0.148698	1	-0.016 (-0.031, -0.002)	0.0305582	1	1.07 (1.02, 1.12)	0.0100985	1	1.03 (0.95, 1.11)	0.490776	1	1.08 (1.03, 1.14)	0.00288599	1
CCN3	5	0.53 (0.46, 0.61)	7.07396e-43	2.0656e-39	0.01 (0.008, 0.013)	3.03147e-17	8.85191e-14	-0.002 (-0.02, 0.015)	0.775236	1	1.14 (1.08, 1.2)	2.85e-06	0.00831275	1.28 (1.17, 1.39)	1.09e-08	3.17e-05	1.18 (1.11, 1.25)	3.65e-08	0.000106462
CCN4	3	0.56 (0.49, 0.63)	2.44827e-60	7.14894e-57	0.004 (0.002, 0.007)	4.65441e-05	0.135909	0.018 (0.002, 0.033)	0.0224605	1	1.07 (1.02, 1.13)	0.00462453	1	1.2 (1.12, 1.29)	7.43e-07	0.0021686	1.14 (1.09, 1.21)	3.13e-07	0.000915142
CCN5	1	0.39 (0.32, 0.47)	6.86453e-24	2.00444e-20	0.004 (0.002, 0.007)	0.000491987	1	-0.027 (-0.044, -0.01)	0.00224438	1	1.07 (1.01, 1.13)	0.0159443	1	1.09 (1, 1.19)	0.0634667	1	1.14 (1.07, 1.21)	5.11e-05	0.149208
CCND2	0	-0.01 (-0.07, 0.06)	0.847309	1	0 (-0.002, 0.002)	0.934355	1	-0.004 (-0.018, 0.011)	0.63001	1	0.96 (0.92, 1.01)	0.0866441	1	0.98 (0.91, 1.06)	0.571659	1	0.98 (0.93, 1.03)	0.335056	1
CCNE1	0	0.1 (0.03, 0.16)	0.00388528	1	0.001 (-0.001, 0.003)	0.497969	1	-0.024 (-0.039, -0.009)	0.00130354	1	0.98 (0.93, 1.03)	0.394542	1	1.01 (0.93, 1.1)	0.792119	1	0.98 (0.93, 1.04)	0.503989	1
CCS	0	0 (-0.07, 0.06)	0.901723	1	0 (-0.002, 0.002)	0.936846	1	0.02 (0.005, 0.035)	0.00950636	1	0.96 (0.92, 1.01)	0.139659	1	0.96 (0.88, 1.04)	0.29244	1	1.03 (0.97, 1.08)	0.320574	1
CCT5	1	0.25 (0.19, 0.32)	4.44029e-14	1.29656e-10	0.001 (-0.001, 0.003)	0.346518	1	-0.001 (-0.015, 0.014)	0.946776	1	1.02 (0.98, 1.07)	0.312218	1	1.03 (0.95, 1.11)	0.457149	1	1.05 (1, 1.11)	0.041895	1
CD101	1	0.23 (0.16, 0.29)	6.63812e-12	1.93833e-08	0.001 (-0.001, 0.003)	0.370656	1	-0.003 (-0.017, 0.012)	0.712497	1	1.03 (0.99, 1.08)	0.168079	1	1.14 (1.05, 1.23)	0.00151308	1	1.05 (1, 1.11)	0.0510942	1
CD109	0	-0.06 (-0.13, 0)	0.056495	1	-0.002 (-0.004, 0)	0.0857565	1	-0.008 (-0.023, 0.007)	0.28687	1	0.96 (0.92, 1.01)	0.0938608	1	1.11 (1.03, 1.2)	0.00772922	1	1 (0.95, 1.05)	0.986101	1
CD14	3	0.99 (0.93, 1.06)	3.9001e-186	1.1388e-182	0.01 (0.008, 0.012)	6.45995e-19	1.8863e-15	-0.031 (-0.047, -0.016)	5.84364e-05	0.170634	1.1 (1.04, 1.15)	0.000202357	0.590883	1.17 (1.08, 1.27)	0.000109092	0.318549	1.22 (1.16, 1.28)	1.05e-13	3.07e-10
CD160	1	0.38 (0.31, 0.44)	3.21537e-26	9.38887e-23	0.003 (0.001, 0.005)	0.00458301	1	0.022 (0.006, 0.038)	0.00559278	1	1.09 (1.04, 1.15)	0.00032809	0.958024	1.06 (0.97, 1.15)	0.185948	1	1.05 (1, 1.11)	0.0627082	1
CD163	4	0.64 (0.57, 0.71)	2.62231e-74	7.65716e-71	0.01 (0.008, 0.012)	2.27058e-19	6.6301e-16	-0.025 (-0.041, -0.01)	0.00145068	1	1.06 (1.01, 1.11)	0.0213331	1	1.34 (1.24, 1.45)	4.35e-14	1.27e-10	1.17 (1.11, 1.24)	3.02e-09	8.82e-06
CD164	1	0.26 (0.19, 0.33)	2.43442e-14	7.10849e-11	0.004 (0.002, 0.006)	9.05078e-05	0.264283	-0.004 (-0.019, 0.011)	0.591641	1	1.02 (0.97, 1.07)	0.429283	1	1.08 (1.02, 1.14)	0.0121096	1	1.07 (1.03, 1.12)	0.000430435	1
CD164L2	0	-0.01 (-0.07, 0.06)	0.796711	1	-0.001 (-0.003, 0.001)	0.274427	1	0.017 (0.002, 0.032)	0.0222361	1	0.96 (0.92, 1.01)	0.139028	1	1.02 (0.95, 1.1)	0.603695	1	1 (0.95, 1.06)	0.920128	1
CD177	1	0.19 (0.13, 0.25)	5.58318e-09	1.63029e-05	0.002 (0, 0.004)	0.100411	1	0.003 (-0.012, 0.017)	0.707629	1	0.98 (0.94, 1.03)	0.451401	1	1.02 (0.94, 1.1)	0.653984	1	1 (0.95, 1.05)	0.95963	1
CD1C	0	0.03 (-0.04, 0.09)	0.455753	1	-0.003 (-0.005, -0.001)	0.00587606	1	0.005 (-0.01, 0.02)	0.4869	1	0.95 (0.9, 0.99)	0.0219289	1	0.92 (0.85, 1)	0.0470444	1	0.96 (0.91, 1.01)	0.107273	1
CD2	0	0.14 (0.07, 0.21)	3.94634e-05	0.115233	0 (-0.002, 0.002)	0.776444	1	0.003 (-0.012, 0.018)	0.721114	1	0.99 (0.95, 1.04)	0.800476	1	1.03 (0.96, 1.11)	0.374483	1	1.02 (0.97, 1.08)	0.364456	1
CD200	0	-0.14 (-0.21, -0.07)	0.000102565	0.299491	0.002 (0, 0.004)	0.0719015	1	0.013 (-0.003, 0.028)	0.10749	1	0.95 (0.9, 1)	0.052194	1	0.91 (0.83, 0.99)	0.0236872	1	1.01 (0.96, 1.07)	0.598424	1
CD200R1	0	0.1 (0.03, 0.17)	0.00266584	1	0.001 (-0.001, 0.003)	0.565249	1	0.019 (0.005, 0.034)	0.0102512	1	0.96 (0.92, 1.01)	0.137325	1	1.1 (1.01, 1.18)	0.0197738	1	1 (0.95, 1.05)	0.95101	1
CD207	0	0.14 (0.07, 0.2)	7.04335e-05	0.205666	0.003 (0.001, 0.005)	0.00864593	1	0.009 (-0.006, 0.024)	0.258776	1	1.06 (1.01, 1.11)	0.0205166	1	1.06 (0.98, 1.15)	0.174766	1	1.06 (1, 1.11)	0.0501479	1
CD209	0	-0.05 (-0.12, 0.01)	0.114354	1	-0.003 (-0.005, -0.001)	0.00876333	1	0.018 (0.004, 0.033)	0.014725	1	1 (0.95, 1.05)	0.899037	1	1.01 (0.93, 1.09)	0.885666	1	0.99 (0.94, 1.04)	0.63313	1
CD22	2	0.34 (0.27, 0.41)	5.80692e-22	1.69562e-18	0.006 (0.004, 0.008)	1.37938e-07	0.000402779	0.001 (-0.015, 0.017)	0.894749	1	1.03 (0.98, 1.08)	0.197631	1	1.18 (1.09, 1.28)	2.17e-05	0.0632735	0.99 (0.94, 1.05)	0.764269	1
CD226	1	0.35 (0.29, 0.42)	1.30981e-25	3.82463e-22	-0.001 (-0.003, 0.001)	0.487236	1	-0.004 (-0.019, 0.011)	0.608782	1	1.02 (0.97, 1.07)	0.523268	1	1.03 (0.95, 1.11)	0.456682	1	1.03 (0.98, 1.09)	0.211008	1
CD244	1	0.25 (0.18, 0.31)	1.39807e-13	4.08236e-10	0.002 (0, 0.004)	0.027232	1	0.019 (0.004, 0.034)	0.0133599	1	0.97 (0.92, 1.01)	0.175387	1	1.11 (1.03, 1.2)	0.00695626	1	1.02 (0.97, 1.07)	0.477882	1
CD248	1	-0.24 (-0.31, -0.18)	3.66969e-12	1.07155e-08	-0.003 (-0.005, -0.001)	0.0106825	1	0 (-0.015, 0.016)	0.976613	1	0.95 (0.91, 1)	0.0585671	1	0.99 (0.91, 1.08)	0.808761	1	0.93 (0.88, 0.99)	0.0150763	1
CD27	5	1.3 (1.23, 1.37)	4.01e-281	1.17e-277	0.012 (0.01, 0.015)	7.46824e-26	2.18072e-22	-0.062 (-0.078, -0.046)	1.01386e-13	2.96046e-10	1.15 (1.09, 1.21)	6.61e-08	0.000193021	1.14 (1.05, 1.25)	0.00175603	1	1.22 (1.15, 1.28)	2.29e-12	6.69e-09
CD274	6	1.14 (1.07, 1.21)	8.11e-239	2.37e-235	0.01 (0.008, 0.012)	1.64955e-20	4.81668e-17	-0.048 (-0.063, -0.032)	1.824e-09	5.32609e-06	1.15 (1.09, 1.2)	1.1e-08	3.21e-05	1.25 (1.16, 1.35)	4.78e-09	1.4e-05	1.25 (1.19, 1.31)	4.16e-19	1.22e-15
CD276	3	0.32 (0.25, 0.39)	5.21492e-19	1.52276e-15	0.007 (0.004, 0.009)	2.63561e-09	7.69597e-06	-0.025 (-0.04, -0.009)	0.00208654	1	1.04 (0.98, 1.09)	0.166344	1	1.09 (1, 1.19)	0.0426641	1	1.17 (1.1, 1.24)	1.23e-07	0.000359472
CD28	3	0.34 (0.27, 0.4)	6.25247e-23	1.82572e-19	0.005 (0.003, 0.007)	7.20127e-07	0.00210277	0.002 (-0.013, 0.017)	0.796119	1	1.01 (0.96, 1.06)	0.645638	1	1.22 (1.14, 1.31)	2.7e-08	7.89e-05	1.06 (1.01, 1.11)	0.0239119	1
CD2AP	1	0.33 (0.26, 0.4)	1.94243e-22	5.67189e-19	0.002 (0, 0.004)	0.0545614	1	-0.003 (-0.018, 0.012)	0.713202	1	1.02 (0.97, 1.07)	0.45759	1	1.04 (0.96, 1.13)	0.311915	1	1.05 (1, 1.11)	0.0686189	1
CD300A	3	0.86 (0.79, 0.93)	4.2164e-129	1.2312e-125	0.009 (0.007, 0.011)	7.42421e-15	2.16787e-11	-0.002 (-0.018, 0.014)	0.781939	1	1.09 (1.03, 1.14)	0.000990982	1	1.21 (1.11, 1.31)	4.64e-06	0.013552	1.12 (1.06, 1.19)	3.96e-05	0.115686
CD300C	4	1.05 (0.98, 1.12)	3.7533e-191	1.096e-187	0.013 (0.011, 0.015)	1.94731e-31	5.68615e-28	-0.011 (-0.027, 0.005)	0.163214	1	1.09 (1.04, 1.15)	0.000678893	1	1.25 (1.16, 1.36)	3.61e-08	0.000105429	1.19 (1.13, 1.26)	2.27e-10	6.62e-07
CD300E	5	1.5 (1.43, 1.57)	0	0	0.015 (0.012, 0.017)	2.68458e-33	7.83898e-30	-0.02 (-0.037, -0.003)	0.0183457	1	1.18 (1.12, 1.24)	1.66e-09	4.83e-06	1.26 (1.16, 1.38)	7.96e-08	0.000232318	1.27 (1.2, 1.34)	6.48e-16	1.89e-12
CD300LF	3	0.77 (0.7, 0.84)	1.2709e-108	3.711e-105	0.008 (0.006, 0.01)	6.73066e-14	1.96535e-10	-0.018 (-0.034, -0.003)	0.0193711	1	1.09 (1.03, 1.15)	0.00181528	1	1.12 (1.03, 1.22)	0.00776607	1	1.22 (1.14, 1.3)	6.81e-10	1.99e-06
CD300LG	2	-0.29 (-0.36, -0.21)	2.35797e-14	6.88527e-11	0.007 (0.005, 0.009)	2.19486e-09	6.40898e-06	0.004 (-0.012, 0.021)	0.604951	1	1 (0.95, 1.06)	0.903361	1	0.84 (0.77, 0.92)	0.000131581	0.384216	1.06 (1, 1.13)	0.0487181	1
CD302	4	0.84 (0.76, 0.91)	2.5912e-102	7.5662e-99	0.017 (0.015, 0.02)	1.52319e-44	4.44772e-41	-0.014 (-0.032, 0.003)	0.104908	1	1.28 (1.22, 1.35)	1.53e-20	4.46e-17	1.2 (1.1, 1.31)	2.28e-05	0.0664855	1.31 (1.23, 1.39)	6.03e-20	1.76e-16
CD33	1	0.22 (0.15, 0.28)	5.61662e-11	1.64005e-07	0.002 (0, 0.004)	0.121016	1	0.001 (-0.014, 0.016)	0.904695	1	0.99 (0.95, 1.04)	0.815994	1	1.06 (0.98, 1.15)	0.165184	1	1.05 (0.99, 1.1)	0.101243	1
CD34	3	-0.47 (-0.54, -0.41)	5.00135e-44	1.4604e-40	-0.004 (-0.006, -0.002)	0.000368327	1	0.018 (0.003, 0.033)	0.0165105	1	0.89 (0.85, 0.93)	3.46e-06	0.010109	0.85 (0.78, 0.92)	6.76e-05	0.197452	0.89 (0.84, 0.94)	1.68e-05	0.0489161
CD36	2	0.46 (0.39, 0.53)	1.06741e-40	3.11684e-37	0.002 (0, 0.004)	0.0460124	1	-0.044 (-0.059, -0.029)	1.2577e-08	3.67247e-05	1.05 (1, 1.1)	0.0679119	1	1.04 (0.96, 1.12)	0.355245	1	1.11 (1.05, 1.17)	0.00011844	0.345844
CD38	1	0.57 (0.48, 0.66)	3.18081e-35	9.28797e-32	0.002 (-0.001, 0.005)	0.132397	1	-0.024 (-0.045, -0.004)	0.0185998	1	1.14 (1.07, 1.21)	8.96e-05	0.261721	1.19 (1.07, 1.32)	0.00119801	1	1.04 (0.96, 1.11)	0.337035	1
CD3D	0	0.03 (-0.03, 0.1)	0.304833	1	-0.001 (-0.003, 0.001)	0.510431	1	-0.006 (-0.02, 0.009)	0.435954	1	1 (0.96, 1.05)	0.846847	1	0.94 (0.86, 1.03)	0.168777	1	1.02 (0.98, 1.07)	0.361139	1
CD3E	0	0.05 (-0.02, 0.11)	0.167753	1	0.001 (-0.001, 0.003)	0.20197	1	0.005 (-0.01, 0.019)	0.544326	1	0.99 (0.94, 1.04)	0.688456	1	1.02 (0.95, 1.1)	0.554529	1	1.02 (0.97, 1.07)	0.394278	1
CD3G	0	-0.03 (-0.09, 0.04)	0.374846	1	0.001 (-0.001, 0.003)	0.599864	1	-0.018 (-0.032, -0.003)	0.0154661	1	1 (0.95, 1.05)	0.952397	1	0.99 (0.91, 1.06)	0.705666	1	1.02 (0.97, 1.07)	0.485774	1
CD4	5	0.56 (0.49, 0.63)	1.26013e-56	3.67959e-53	0.008 (0.006, 0.01)	6.78354e-13	1.9808e-09	0.014 (-0.002, 0.03)	0.0805576	1	1.12 (1.08, 1.17)	2.27e-08	6.63e-05	1.17 (1.11, 1.23)	3.48e-09	1.02e-05	1.12 (1.07, 1.17)	1.76e-07	0.000513322
CD40	4	0.77 (0.7, 0.83)	3.6571e-114	1.0679e-110	0.005 (0.003, 0.007)	6.34927e-07	0.00185399	-0.034 (-0.049, -0.019)	1.00247e-05	0.0292722	1.08 (1.03, 1.13)	0.00238139	1	1.1 (1.02, 1.18)	0.0167512	1	1.13 (1.07, 1.19)	2.66e-06	0.00776209
CD40LG	1	0.52 (0.45, 0.58)	3.52304e-54	1.02873e-50	-0.001 (-0.003, 0.001)	0.305781	1	-0.024 (-0.039, -0.009)	0.00143553	1	1.03 (0.98, 1.08)	0.2005	1	1.01 (0.94, 1.1)	0.752006	1	1.09 (1.03, 1.15)	0.00141494	1
CD46	3	0.81 (0.75, 0.88)	2.9654e-122	8.6589e-119	0.006 (0.004, 0.009)	4.55447e-09	1.3299e-05	-0.019 (-0.034, -0.003)	0.0182271	1	1.02 (0.97, 1.07)	0.535844	1	1.07 (0.99, 1.16)	0.109777	1	1.14 (1.08, 1.2)	9.66e-07	0.00282109
CD48	2	0.61 (0.55, 0.68)	4.69494e-73	1.37092e-69	0.008 (0.006, 0.01)	6.62109e-13	1.93336e-09	-0.002 (-0.017, 0.013)	0.828029	1	1.04 (0.99, 1.09)	0.129949	1	1.17 (1.08, 1.27)	0.00010341	0.301957	1.08 (1.02, 1.14)	0.00415278	1
CD5	3	0.92 (0.85, 0.99)	1.1197e-148	3.2695e-145	0.007 (0.005, 0.01)	4.26327e-11	1.24487e-07	0.007 (-0.009, 0.023)	0.375032	1	1.05 (1, 1.1)	0.0608773	1	1.18 (1.11, 1.25)	1.94e-08	5.65e-05	1.1 (1.05, 1.16)	0.000194587	0.568194
CD55	1	0.44 (0.37, 0.51)	7.43671e-35	2.17152e-31	0.004 (0.002, 0.006)	0.000212552	0.620651	-0.014 (-0.03, 0.002)	0.077931	1	0.97 (0.92, 1.02)	0.223162	1	1.08 (0.99, 1.17)	0.0782283	1	1.05 (0.99, 1.11)	0.0752772	1
CD58	0	-0.09 (-0.16, -0.03)	0.00596219	1	0.003 (0.001, 0.005)	0.0111665	1	0.013 (-0.002, 0.028)	0.0927511	1	0.93 (0.88, 0.97)	0.00253538	1	0.99 (0.91, 1.07)	0.711992	1	0.99 (0.94, 1.04)	0.686378	1
CD59	5	0.89 (0.81, 0.98)	4.47415e-93	1.30645e-89	0.013 (0.01, 0.015)	3.27111e-20	9.55164e-17	-0.005 (-0.024, 0.015)	0.644046	1	1.15 (1.09, 1.22)	8.56e-07	0.00249839	1.28 (1.17, 1.4)	4.16e-08	0.000121333	1.23 (1.16, 1.31)	4.25e-12	1.24e-08
CD5L	1	0.34 (0.27, 0.41)	1.34522e-23	3.92803e-20	0.001 (-0.001, 0.003)	0.540646	1	-0.004 (-0.019, 0.011)	0.576989	1	1.04 (0.99, 1.09)	0.163959	1	1.07 (0.99, 1.16)	0.0749083	1	1.07 (1.02, 1.13)	0.00793392	1
CD6	1	0.36 (0.29, 0.42)	1.7926e-25	5.23441e-22	0 (-0.002, 0.002)	0.889601	1	-0.018 (-0.033, -0.002)	0.0231891	1	1.01 (0.97, 1.07)	0.579238	1	1.14 (1.05, 1.23)	0.00167906	1	0.97 (0.92, 1.03)	0.298682	1
CD63	1	0.6 (0.53, 0.66)	5.53704e-71	1.61681e-67	-0.002 (-0.004, 0)	0.0588661	1	-0.012 (-0.027, 0.003)	0.122879	1	1.04 (0.99, 1.09)	0.155564	1	1.09 (1, 1.18)	0.0383453	1	1.08 (1.02, 1.14)	0.00572156	1
CD69	1	0.47 (0.4, 0.53)	1.23131e-44	3.59542e-41	0 (-0.002, 0.002)	0.942094	1	-0.031 (-0.046, -0.016)	4.26189e-05	0.124447	1.04 (0.99, 1.09)	0.101434	1	1.06 (0.98, 1.15)	0.125403	1	1.05 (0.99, 1.1)	0.0912161	1
CD7	1	0.5 (0.43, 0.57)	1.23367e-48	3.60231e-45	0.003 (0.001, 0.005)	0.00381352	1	0.006 (-0.009, 0.022)	0.399716	1	1.04 (0.99, 1.1)	0.0814037	1	1.07 (0.99, 1.16)	0.0977733	1	1.1 (1.05, 1.16)	0.000179685	0.524679
CD70	2	0.36 (0.29, 0.42)	4.62603e-24	1.3508e-20	0.004 (0.001, 0.006)	0.00131553	1	-0.049 (-0.065, -0.034)	5.66911e-10	1.65538e-06	1.05 (1, 1.1)	0.0631463	1	1.07 (0.98, 1.16)	0.126905	1	1 (0.95, 1.06)	0.97401	1
CD72	2	0.78 (0.71, 0.85)	1.2465e-106	3.6397e-103	0.008 (0.006, 0.011)	1.10877e-13	3.23762e-10	-0.01 (-0.025, 0.006)	0.231125	1	1.08 (1.03, 1.13)	0.00273502	1	1.14 (1.05, 1.23)	0.00138942	1	1.09 (1.04, 1.16)	0.00114777	1
CD74	6	1.08 (1.01, 1.15)	1.4133e-189	4.1268e-186	0.014 (0.011, 0.016)	8.15043e-32	2.37993e-28	-0.041 (-0.058, -0.025)	7.56763e-07	0.00220975	1.17 (1.11, 1.23)	2.92e-09	8.52e-06	1.29 (1.19, 1.4)	1.55e-09	4.54e-06	1.3 (1.23, 1.37)	1.1e-20	3.2e-17
CD79B	4	1 (0.93, 1.07)	3.376e-169	9.8579e-166	0.01 (0.008, 0.012)	5.84443e-19	1.70657e-15	-0.03 (-0.046, -0.014)	0.000249114	0.727413	1.12 (1.07, 1.18)	5.29e-06	0.0154335	1.14 (1.06, 1.24)	0.00100345	1	1.17 (1.11, 1.24)	2.29e-09	6.68e-06
CD80	6	0.93 (0.86, 1)	1.6758e-152	4.8933e-149	0.013 (0.011, 0.015)	1.35661e-30	3.96131e-27	-0.043 (-0.058, -0.027)	1.0367e-07	0.000302718	1.15 (1.1, 1.21)	1.15e-08	3.36e-05	1.34 (1.25, 1.44)	3.25e-16	9.5e-13	1.25 (1.19, 1.32)	6.38e-18	1.86e-14
CD82	0	0.02 (-0.05, 0.08)	0.626168	1	0.001 (-0.001, 0.003)	0.226276	1	0.005 (-0.009, 0.02)	0.463679	1	1 (0.95, 1.05)	0.874576	1	1.01 (0.93, 1.09)	0.892315	1	0.96 (0.91, 1.02)	0.152646	1
CD83	6	0.99 (0.92, 1.06)	7.4414e-168	2.1729e-164	0.015 (0.013, 0.017)	1.91966e-40	5.6054e-37	-0.041 (-0.057, -0.025)	5.02901e-07	0.00146847	1.17 (1.12, 1.23)	4.36e-10	1.27e-06	1.31 (1.21, 1.42)	6.23e-11	1.82e-07	1.27 (1.2, 1.34)	3.93e-18	1.15e-14
CD84	1	0.35 (0.29, 0.42)	1.12174e-25	3.27547e-22	-0.002 (-0.004, 0.001)	0.13988	1	0.006 (-0.009, 0.021)	0.422819	1	0.98 (0.94, 1.03)	0.531183	1	1.04 (0.96, 1.13)	0.298444	1	1 (0.95, 1.05)	0.97869	1
CD86	1	0.28 (0.21, 0.35)	5.19579e-16	1.51717e-12	0.003 (0.001, 0.005)	0.00597872	1	0.016 (0.001, 0.031)	0.0419111	1	0.99 (0.94, 1.04)	0.669964	1	1.04 (0.96, 1.13)	0.308422	1	1.04 (0.98, 1.09)	0.207788	1
CD8A	1	0.29 (0.23, 0.36)	1.2075e-17	3.52589e-14	0.001 (-0.001, 0.004)	0.176454	1	0.005 (-0.01, 0.02)	0.535998	1	0.98 (0.94, 1.03)	0.515666	1	1.14 (1.06, 1.23)	0.000537174	1	1 (0.95, 1.06)	0.938009	1
CD93	2	0.38 (0.32, 0.45)	7.31609e-28	2.1363e-24	0.005 (0.003, 0.007)	1.18959e-05	0.034736	-0.014 (-0.03, 0.001)	0.0758124	1	1.02 (0.97, 1.07)	0.52204	1	1.03 (0.94, 1.11)	0.552574	1	1.1 (1.04, 1.16)	0.000446185	1
CD99	0	0.15 (0.07, 0.23)	0.000244294	0.713338	0.005 (0.002, 0.007)	0.00023187	0.677059	-0.021 (-0.038, -0.003)	0.0248283	1	1.08 (1.02, 1.15)	0.00545084	1	1.02 (0.93, 1.12)	0.690425	1	1.08 (1.01, 1.15)	0.0175285	1
CD99L2	5	0.83 (0.76, 0.9)	3.9002e-123	1.1389e-119	0.011 (0.009, 0.014)	1.34821e-24	3.93678e-21	-0.037 (-0.053, -0.022)	3.29592e-06	0.00962407	1.14 (1.08, 1.19)	6.46e-07	0.00188725	1.15 (1.05, 1.24)	0.00133527	1	1.16 (1.1, 1.23)	1.44e-07	0.000420749
CDA	0	0.15 (0.08, 0.22)	2.15642e-05	0.0629674	0 (-0.002, 0.002)	0.885068	1	0.014 (-0.002, 0.03)	0.086374	1	0.97 (0.92, 1.03)	0.305082	1	1.07 (0.98, 1.16)	0.109694	1	1 (0.95, 1.06)	0.98705	1
CDAN1	0	-0.14 (-0.21, -0.08)	4.15475e-05	0.121319	-0.003 (-0.005, -0.001)	0.00362012	1	0.013 (-0.003, 0.028)	0.101572	1	0.99 (0.94, 1.05)	0.79013	1	0.98 (0.9, 1.06)	0.608561	1	0.97 (0.91, 1.02)	0.239321	1
CDC123	0	0.04 (-0.02, 0.11)	0.187254	1	0.001 (-0.001, 0.003)	0.39336	1	0.009 (-0.006, 0.024)	0.258326	1	1.02 (0.97, 1.07)	0.44599	1	1.1 (1.02, 1.18)	0.0106096	1	1.03 (0.98, 1.09)	0.264695	1
CDC25A	0	0.02 (-0.04, 0.09)	0.455164	1	0 (-0.002, 0.003)	0.629972	1	-0.006 (-0.021, 0.008)	0.387225	1	1.03 (0.99, 1.08)	0.172673	1	1.03 (0.95, 1.11)	0.486316	1	1.03 (0.98, 1.08)	0.223917	1
CDC26	1	0.32 (0.26, 0.39)	2.52607e-22	7.37613e-19	0 (-0.002, 0.002)	0.956847	1	-0.024 (-0.039, -0.009)	0.00144276	1	1.01 (0.96, 1.06)	0.615767	1	0.98 (0.91, 1.06)	0.646867	1	1.06 (1.01, 1.12)	0.0257389	1
CDC27	1	0.3 (0.24, 0.37)	3.66237e-20	1.06941e-16	0.002 (0, 0.004)	0.0685945	1	-0.006 (-0.021, 0.009)	0.427755	1	1.02 (0.98, 1.07)	0.30418	1	1.03 (0.95, 1.11)	0.484946	1	1.03 (0.98, 1.08)	0.256768	1
CDC37	1	0.39 (0.33, 0.46)	8.27441e-33	2.41613e-29	0.002 (0, 0.004)	0.0851203	1	-0.02 (-0.035, -0.005)	0.00774199	1	1.02 (0.97, 1.07)	0.484107	1	0.98 (0.9, 1.05)	0.540456	1	1.05 (1, 1.1)	0.0749259	1
CDC42BPB	1	0.29 (0.22, 0.35)	1.40658e-17	4.10721e-14	0.001 (-0.001, 0.003)	0.31058	1	-0.022 (-0.037, -0.007)	0.00409972	1	1.02 (0.97, 1.07)	0.418192	1	1.01 (0.93, 1.09)	0.858725	1	1 (0.95, 1.05)	0.981584	1
CDCP1	6	0.93 (0.85, 1)	2.1099e-124	6.161e-121	0.015 (0.012, 0.017)	7.25516e-32	2.11851e-28	-0.047 (-0.065, -0.03)	1.12682e-07	0.00032903	1.17 (1.11, 1.23)	3.14e-09	9.18e-06	1.49 (1.38, 1.61)	1.15e-24	3.35e-21	1.32 (1.25, 1.39)	2.33e-24	6.81e-21
CDH1	1	0.21 (0.14, 0.27)	2.00438e-09	5.8528e-06	0.003 (0.001, 0.005)	0.00250187	1	-0.019 (-0.034, -0.004)	0.0138936	1	1.03 (0.98, 1.08)	0.2505	1	1.14 (1.07, 1.22)	5.13e-05	0.14985	1.06 (1.01, 1.12)	0.0315615	1
CDH15	1	0 (-0.08, 0.08)	0.95863	1	0 (-0.003, 0.002)	0.733357	1	-0.014 (-0.033, 0.004)	0.116262	1	0.97 (0.92, 1.03)	0.312438	1	1.3 (1.21, 1.39)	5.29e-14	1.54e-10	1.02 (0.96, 1.08)	0.528756	1
CDH17	1	-0.19 (-0.26, -0.12)	2.11089e-08	6.16379e-05	0 (-0.002, 0.002)	0.969735	1	0 (-0.015, 0.015)	0.992339	1	0.98 (0.93, 1.03)	0.441019	1	1.06 (0.98, 1.15)	0.12471	1	1.02 (0.96, 1.07)	0.514026	1
CDH2	5	0.62 (0.55, 0.69)	5.29578e-61	1.54637e-57	0.009 (0.007, 0.012)	1.09015e-14	3.18324e-11	-0.042 (-0.059, -0.025)	8.00487e-07	0.00233742	1.11 (1.05, 1.17)	0.000248556	0.725784	1.68 (1.54, 1.83)	1.39e-33	4.06e-30	1.18 (1.11, 1.25)	1.06e-07	0.00030927
CDH22	0	-0.01 (-0.08, 0.05)	0.652282	1	0.001 (-0.001, 0.003)	0.433769	1	-0.004 (-0.018, 0.01)	0.570466	1	0.98 (0.93, 1.03)	0.341963	1	0.99 (0.91, 1.07)	0.733884	1	1.01 (0.96, 1.06)	0.645214	1
CDH23	1	-0.19 (-0.26, -0.12)	2.2029e-08	6.43246e-05	-0.001 (-0.003, 0.001)	0.576223	1	0.005 (-0.01, 0.02)	0.539897	1	0.95 (0.91, 1)	0.062351	1	0.91 (0.83, 0.99)	0.0209953	1	0.95 (0.9, 1.01)	0.0796644	1
CDH3	1	0.49 (0.42, 0.56)	1.13603e-42	3.31721e-39	0.004 (0.002, 0.006)	0.000188442	0.550251	0.009 (-0.007, 0.025)	0.281967	1	0.95 (0.91, 1.01)	0.0794968	1	1.04 (0.96, 1.13)	0.32747	1	1.13 (1.06, 1.19)	3.05e-05	0.0889638
CDH4	0	0.05 (-0.01, 0.12)	0.110684	1	0 (-0.002, 0.002)	0.769222	1	-0.004 (-0.018, 0.011)	0.61508	1	1.01 (0.97, 1.06)	0.616589	1	1.02 (0.95, 1.1)	0.566153	1	1.01 (0.96, 1.06)	0.724197	1
CDH5	0	-0.04 (-0.11, 0.03)	0.229351	1	0.001 (-0.001, 0.003)	0.458449	1	-0.013 (-0.028, 0.001)	0.076964	1	0.95 (0.91, 1)	0.0418103	1	1.02 (0.94, 1.1)	0.646675	1	1 (0.95, 1.05)	0.995622	1
CDH6	1	-0.05 (-0.11, 0.02)	0.170304	1	0.003 (0.001, 0.005)	0.0122815	1	0.011 (-0.004, 0.026)	0.14275	1	0.95 (0.91, 1)	0.0518663	1	1.2 (1.11, 1.29)	1.16e-06	0.00338083	1.1 (1.04, 1.15)	0.000573434	1
CDHR1	0	-0.08 (-0.15, -0.02)	0.012468	1	0.001 (-0.001, 0.003)	0.277139	1	0.015 (0, 0.03)	0.0452038	1	0.96 (0.91, 1)	0.0759898	1	1.09 (1.02, 1.18)	0.0133154	1	0.94 (0.88, 0.99)	0.0186237	1
CDHR2	3	0.29 (0.2, 0.37)	1.82704e-11	5.33494e-08	0.006 (0.003, 0.008)	3.79885e-05	0.110926	-0.043 (-0.062, -0.024)	8.15926e-06	0.023825	1.09 (1.02, 1.16)	0.00860318	1	1.81 (1.62, 2.01)	6.68e-28	1.95e-24	1.1 (1.03, 1.18)	0.00517234	1
CDHR5	2	0.16 (0.09, 0.23)	2.69791e-06	0.00787788	0.003 (0.001, 0.005)	0.00272794	1	0.022 (0.007, 0.037)	0.00395679	1	0.99 (0.95, 1.04)	0.806837	1	1.22 (1.12, 1.33)	8.39e-06	0.0244927	0.96 (0.91, 1.01)	0.122573	1
CDK1	1	0.18 (0.11, 0.24)	1.06975e-07	0.000312368	0.001 (-0.001, 0.003)	0.186968	1	-0.003 (-0.018, 0.012)	0.698811	1	1.02 (0.98, 1.07)	0.349329	1	1.06 (0.98, 1.14)	0.164732	1	1.05 (1, 1.11)	0.0681048	1
CDK5RAP3	1	0.34 (0.27, 0.4)	1.26799e-23	3.70254e-20	0.001 (-0.002, 0.003)	0.59461	1	-0.013 (-0.028, 0.002)	0.0857197	1	1.02 (0.97, 1.07)	0.477647	1	1 (0.92, 1.08)	0.952228	1	0.99 (0.94, 1.05)	0.83429	1
CDKL5	0	0.08 (0.02, 0.15)	0.0125493	1	0.001 (-0.001, 0.003)	0.391423	1	-0.004 (-0.018, 0.011)	0.608441	1	1.02 (0.98, 1.07)	0.329103	1	1.02 (0.95, 1.09)	0.597696	1	1.03 (0.98, 1.08)	0.282419	1
CDKN1A	1	0.29 (0.23, 0.36)	3.57443e-18	1.04373e-14	0 (-0.002, 0.002)	0.737679	1	-0.025 (-0.04, -0.01)	0.00110316	1	1.04 (0.99, 1.09)	0.0894898	1	1.06 (0.98, 1.14)	0.163964	1	1.03 (0.97, 1.08)	0.360347	1
CDKN2D	1	0.25 (0.19, 0.32)	2.36985e-14	6.91996e-11	-0.001 (-0.003, 0.001)	0.56741	1	-0.018 (-0.033, -0.004)	0.0132802	1	1.01 (0.96, 1.06)	0.663866	1	0.98 (0.91, 1.06)	0.682947	1	1.03 (0.97, 1.08)	0.352786	1
CDNF	0	-0.04 (-0.11, 0.04)	0.322998	1	0.004 (0.001, 0.006)	0.00222286	1	-0.001 (-0.018, 0.015)	0.896215	1	1.04 (0.99, 1.09)	0.159514	1	0.95 (0.87, 1.03)	0.210948	1	1.01 (0.95, 1.07)	0.781922	1
CDON	1	-0.36 (-0.43, -0.29)	3.79334e-26	1.10766e-22	-0.002 (-0.004, 0)	0.0547197	1	0.019 (0.004, 0.035)	0.0116273	1	0.97 (0.92, 1.02)	0.243926	1	1.13 (1.05, 1.23)	0.00250485	1	0.92 (0.87, 0.98)	0.00435614	1
CDSN	1	0.17 (0.1, 0.23)	2.26805e-06	0.0066227	0.003 (0.001, 0.006)	0.00223293	1	-0.011 (-0.026, 0.005)	0.175644	1	1.06 (1.01, 1.12)	0.0136836	1	0.95 (0.87, 1.03)	0.205182	1	1.09 (1.03, 1.15)	0.00216281	1
CEACAM1	5	0.36 (0.29, 0.43)	1.7632e-24	5.14854e-21	0.006 (0.003, 0.008)	4.15837e-07	0.00121425	-0.036 (-0.052, -0.021)	4.21725e-06	0.0123144	1.1 (1.04, 1.16)	0.000745146	1	1.23 (1.13, 1.33)	9.49e-07	0.00277173	1.16 (1.09, 1.23)	1.66e-06	0.00485209
CEACAM16	3	-0.51 (-0.58, -0.44)	3.42509e-51	1.00013e-47	0.001 (-0.001, 0.003)	0.269031	1	0.036 (0.02, 0.051)	3.76623e-06	0.0109974	0.93 (0.88, 0.97)	0.00267577	1	1.1 (1.01, 1.19)	0.02371	1	0.87 (0.83, 0.92)	8.07e-07	0.00235646
CEACAM18	0	0.14 (0.07, 0.2)	4.9161e-05	0.14355	0 (-0.002, 0.002)	0.948416	1	-0.005 (-0.02, 0.009)	0.467421	1	1.03 (0.99, 1.08)	0.188174	1	1.02 (0.94, 1.09)	0.694998	1	1.05 (1, 1.1)	0.032321	1
CEACAM19	1	0.16 (0.09, 0.23)	7.06205e-06	0.0206212	0.001 (-0.001, 0.003)	0.32974	1	-0.004 (-0.02, 0.011)	0.578337	1	1.05 (1, 1.1)	0.0573003	1	0.99 (0.91, 1.07)	0.796343	1	1.06 (1, 1.12)	0.034937	1
CEACAM20	2	0.18 (0.11, 0.25)	6.91462e-08	0.000201907	0.005 (0.003, 0.007)	1.15435e-05	0.0337071	-0.004 (-0.018, 0.011)	0.630303	1	0.97 (0.93, 1.02)	0.286858	1	1.05 (0.98, 1.13)	0.202165	1	1.08 (1.04, 1.13)	0.000510064	1
CEACAM21	1	0.34 (0.28, 0.41)	1.82296e-24	5.32305e-21	0.003 (0.001, 0.005)	0.00137568	1	0.005 (-0.01, 0.019)	0.547294	1	1.05 (1, 1.1)	0.0532785	1	1.05 (0.98, 1.14)	0.175637	1	1.1 (1.04, 1.15)	0.000364055	1
CEACAM3	1	0.19 (0.12, 0.25)	1.36925e-08	3.99821e-05	0.003 (0.001, 0.005)	0.00298965	1	0 (-0.015, 0.015)	0.983686	1	1.04 (0.99, 1.09)	0.0829155	1	1.05 (0.97, 1.13)	0.234528	1	1.07 (1.02, 1.12)	0.00468337	1
CEACAM5	4	0.4 (0.33, 0.47)	7.03305e-31	2.05365e-27	0.006 (0.004, 0.008)	7.00947e-09	2.04677e-05	-0.025 (-0.041, -0.01)	0.00116582	1	1.12 (1.07, 1.18)	2.14e-06	0.00624146	1.14 (1.05, 1.24)	0.00131486	1	1.3 (1.24, 1.36)	2.13e-25	6.21e-22
CEACAM6	5	0.68 (0.62, 0.75)	8.78773e-89	2.56602e-85	0.006 (0.004, 0.008)	1.01501e-07	0.000296384	-0.029 (-0.045, -0.014)	0.000141805	0.414071	1.15 (1.1, 1.2)	2.13e-09	6.23e-06	1.21 (1.13, 1.3)	1.45e-08	4.24e-05	1.3 (1.25, 1.36)	1.61e-33	4.71e-30
CEACAM8	3	0.9 (0.83, 0.97)	3.5201e-142	1.0279e-138	0.006 (0.003, 0.008)	6.64033e-07	0.00193898	-0.01 (-0.026, 0.006)	0.202151	1	1.04 (0.99, 1.1)	0.126847	1	1.16 (1.07, 1.26)	0.000318147	0.928988	1.21 (1.15, 1.28)	9.2e-13	2.69e-09
CEBPA	1	0.2 (0.13, 0.26)	4.26683e-09	1.24591e-05	0.003 (0, 0.005)	0.0170988	1	-0.01 (-0.025, 0.004)	0.164801	1	1.02 (0.97, 1.07)	0.550148	1	1.05 (0.97, 1.13)	0.244931	1	1.06 (1.01, 1.11)	0.0154878	1
CEBPB	1	0.19 (0.12, 0.25)	5.00353e-08	0.000146103	0.001 (-0.001, 0.003)	0.358169	1	-0.002 (-0.017, 0.013)	0.765991	1	0.97 (0.93, 1.02)	0.284335	1	1.08 (1, 1.17)	0.0448682	1	1 (0.95, 1.06)	0.965058	1
CELA2A	1	0.42 (0.36, 0.49)	2.88178e-34	8.41481e-31	-0.002 (-0.004, 0)	0.067771	1	0.005 (-0.01, 0.02)	0.510143	1	1.01 (0.96, 1.06)	0.749552	1	0.91 (0.85, 0.99)	0.0217947	1	1.06 (1, 1.12)	0.0326802	1
CELA3A	0	0.15 (0.08, 0.21)	1.84356e-05	0.053832	0 (-0.002, 0.003)	0.662303	1	0.005 (-0.01, 0.02)	0.508262	1	0.97 (0.93, 1.02)	0.227142	1	0.95 (0.88, 1.02)	0.156578	1	1.04 (0.99, 1.1)	0.108865	1
CELSR2	1	0.26 (0.19, 0.34)	2.68285e-13	7.83392e-10	0.001 (-0.001, 0.003)	0.36386	1	-0.024 (-0.04, -0.008)	0.00331936	1	0.96 (0.91, 1.01)	0.0860537	1	1.04 (0.95, 1.13)	0.400386	1	1.01 (0.95, 1.06)	0.823209	1
CEMIP2	1	0.04 (-0.02, 0.11)	0.193993	1	0.001 (-0.001, 0.004)	0.165279	1	-0.002 (-0.017, 0.013)	0.773745	1	0.99 (0.94, 1.04)	0.605758	1	1.14 (1.09, 1.19)	1.58e-08	4.63e-05	1.04 (1, 1.09)	0.0760474	1
CEND1	0	0.02 (-0.05, 0.09)	0.528854	1	0.002 (0, 0.004)	0.0541213	1	-0.016 (-0.031, -0.001)	0.0397379	1	1.02 (0.97, 1.07)	0.405345	1	1.02 (0.95, 1.1)	0.520298	1	1.04 (0.99, 1.1)	0.0962044	1
CENPF	0	0.01 (-0.06, 0.07)	0.841359	1	0.002 (0, 0.004)	0.0944085	1	0.012 (-0.004, 0.027)	0.134163	1	1 (0.95, 1.05)	0.98595	1	1 (0.92, 1.08)	0.963281	1	1.02 (0.96, 1.07)	0.530548	1
CENPJ	0	0.09 (0.03, 0.16)	0.00653038	1	0.001 (-0.001, 0.003)	0.574008	1	-0.021 (-0.036, -0.007)	0.00449659	1	1 (0.95, 1.05)	0.931802	1	1.06 (0.98, 1.14)	0.135609	1	1.01 (0.96, 1.06)	0.746222	1
CEP112	0	0.09 (0.03, 0.16)	0.00683317	1	0.002 (0, 0.004)	0.0701559	1	0.001 (-0.014, 0.016)	0.918954	1	0.97 (0.92, 1.03)	0.341729	1	1.05 (0.98, 1.13)	0.186309	1	1 (0.95, 1.06)	0.998594	1
CEP152	0	0.06 (-0.01, 0.13)	0.0880029	1	0.001 (-0.002, 0.003)	0.584743	1	-0.012 (-0.027, 0.003)	0.13031	1	0.98 (0.93, 1.03)	0.487266	1	0.94 (0.86, 1.02)	0.147856	1	1.02 (0.97, 1.08)	0.442506	1
CEP164	0	0.07 (0.01, 0.14)	0.0348178	1	0 (-0.002, 0.002)	0.755066	1	0 (-0.015, 0.014)	0.957498	1	0.98 (0.94, 1.03)	0.492941	1	0.99 (0.92, 1.07)	0.858292	1	1.01 (0.96, 1.06)	0.792331	1
CEP170	1	0.23 (0.16, 0.29)	7.53089e-12	2.19902e-08	0.002 (0, 0.004)	0.0592915	1	-0.025 (-0.039, -0.01)	0.00102149	1	1.01 (0.97, 1.06)	0.614728	1	1 (0.92, 1.08)	0.905727	1	1.02 (0.96, 1.07)	0.55976	1
CEP20	1	0.44 (0.38, 0.51)	9.94976e-40	2.90533e-36	0.003 (0.001, 0.006)	0.00105742	1	-0.021 (-0.036, -0.006)	0.00552509	1	1.06 (1.01, 1.11)	0.0108551	1	1.07 (0.99, 1.16)	0.0764586	1	1.09 (1.03, 1.14)	0.00147856	1
CEP290	0	0.07 (0, 0.13)	0.0498949	1	0.001 (-0.001, 0.003)	0.488267	1	0.008 (-0.007, 0.023)	0.296386	1	1 (0.96, 1.05)	0.870303	1	1 (0.93, 1.08)	0.951882	1	1.03 (0.98, 1.08)	0.205496	1
CEP350	0	0.01 (-0.05, 0.08)	0.73659	1	0 (-0.002, 0.002)	0.913452	1	-0.007 (-0.022, 0.008)	0.341774	1	0.99 (0.94, 1.03)	0.571705	1	0.95 (0.87, 1.02)	0.164437	1	0.99 (0.94, 1.04)	0.774798	1
CEP43	1	0.37 (0.31, 0.44)	1.24872e-28	3.64626e-25	0.002 (0, 0.004)	0.0375013	1	-0.017 (-0.031, -0.002)	0.029693	1	1 (0.95, 1.04)	0.84077	1	1.04 (0.96, 1.12)	0.328209	1	1.01 (0.96, 1.07)	0.612865	1
CEP85	1	0.23 (0.17, 0.3)	4.85477e-12	1.41759e-08	0.001 (-0.001, 0.003)	0.206327	1	-0.01 (-0.025, 0.005)	0.195205	1	1.01 (0.96, 1.06)	0.80453	1	1.03 (0.95, 1.11)	0.437561	1	0.97 (0.92, 1.03)	0.29227	1
CERT	1	0.33 (0.27, 0.4)	5.13401e-24	1.49913e-20	0 (-0.002, 0.002)	0.832521	1	-0.014 (-0.028, 0.001)	0.0701907	1	1.01 (0.96, 1.05)	0.807963	1	0.99 (0.92, 1.07)	0.838339	1	1.02 (0.97, 1.07)	0.49102	1
CES1	4	0.44 (0.37, 0.51)	2.42785e-31	7.08932e-28	0.006 (0.004, 0.008)	6.12655e-07	0.00178895	-0.04 (-0.057, -0.024)	2.08844e-06	0.00609824	1.03 (0.98, 1.08)	0.270527	1	1.5 (1.4, 1.61)	6.45e-30	1.88e-26	1.03 (0.97, 1.09)	0.369423	1
CES2	3	-0.16 (-0.23, -0.1)	1.99003e-06	0.00581088	0.003 (0, 0.005)	0.0177103	1	-0.035 (-0.05, -0.02)	6.99827e-06	0.0204349	1.03 (0.98, 1.08)	0.204783	1	1.23 (1.15, 1.32)	9.77e-09	2.85e-05	1.04 (0.98, 1.09)	0.184945	1
CES3	0	-0.09 (-0.16, -0.02)	0.0101261	1	-0.002 (-0.004, 0)	0.111664	1	0 (-0.015, 0.015)	0.986915	1	1 (0.95, 1.05)	0.892177	1	1.1 (1.02, 1.18)	0.0110154	1	0.97 (0.92, 1.03)	0.332168	1
CETN2	1	0.39 (0.33, 0.46)	5.75005e-32	1.67902e-28	0 (-0.002, 0.002)	0.843392	1	-0.015 (-0.029, 0)	0.0482913	1	1.01 (0.97, 1.06)	0.537437	1	0.99 (0.92, 1.07)	0.871101	1	1.01 (0.96, 1.06)	0.683407	1
CETN3	1	0.37 (0.31, 0.44)	7.58187e-29	2.21391e-25	0.001 (-0.001, 0.003)	0.396517	1	-0.022 (-0.037, -0.007)	0.00347525	1	1.03 (0.98, 1.08)	0.300023	1	1 (0.93, 1.08)	0.948954	1	1.03 (0.98, 1.09)	0.243646	1
CFB	3	1.06 (0.99, 1.13)	1.3391e-194	3.9101e-191	0.003 (0.001, 0.005)	0.00503439	1	-0.018 (-0.034, -0.002)	0.0297668	1	1.06 (1.01, 1.12)	0.0244492	1	1.31 (1.2, 1.43)	1e-09	2.93e-06	1.17 (1.1, 1.24)	2.08e-07	0.000606876
CFC1	2	0.22 (0.15, 0.29)	1.39986e-10	4.08759e-07	0.006 (0.004, 0.008)	1.21191e-08	3.53876e-05	-0.015 (-0.031, 0)	0.047517	1	1.03 (0.98, 1.08)	0.187826	1	1.11 (1.03, 1.2)	0.00438626	1	1.06 (1, 1.11)	0.0411271	1
CFD	1	0.47 (0.39, 0.54)	5.20174e-35	1.51891e-31	0.005 (0.003, 0.007)	3.42853e-05	0.100113	-0.035 (-0.052, -0.018)	4.15422e-05	0.121303	1.06 (1.01, 1.11)	0.0265657	1	1.04 (0.95, 1.13)	0.394038	1	1.08 (1.02, 1.13)	0.00426791	1
CFH	3	0.9 (0.82, 0.97)	3.9631e-128	1.1572e-124	0.008 (0.006, 0.011)	8.81731e-13	2.57465e-09	-0.031 (-0.047, -0.014)	0.000259452	0.757601	1.08 (1.02, 1.14)	0.00518583	1	1.42 (1.31, 1.53)	1.19e-17	3.49e-14	1.13 (1.07, 1.2)	4.58e-05	0.133622
CFHR2	1	0.27 (0.21, 0.34)	4.21052e-16	1.22947e-12	0.004 (0.001, 0.006)	0.000794816	1	0.006 (-0.009, 0.021)	0.42812	1	1.02 (0.97, 1.07)	0.460875	1	0.98 (0.91, 1.06)	0.603525	1	1 (0.95, 1.06)	0.911011	1
CFHR4	1	0.21 (0.15, 0.28)	1.4531e-10	4.24304e-07	0.003 (0.001, 0.005)	0.00992221	1	0.001 (-0.014, 0.015)	0.93836	1	1.04 (0.99, 1.09)	0.104452	1	0.93 (0.86, 1)	0.0653148	1	1.02 (0.96, 1.07)	0.574178	1
CFHR5	3	0.74 (0.67, 0.8)	9.87e-108	2.8821e-104	0.005 (0.003, 0.007)	3.74795e-07	0.0010944	-0.033 (-0.048, -0.019)	1.02893e-05	0.0300449	1.1 (1.05, 1.16)	0.000154779	0.451956	1.04 (0.96, 1.12)	0.37435	1	1.08 (1.02, 1.14)	0.00489156	1
CFI	4	0.99 (0.92, 1.06)	1.0269e-160	2.9984e-157	0.007 (0.005, 0.01)	2.47565e-10	7.2289e-07	-0.02 (-0.036, -0.004)	0.0160508	1	1.09 (1.03, 1.15)	0.00187941	1	1.4 (1.3, 1.52)	7.46e-18	2.18e-14	1.14 (1.08, 1.21)	1.06e-05	0.0309064
CFP	0	0.04 (-0.03, 0.11)	0.270807	1	0.001 (-0.002, 0.003)	0.584184	1	0.012 (-0.004, 0.028)	0.132574	1	0.99 (0.94, 1.04)	0.698964	1	1.11 (1.05, 1.18)	0.00039825	1	0.93 (0.87, 0.99)	0.0243459	1
CGA	1	-0.15 (-0.24, -0.06)	0.000909888	1	0.007 (0.004, 0.01)	1.16833e-06	0.00341152	0.016 (-0.005, 0.036)	0.131596	1	1.06 (0.98, 1.15)	0.15308	1	1.12 (0.99, 1.27)	0.0810843	1	1.13 (1.03, 1.23)	0.00719802	1
CGB3_CGB5_CGB8	0	0 (-0.06, 0.07)	0.934945	1	0.002 (0, 0.004)	0.0777249	1	0.004 (-0.011, 0.018)	0.613061	1	1 (0.95, 1.05)	0.953349	1	1.01 (0.93, 1.09)	0.851817	1	0.98 (0.93, 1.04)	0.577355	1
CGN	1	0.16 (0.1, 0.23)	1.04035e-06	0.00303783	0.002 (-0.001, 0.004)	0.142959	1	-0.016 (-0.03, -0.001)	0.0327089	1	1 (0.96, 1.05)	0.870895	1	1.02 (0.95, 1.09)	0.635576	1	1.05 (1, 1.09)	0.0532174	1
CGREF1	2	0.25 (0.18, 0.32)	5.3363e-13	1.5582e-09	0.006 (0.004, 0.008)	3.2617e-08	9.52415e-05	-0.011 (-0.027, 0.004)	0.154949	1	1.01 (0.96, 1.06)	0.759547	1	1.18 (1.08, 1.28)	0.000101508	0.296403	1.1 (1.04, 1.17)	0.000458328	1
CHAC2	1	0.23 (0.17, 0.3)	2.09871e-12	6.12824e-09	0 (-0.002, 0.002)	0.722022	1	0.011 (-0.004, 0.026)	0.153767	1	0.99 (0.94, 1.04)	0.705076	1	0.99 (0.92, 1.07)	0.864233	1	1.02 (0.97, 1.08)	0.394883	1
CHAD	1	-0.26 (-0.33, -0.19)	2.43592e-13	7.11287e-10	-0.005 (-0.007, -0.002)	3.33157e-05	0.0972819	0.02 (0.004, 0.035)	0.013046	1	0.94 (0.89, 0.99)	0.0140603	1	0.97 (0.89, 1.06)	0.519328	1	0.93 (0.88, 0.98)	0.0109706	1
CHCHD10	5	1.13 (1.06, 1.2)	1.4742e-188	4.3046e-185	0.013 (0.011, 0.016)	7.1875e-28	2.09875e-24	-0.031 (-0.048, -0.014)	0.000387181	1	1.2 (1.14, 1.26)	9.3e-13	2.72e-09	1.3 (1.2, 1.4)	2.42e-11	7.06e-08	1.31 (1.25, 1.38)	8.83e-26	2.58e-22
CHCHD6	3	0.38 (0.32, 0.45)	1.95594e-29	5.71136e-26	0.005 (0.003, 0.007)	1.74194e-06	0.00508647	-0.021 (-0.036, -0.006)	0.00566593	1	1.09 (1.04, 1.13)	0.000291391	0.850862	1.13 (1.06, 1.2)	0.000137067	0.400237	1.14 (1.09, 1.18)	1.03e-10	2.99e-07
CHEK2	0	-0.01 (-0.08, 0.05)	0.664549	1	-0.001 (-0.003, 0.001)	0.248175	1	0.013 (-0.002, 0.027)	0.0917882	1	1.03 (0.98, 1.08)	0.202139	1	1.04 (0.96, 1.13)	0.38063	1	1.01 (0.96, 1.07)	0.634233	1
CHGA	3	0.52 (0.45, 0.59)	4.0638e-45	1.18663e-41	0.02 (0.018, 0.022)	9.54782e-66	2.78796e-62	-0.03 (-0.046, -0.014)	0.000335241	0.978904	1.09 (1.04, 1.14)	0.000169245	0.494194	1.03 (0.96, 1.11)	0.359779	1	1.15 (1.09, 1.2)	2.28e-08	6.64e-05
CHGB	1	0.3 (0.23, 0.38)	3.28565e-16	9.5941e-13	0.005 (0.003, 0.007)	1.72133e-05	0.0502628	-0.016 (-0.033, 0)	0.0500386	1	1.02 (0.97, 1.08)	0.432315	1	0.89 (0.82, 0.97)	0.00641748	1	1.04 (0.98, 1.1)	0.242953	1
CHI3L1	6	0.96 (0.89, 1.03)	2.4932e-156	7.2802e-153	0.011 (0.008, 0.013)	2.26999e-20	6.62836e-17	-0.049 (-0.065, -0.033)	2.09749e-09	6.12467e-06	1.16 (1.1, 1.21)	1.15e-09	3.37e-06	1.19 (1.11, 1.28)	4.44e-06	0.0129637	1.27 (1.21, 1.33)	2e-21	5.84e-18
CHIT1	1	0.22 (0.16, 0.29)	8.30506e-11	2.42508e-07	0 (-0.003, 0.002)	0.665022	1	-0.011 (-0.027, 0.004)	0.138174	1	1.01 (0.96, 1.06)	0.76231	1	1 (0.92, 1.08)	0.911725	1	1.03 (0.98, 1.09)	0.270589	1
CHL1	1	-0.07 (-0.13, 0)	0.0358167	1	0 (-0.002, 0.002)	0.822623	1	-0.091 (-0.106, -0.076)	4.51784e-34	1.31921e-30	0.97 (0.93, 1.02)	0.279478	1	0.91 (0.84, 0.98)	0.016144	1	1.06 (1, 1.11)	0.0342054	1
CHM	1	0.22 (0.16, 0.29)	3.12761e-11	9.13262e-08	0.001 (-0.002, 0.003)	0.601904	1	-0.022 (-0.037, -0.007)	0.00313341	1	1.01 (0.96, 1.05)	0.832452	1	0.93 (0.86, 1.01)	0.0683517	1	1.01 (0.96, 1.07)	0.633404	1
CHMP1A	1	0.28 (0.22, 0.35)	3.43761e-18	1.00378e-14	0 (-0.002, 0.002)	0.693281	1	-0.009 (-0.023, 0.006)	0.234776	1	1.02 (0.97, 1.07)	0.480563	1	1 (0.93, 1.09)	0.906084	1	1.03 (0.98, 1.09)	0.227687	1
CHMP6	1	0.29 (0.22, 0.36)	1.34509e-17	3.92766e-14	0.001 (-0.001, 0.003)	0.45462	1	-0.02 (-0.035, -0.005)	0.0088009	1	1.01 (0.96, 1.06)	0.677419	1	1.04 (0.96, 1.13)	0.294077	1	0.98 (0.93, 1.03)	0.427911	1
CHP1	0	0.06 (0, 0.13)	0.0559356	1	0.002 (-0.001, 0.004)	0.151084	1	-0.014 (-0.029, 0.001)	0.0595939	1	0.98 (0.93, 1.03)	0.449742	1	0.96 (0.88, 1.04)	0.313555	1	0.97 (0.92, 1.03)	0.328084	1
CHRDL1	4	0.71 (0.63, 0.79)	1.65835e-70	4.84238e-67	0.013 (0.01, 0.015)	8.94879e-24	2.61305e-20	-0.038 (-0.056, -0.02)	3.14504e-05	0.0918352	1.17 (1.11, 1.24)	4.15e-08	0.000121094	1.17 (1.06, 1.28)	0.00110964	1	1.31 (1.23, 1.4)	8.81e-18	2.57e-14
CHRDL2	4	0.28 (0.21, 0.35)	9.28625e-17	2.71158e-13	-0.005 (-0.007, -0.003)	1.46443e-05	0.0427614	-0.034 (-0.049, -0.019)	9.916e-06	0.0289547	0.99 (0.94, 1.05)	0.803209	1	1.29 (1.19, 1.39)	1.59e-10	4.64e-07	1.08 (1.02, 1.14)	0.0135783	1
CHRM1	0	-0.05 (-0.12, 0.01)	0.101999	1	0 (-0.002, 0.002)	0.661382	1	0.006 (-0.008, 0.021)	0.414563	1	1.03 (0.98, 1.08)	0.201384	1	1.01 (0.93, 1.09)	0.817677	1	0.96 (0.91, 1.02)	0.180291	1
CIAPIN1	1	0.39 (0.32, 0.45)	1.22117e-31	3.56581e-28	0.002 (0, 0.004)	0.112211	1	-0.01 (-0.025, 0.005)	0.183422	1	1.02 (0.97, 1.07)	0.368561	1	1.01 (0.93, 1.09)	0.864268	1	1.06 (1, 1.11)	0.0369947	1
CILP	3	0.36 (0.29, 0.43)	1.94361e-24	5.67535e-21	0.004 (0.002, 0.007)	9.72235e-05	0.283893	-0.018 (-0.034, -0.002)	0.025273	1	1.1 (1.05, 1.16)	0.000271059	0.791492	1.32 (1.22, 1.43)	1.38e-11	4.03e-08	1.15 (1.09, 1.22)	1.64e-06	0.00478701
CINP	0	0.03 (-0.04, 0.09)	0.41702	1	0.001 (-0.001, 0.003)	0.261099	1	-0.012 (-0.026, 0.003)	0.109528	1	1 (0.96, 1.05)	0.980427	1	1 (0.93, 1.08)	0.952794	1	1 (0.95, 1.05)	0.988944	1
CIRBP	1	0.34 (0.27, 0.4)	1.09738e-23	3.20436e-20	0.001 (-0.001, 0.003)	0.253831	1	-0.028 (-0.043, -0.014)	0.000179297	0.523548	1.02 (0.97, 1.07)	0.428671	1	1.01 (0.94, 1.1)	0.760691	1	1.04 (0.99, 1.1)	0.114372	1
CIT	1	0.34 (0.28, 0.41)	2.37052e-23	6.9219e-20	0.004 (0.002, 0.006)	0.00056327	1	-0.002 (-0.018, 0.013)	0.770152	1	1.06 (1.01, 1.11)	0.0120262	1	1 (0.92, 1.08)	0.917166	1	1.09 (1.04, 1.15)	0.000758828	1
CKAP4	5	1.17 (1.09, 1.24)	1.01e-207	2.9626e-204	0.015 (0.013, 0.017)	1.14151e-34	3.3332e-31	-0.035 (-0.052, -0.018)	5.64224e-05	0.164754	1.18 (1.12, 1.23)	8.76e-11	2.56e-07	1.25 (1.16, 1.34)	6.23e-09	1.82e-05	1.34 (1.28, 1.4)	1.91e-36	5.58e-33
CKB	5	0.65 (0.58, 0.73)	8.96173e-65	2.61682e-61	0.007 (0.005, 0.01)	1.6918e-09	4.94006e-06	-0.012 (-0.029, 0.005)	0.163185	1	1.14 (1.08, 1.21)	3.36e-06	0.00980624	0.76 (0.7, 0.83)	5.55e-09	1.62e-05	1.34 (1.26, 1.42)	4.62e-21	1.35e-17
CKMT1A_CKMT1B	0	0.09 (0.02, 0.15)	0.00832077	1	0.003 (0.001, 0.005)	0.00506998	1	-0.013 (-0.028, 0.001)	0.0767686	1	1.06 (1.01, 1.11)	0.0224697	1	1.06 (0.98, 1.15)	0.159278	1	1.04 (0.99, 1.1)	0.122259	1
CLASP1	0	0.14 (0.08, 0.21)	1.94947e-05	0.0569244	0 (-0.002, 0.002)	0.716311	1	-0.023 (-0.037, -0.008)	0.00286811	1	1 (0.95, 1.05)	0.929409	1	1.01 (0.93, 1.09)	0.872368	1	1.02 (0.97, 1.08)	0.358146	1
CLC	1	0.44 (0.38, 0.51)	3.97451e-39	1.16056e-35	0.003 (0.001, 0.005)	0.0111811	1	-0.017 (-0.032, -0.002)	0.0267025	1	1.02 (0.97, 1.07)	0.38025	1	1.03 (0.95, 1.11)	0.492917	1	1.05 (1, 1.11)	0.0670461	1
CLEC10A	2	0.22 (0.15, 0.28)	1.2971e-10	3.78754e-07	0 (-0.002, 0.002)	0.937301	1	-0.034 (-0.049, -0.019)	8.28245e-06	0.0241848	1.04 (0.99, 1.09)	0.0941945	1	1.05 (0.97, 1.14)	0.191879	1	1.07 (1.01, 1.12)	0.0163724	1
CLEC11A	1	0.51 (0.44, 0.57)	9.94907e-53	2.90513e-49	0.004 (0.002, 0.007)	1.9551e-05	0.057089	0.003 (-0.011, 0.018)	0.6619	1	1.06 (1.01, 1.11)	0.0188298	1	1.1 (1.02, 1.19)	0.0134716	1	1.09 (1.03, 1.15)	0.00147807	1
CLEC12A	1	0.27 (0.2, 0.33)	9.64033e-16	2.81498e-12	0.001 (-0.001, 0.003)	0.308804	1	-0.004 (-0.019, 0.01)	0.56607	1	1.04 (0.99, 1.09)	0.0890536	1	1.04 (0.96, 1.12)	0.388595	1	1.09 (1.04, 1.14)	0.000805927	1
CLEC14A	3	0.67 (0.6, 0.75)	3.44882e-73	1.00706e-69	0.007 (0.005, 0.01)	5.44679e-10	1.59046e-06	-0.019 (-0.035, -0.002)	0.0244394	1	1.1 (1.04, 1.16)	0.000425618	1	1.08 (0.99, 1.18)	0.0839721	1	1.17 (1.11, 1.24)	3.28e-08	9.58e-05
CLEC1A	1	0.6 (0.53, 0.67)	2.11025e-62	6.16194e-59	0.004 (0.002, 0.006)	0.000672633	1	-0.003 (-0.019, 0.013)	0.71763	1	1 (0.95, 1.05)	0.926039	1	0.99 (0.91, 1.07)	0.763251	1	1.11 (1.05, 1.17)	0.000288739	0.843117
CLEC1B	1	0.61 (0.55, 0.68)	1.67758e-75	4.89854e-72	0.001 (-0.001, 0.003)	0.223581	1	-0.025 (-0.04, -0.01)	0.00093454	1	1.05 (1, 1.1)	0.0562864	1	1.05 (0.97, 1.14)	0.188434	1	1.06 (1, 1.12)	0.0329349	1
CLEC2L	0	0.1 (0.03, 0.16)	0.00314124	1	0.002 (-0.001, 0.004)	0.148653	1	-0.007 (-0.022, 0.007)	0.331188	1	0.98 (0.94, 1.03)	0.503809	1	0.92 (0.84, 1.01)	0.085544	1	0.99 (0.94, 1.05)	0.78825	1
CLEC3B	3	-0.45 (-0.52, -0.39)	6.42349e-41	1.87566e-37	-0.005 (-0.007, -0.003)	1.32413e-05	0.0386645	0.029 (0.014, 0.044)	0.000164582	0.480581	0.91 (0.86, 0.95)	0.000191834	0.560155	0.96 (0.89, 1.05)	0.398811	1	0.84 (0.79, 0.88)	2.34e-10	6.84e-07
CLEC4A	2	-0.55 (-0.61, -0.48)	1.39724e-56	4.07993e-53	-0.008 (-0.01, -0.006)	9.48153e-14	2.76861e-10	0.032 (0.016, 0.047)	5.20477e-05	0.151979	0.95 (0.9, 0.99)	0.0242115	1	0.9 (0.83, 0.98)	0.00985854	1	0.95 (0.9, 1)	0.0474801	1
CLEC4C	1	0.3 (0.24, 0.37)	2.00383e-19	5.85119e-16	0 (-0.002, 0.002)	0.759199	1	0.023 (0.008, 0.038)	0.00229054	1	1.01 (0.97, 1.06)	0.602865	1	0.98 (0.91, 1.06)	0.602021	1	1 (0.94, 1.05)	0.867622	1
CLEC4D	4	1.27 (1.21, 1.34)	2.91e-292	8.5e-289	0.008 (0.006, 0.011)	5.70146e-14	1.66483e-10	-0.009 (-0.025, 0.006)	0.240409	1	1.11 (1.05, 1.17)	4.85e-05	0.141669	1.21 (1.12, 1.31)	2.6e-06	0.00757863	1.25 (1.19, 1.32)	1.12e-16	3.26e-13
CLEC4G	2	0.48 (0.41, 0.55)	1.11521e-43	3.2564e-40	0.005 (0.002, 0.007)	3.2501e-05	0.0949029	0.045 (0.03, 0.06)	7.30595e-09	2.13334e-05	1.05 (1, 1.1)	0.0628081	1	1.09 (1.01, 1.18)	0.0355145	1	1.01 (0.95, 1.06)	0.850093	1
CLEC4M	0	-0.11 (-0.17, -0.04)	0.00135191	1	-0.003 (-0.005, -0.001)	0.00651933	1	0.015 (0, 0.029)	0.0542544	1	1.03 (0.99, 1.08)	0.168312	1	1.03 (0.95, 1.11)	0.479854	1	0.98 (0.93, 1.03)	0.365229	1
CLEC5A	3	0.92 (0.85, 0.99)	1.8481e-145	5.3963e-142	0.01 (0.008, 0.013)	1.18585e-19	3.46267e-16	0.004 (-0.012, 0.02)	0.607438	1	1.08 (1.03, 1.14)	0.00225113	1	1.2 (1.1, 1.3)	1.88e-05	0.054926	1.26 (1.2, 1.33)	2.37e-17	6.93e-14
CLEC6A	4	1.16 (1.09, 1.22)	3.05e-259	8.9e-256	0.007 (0.005, 0.009)	2.72398e-10	7.95403e-07	-0.041 (-0.056, -0.025)	1.41651e-07	0.000413622	1.09 (1.04, 1.14)	0.000496113	1	1.18 (1.09, 1.27)	2.28e-05	0.0664434	1.2 (1.14, 1.26)	1.65e-12	4.81e-09
CLEC7A	3	0.6 (0.53, 0.67)	1.59882e-66	4.66855e-63	0.007 (0.004, 0.009)	1.64796e-09	4.81204e-06	0.007 (-0.009, 0.022)	0.395362	1	1.1 (1.04, 1.17)	0.000644413	1	1.18 (1.07, 1.31)	0.00123708	1	1.17 (1.1, 1.25)	2.6e-06	0.00760562
CLGN	2	0.35 (0.29, 0.42)	4.51959e-26	1.31972e-22	0.005 (0.003, 0.007)	1.41942e-06	0.00414472	0.004 (-0.011, 0.019)	0.615189	1	1.04 (1, 1.09)	0.0613459	1	0.98 (0.91, 1.07)	0.682536	1	1.1 (1.05, 1.15)	7.56e-05	0.220865
CLIC5	1	0.26 (0.19, 0.32)	3.31662e-14	9.68453e-11	0.003 (0, 0.005)	0.0152501	1	-0.016 (-0.031, -0.001)	0.0341916	1	1.03 (0.98, 1.08)	0.187096	1	0.97 (0.9, 1.06)	0.506368	1	1.01 (0.96, 1.07)	0.700252	1
CLINT1	0	-0.03 (-0.09, 0.04)	0.404652	1	0 (-0.002, 0.002)	0.794305	1	-0.004 (-0.018, 0.011)	0.629775	1	0.97 (0.92, 1.02)	0.221679	1	0.95 (0.87, 1.03)	0.210048	1	1.02 (0.97, 1.07)	0.461061	1
CLIP2	1	0.3 (0.24, 0.37)	2.64745e-19	7.73056e-16	0.001 (-0.001, 0.003)	0.55075	1	-0.021 (-0.036, -0.007)	0.00463838	1	1 (0.96, 1.05)	0.847887	1	1.03 (0.95, 1.11)	0.452155	1	1.01 (0.96, 1.07)	0.614144	1
CLMP	3	0.41 (0.33, 0.49)	2.07116e-22	6.04777e-19	0.012 (0.009, 0.014)	5.31511e-19	1.55201e-15	-0.036 (-0.054, -0.017)	0.000188472	0.550339	1.09 (1.02, 1.16)	0.00723272	1	1.1 (1, 1.21)	0.0608909	1	1.18 (1.1, 1.26)	1.97e-06	0.00575113
CLNS1A	0	-0.04 (-0.11, 0.03)	0.247137	1	0 (-0.003, 0.002)	0.685979	1	0.021 (0.005, 0.036)	0.00793671	1	0.97 (0.92, 1.01)	0.166547	1	0.96 (0.88, 1.04)	0.289644	1	1 (0.95, 1.06)	0.996653	1
CLPP	1	0.56 (0.49, 0.62)	5.06266e-63	1.4783e-59	0.002 (0, 0.004)	0.0287041	1	-0.021 (-0.036, -0.006)	0.00525841	1	1.01 (0.96, 1.06)	0.753998	1	1.02 (0.95, 1.1)	0.540095	1	1.05 (0.99, 1.1)	0.0847024	1
CLPS	0	0 (-0.06, 0.07)	0.922381	1	0.003 (0.001, 0.005)	0.00992758	1	0.006 (-0.009, 0.021)	0.407338	1	1.01 (0.96, 1.06)	0.634075	1	0.99 (0.92, 1.07)	0.829908	1	1.04 (0.98, 1.09)	0.186343	1
CLSPN	1	0.15 (0.09, 0.22)	4.01561e-06	0.0117256	0.001 (-0.001, 0.003)	0.399837	1	-0.004 (-0.018, 0.011)	0.620428	1	0.99 (0.94, 1.03)	0.562477	1	1.01 (0.94, 1.09)	0.712991	1	1 (0.95, 1.05)	0.927978	1
CLSTN1	0	-0.01 (-0.07, 0.06)	0.831024	1	-0.001 (-0.003, 0.001)	0.408268	1	0.005 (-0.01, 0.02)	0.497246	1	0.96 (0.91, 1.01)	0.0815328	1	1.07 (0.99, 1.15)	0.0731253	1	1.01 (0.96, 1.06)	0.708635	1
CLSTN2	1	0.08 (0.01, 0.15)	0.0168674	1	0.002 (0, 0.004)	0.0912738	1	-0.008 (-0.023, 0.007)	0.305544	1	1.07 (1.02, 1.12)	0.00368381	1	1.16 (1.08, 1.25)	4.64e-05	0.135597	1.17 (1.11, 1.23)	2.14e-10	6.24e-07
CLSTN3	3	0.56 (0.49, 0.62)	8.89112e-60	2.59621e-56	0.006 (0.004, 0.008)	2.58717e-08	7.55455e-05	-0.001 (-0.016, 0.014)	0.922154	1	1.05 (1, 1.1)	0.0643776	1	1.23 (1.15, 1.32)	7.44e-10	2.17e-06	1.11 (1.06, 1.17)	5.53e-05	0.161342
CLTA	1	0.3 (0.23, 0.36)	6.56529e-19	1.91706e-15	0.002 (0, 0.004)	0.0869609	1	-0.001 (-0.016, 0.013)	0.85284	1	1.02 (0.97, 1.06)	0.50072	1	1.03 (0.95, 1.11)	0.525234	1	1.03 (0.98, 1.09)	0.215016	1
CLU	0	-0.02 (-0.08, 0.05)	0.601557	1	0.001 (-0.001, 0.003)	0.293666	1	-0.007 (-0.022, 0.008)	0.344758	1	0.97 (0.91, 1.02)	0.262511	1	1.05 (0.97, 1.13)	0.262162	1	0.99 (0.94, 1.05)	0.737175	1
CLUL1	1	-0.4 (-0.47, -0.33)	6.68729e-30	1.95269e-26	-0.003 (-0.005, -0.001)	0.0138781	1	-0.013 (-0.029, 0.003)	0.100639	1	0.95 (0.9, 1)	0.0602012	1	0.89 (0.82, 0.97)	0.00932714	1	1.04 (0.98, 1.1)	0.167593	1
CMC1	1	0.35 (0.29, 0.42)	9.56925e-26	2.79422e-22	0 (-0.002, 0.002)	0.729313	1	-0.023 (-0.038, -0.009)	0.00199691	1	1.02 (0.97, 1.07)	0.431751	1	1.01 (0.94, 1.09)	0.761564	1	1.02 (0.97, 1.07)	0.479048	1
CMIP	1	0.25 (0.19, 0.32)	3.76898e-14	1.10054e-10	0 (-0.002, 0.002)	0.879738	1	-0.022 (-0.036, -0.007)	0.00454512	1	1 (0.95, 1.05)	0.871635	1	1.01 (0.94, 1.09)	0.725219	1	0.97 (0.92, 1.02)	0.261659	1
CNDP1	3	-0.65 (-0.72, -0.59)	3.18573e-84	9.30233e-81	-0.006 (-0.008, -0.003)	2.46643e-07	0.000720198	0.012 (-0.003, 0.027)	0.124384	1	0.93 (0.89, 0.98)	0.00255127	1	0.96 (0.89, 1.04)	0.352675	1	0.84 (0.8, 0.88)	1.88e-14	5.48e-11
CNGB3	0	0.03 (-0.04, 0.09)	0.392039	1	-0.001 (-0.003, 0.001)	0.304584	1	-0.007 (-0.022, 0.008)	0.354055	1	1.01 (0.96, 1.06)	0.685271	1	1 (0.92, 1.08)	0.974257	1	0.99 (0.93, 1.04)	0.612041	1
CNP	1	0.41 (0.35, 0.48)	6.20175e-35	1.81091e-31	0.001 (-0.001, 0.003)	0.185876	1	-0.012 (-0.027, 0.003)	0.12159	1	1.01 (0.96, 1.06)	0.815583	1	1.05 (0.97, 1.13)	0.25693	1	1.01 (0.96, 1.07)	0.60639	1
CNPY2	1	0.15 (0.09, 0.22)	1.75164e-06	0.00511478	0.001 (-0.001, 0.003)	0.185182	1	-0.008 (-0.022, 0.006)	0.272326	1	1.03 (0.98, 1.07)	0.24376	1	1.04 (0.97, 1.11)	0.317416	1	1.04 (0.99, 1.09)	0.0891615	1
CNPY4	1	0.39 (0.32, 0.45)	3.82855e-31	1.11794e-27	0 (-0.002, 0.002)	0.959849	1	-0.027 (-0.041, -0.012)	0.000367544	1	1.02 (0.97, 1.07)	0.508576	1	1.02 (0.94, 1.1)	0.595316	1	1.03 (0.98, 1.09)	0.21337	1
CNST	1	0.38 (0.31, 0.44)	1.26007e-29	3.6794e-26	0 (-0.002, 0.002)	0.756067	1	-0.021 (-0.036, -0.006)	0.00503761	1	1.03 (0.98, 1.08)	0.246106	1	1.05 (0.98, 1.14)	0.182306	1	1.01 (0.96, 1.07)	0.641158	1
CNTF	0	-0.02 (-0.08, 0.05)	0.591901	1	0 (-0.002, 0.002)	0.947344	1	0.003 (-0.011, 0.018)	0.659956	1	1.01 (0.96, 1.06)	0.762051	1	1.01 (0.94, 1.1)	0.703984	1	1.01 (0.96, 1.06)	0.842319	1
CNTN1	3	-0.77 (-0.84, -0.7)	1.7705e-103	5.1698e-100	-0.011 (-0.013, -0.009)	2.343e-21	6.84156e-18	0.022 (0.006, 0.038)	0.00778891	1	0.87 (0.83, 0.92)	2.47e-08	7.21e-05	0.91 (0.84, 0.99)	0.0227122	1	0.9 (0.86, 0.95)	0.000228391	0.666902
CNTN2	1	-0.2 (-0.27, -0.14)	2.58147e-09	7.53789e-06	0.001 (-0.001, 0.003)	0.211906	1	-0.004 (-0.019, 0.011)	0.580711	1	1 (0.95, 1.05)	0.888085	1	1.08 (1, 1.17)	0.055879	1	1.01 (0.95, 1.06)	0.786668	1
CNTN3	3	-0.38 (-0.45, -0.3)	6.93622e-24	2.02538e-20	-0.003 (-0.005, 0)	0.0206491	1	-0.008 (-0.025, 0.008)	0.326918	1	0.93 (0.88, 0.98)	0.00725779	1	1.46 (1.33, 1.6)	1.09e-15	3.17e-12	0.87 (0.82, 0.92)	3.96e-06	0.0115537
CNTN4	1	-0.27 (-0.33, -0.2)	4.56203e-15	1.33211e-11	-0.002 (-0.004, 0)	0.134181	1	0.016 (0.001, 0.031)	0.0406079	1	0.96 (0.91, 1.01)	0.112609	1	1.12 (1.03, 1.21)	0.00757786	1	0.98 (0.93, 1.04)	0.570778	1
CNTN5	3	-0.51 (-0.58, -0.44)	1.06916e-45	3.12196e-42	-0.008 (-0.01, -0.006)	1.62926e-12	4.75744e-09	0.038 (0.022, 0.054)	3.04694e-06	0.00889706	0.94 (0.89, 0.99)	0.0113143	1	0.99 (0.91, 1.08)	0.844901	1	0.94 (0.89, 0.99)	0.021597	1
CNTNAP2	0	0.11 (0.05, 0.18)	0.000884842	1	0.002 (0, 0.004)	0.0458252	1	0 (-0.015, 0.015)	0.988489	1	1.02 (0.97, 1.07)	0.401506	1	1.06 (0.98, 1.14)	0.169554	1	1.07 (1.02, 1.13)	0.00921762	1
CNTNAP4	0	0.08 (0.01, 0.15)	0.0169563	1	0.001 (-0.001, 0.003)	0.318346	1	-0.017 (-0.032, -0.002)	0.028071	1	0.98 (0.93, 1.03)	0.444758	1	0.93 (0.85, 1.01)	0.0861519	1	1.03 (0.97, 1.08)	0.338289	1
COCH	2	0.59 (0.52, 0.65)	6.453e-63	1.88427e-59	0.001 (-0.001, 0.003)	0.36012	1	-0.036 (-0.052, -0.021)	4.54477e-06	0.0132707	1.07 (1.02, 1.13)	0.00571439	1	1.12 (1.04, 1.21)	0.00325837	1	1.11 (1.05, 1.17)	0.000104751	0.305872
COL15A1	1	0.31 (0.24, 0.39)	1.57934e-15	4.61166e-12	0.002 (0, 0.005)	0.0726641	1	-0.026 (-0.044, -0.009)	0.00315813	1	1.05 (1, 1.11)	0.0573996	1	1.12 (1.03, 1.23)	0.011142	1	1.08 (1.02, 1.15)	0.00847466	1
COL18A1	4	1.16 (1.08, 1.23)	4.7066e-198	1.3743e-194	0.013 (0.01, 0.015)	1.11977e-25	3.26974e-22	-0.026 (-0.043, -0.009)	0.00284071	1	1.23 (1.17, 1.31)	2.46e-13	7.17e-10	1.2 (1.1, 1.31)	4.33e-05	0.126331	1.35 (1.27, 1.43)	2.65e-21	7.73e-18
COL1A1	0	-0.05 (-0.12, 0.02)	0.133102	1	-0.002 (-0.004, 0)	0.0257276	1	0.02 (0.005, 0.035)	0.00789062	1	0.99 (0.94, 1.04)	0.703135	1	1.06 (0.98, 1.15)	0.167709	1	1.03 (0.98, 1.09)	0.300768	1
COL24A1	1	0.09 (0.02, 0.16)	0.00773818	1	0.003 (0.001, 0.005)	0.00655918	1	-0.009 (-0.025, 0.006)	0.230129	1	1.08 (1.02, 1.13)	0.00536494	1	1.07 (0.99, 1.16)	0.103192	1	1.15 (1.09, 1.22)	1.91e-06	0.00558609
COL28A1	1	-0.2 (-0.26, -0.13)	2.1863e-09	6.38401e-06	-0.002 (-0.004, 0)	0.0316412	1	-0.01 (-0.025, 0.005)	0.174898	1	0.95 (0.9, 0.99)	0.0213073	1	0.99 (0.92, 1.07)	0.844334	1	0.94 (0.89, 0.99)	0.0229852	1
COL2A1	1	0.22 (0.15, 0.28)	4.75397e-11	1.38816e-07	-0.002 (-0.004, 0)	0.0569473	1	0.014 (-0.001, 0.028)	0.0725217	1	0.99 (0.95, 1.04)	0.745893	1	1.04 (0.97, 1.13)	0.260829	1	0.97 (0.92, 1.02)	0.203851	1
COL3A1	1	0.3 (0.23, 0.37)	6.63502e-19	1.93742e-15	0.003 (0.001, 0.005)	0.0033707	1	-0.016 (-0.031, -0.001)	0.039077	1	1.04 (0.99, 1.09)	0.14714	1	1.17 (1.08, 1.27)	6.48e-05	0.189209	1.07 (1.02, 1.13)	0.0107796	1
COL4A1	3	0.51 (0.44, 0.57)	1.68471e-47	4.91935e-44	0.006 (0.003, 0.008)	4.88235e-07	0.00142564	-0.028 (-0.044, -0.013)	0.000374347	1	1.12 (1.06, 1.17)	2.04e-05	0.0596506	1.04 (0.96, 1.13)	0.302713	1	1.32 (1.25, 1.39)	3.41e-24	9.96e-21
COL4A4	0	-0.03 (-0.09, 0.04)	0.375599	1	0 (-0.002, 0.002)	0.711218	1	-0.008 (-0.022, 0.007)	0.288435	1	0.98 (0.94, 1.03)	0.433758	1	1.03 (0.95, 1.12)	0.417025	1	1.02 (0.97, 1.07)	0.46958	1
COL5A1	3	0.4 (0.34, 0.47)	5.69063e-32	1.66166e-28	0.002 (0, 0.005)	0.0241801	1	-0.014 (-0.029, 0.001)	0.0704444	1	1.04 (0.99, 1.09)	0.111521	1	1.21 (1.14, 1.29)	7.18e-10	2.1e-06	1.18 (1.12, 1.24)	2.51e-11	7.32e-08
COL6A3	6	1.16 (1.08, 1.24)	2.9374e-170	8.5773e-167	0.017 (0.014, 0.019)	8.74097e-37	2.55236e-33	-0.049 (-0.068, -0.03)	2.65516e-07	0.000775306	1.23 (1.16, 1.3)	1.88e-12	5.49e-09	1.47 (1.34, 1.6)	6.63e-17	1.94e-13	1.43 (1.34, 1.52)	1.37e-29	4.01e-26
COL9A1	1	-0.08 (-0.15, -0.01)	0.0188459	1	0.009 (0.007, 0.011)	2.81569e-16	8.22182e-13	0.01 (-0.005, 0.026)	0.174848	1	1 (0.96, 1.05)	0.845775	1	1.01 (0.93, 1.09)	0.830668	1	1.06 (1, 1.11)	0.0334905	1
COL9A2	0	0.06 (-0.01, 0.12)	0.0908331	1	0.001 (-0.001, 0.003)	0.381477	1	-0.015 (-0.03, -0.001)	0.0411134	1	1 (0.95, 1.05)	0.997385	1	1 (0.93, 1.09)	0.910893	1	1.02 (0.97, 1.07)	0.486374	1
COLEC12	5	0.98 (0.9, 1.06)	4.4369e-121	1.2956e-117	0.016 (0.014, 0.019)	1.12023e-33	3.27108e-30	-0.032 (-0.051, -0.013)	0.000768154	1	1.21 (1.14, 1.28)	6e-10	1.75e-06	1.32 (1.2, 1.45)	1.18e-08	3.46e-05	1.32 (1.24, 1.41)	2.11e-17	6.17e-14
COMMD1	1	0.32 (0.26, 0.39)	1.15745e-21	3.37976e-18	0.001 (-0.001, 0.004)	0.171738	1	-0.027 (-0.042, -0.012)	0.000388685	1	1.04 (0.99, 1.09)	0.152255	1	1.01 (0.94, 1.1)	0.724777	1	1.02 (0.96, 1.07)	0.529692	1
COMMD9	0	0.07 (0.01, 0.14)	0.0314565	1	-0.001 (-0.003, 0.001)	0.498124	1	-0.01 (-0.025, 0.005)	0.20184	1	0.94 (0.9, 0.99)	0.0279113	1	0.9 (0.83, 0.98)	0.0199415	1	0.95 (0.89, 1)	0.0534324	1
COMP	1	-0.16 (-0.23, -0.09)	3.55742e-06	0.0103877	-0.002 (-0.005, 0)	0.0315116	1	-0.011 (-0.026, 0.005)	0.186916	1	0.96 (0.91, 1.01)	0.100889	1	1.04 (0.95, 1.13)	0.391026	1	0.94 (0.89, 0.99)	0.0232662	1
COMT	1	0.3 (0.23, 0.36)	4.77216e-19	1.39347e-15	0.001 (-0.001, 0.003)	0.372751	1	-0.015 (-0.029, 0)	0.0520231	1	1.01 (0.96, 1.06)	0.674142	1	1.02 (0.94, 1.1)	0.625128	1	1.05 (0.99, 1.11)	0.0808115	1
COPB2	1	0.18 (0.11, 0.24)	1.52025e-07	0.000443912	0 (-0.002, 0.002)	0.787525	1	-0.014 (-0.029, 0)	0.0551078	1	1 (0.95, 1.05)	0.959693	1	0.94 (0.87, 1.02)	0.124497	1	1.07 (1.01, 1.12)	0.0135938	1
COPE	0	0.06 (0, 0.13)	0.046752	1	-0.001 (-0.003, 0.001)	0.307329	1	-0.001 (-0.015, 0.013)	0.872205	1	0.99 (0.95, 1.04)	0.757928	1	1.04 (0.97, 1.12)	0.226781	1	1.01 (0.96, 1.06)	0.665802	1
COQ7	1	0.13 (0.07, 0.2)	4.93804e-05	0.144191	0.005 (0.003, 0.007)	1.27041e-06	0.00370959	-0.018 (-0.032, -0.003)	0.0184403	1	1.07 (1.03, 1.12)	0.00160441	1	1.11 (1.03, 1.18)	0.00364631	1	1.1 (1.05, 1.15)	4.29e-05	0.125404
CORO1A	1	0.39 (0.33, 0.46)	4.17734e-31	1.21978e-27	0.003 (0, 0.005)	0.016746	1	-0.024 (-0.039, -0.009)	0.00149007	1	1.04 (0.99, 1.09)	0.154011	1	1.02 (0.94, 1.11)	0.620644	1	1.07 (1.02, 1.13)	0.00651954	1
CORO6	0	0.1 (0.04, 0.17)	0.00269114	1	0.003 (0.001, 0.005)	0.0134124	1	-0.004 (-0.019, 0.011)	0.63665	1	1.05 (1, 1.1)	0.0350746	1	1.01 (0.94, 1.1)	0.721197	1	1.09 (1.04, 1.14)	0.000360022	1
COX5B	1	0.69 (0.63, 0.75)	3.34518e-97	9.76792e-94	0.003 (0, 0.005)	0.0163241	1	-0.024 (-0.039, -0.009)	0.00125943	1	1.05 (1, 1.1)	0.0356985	1	1.05 (0.97, 1.13)	0.241546	1	1.1 (1.05, 1.16)	0.000121924	0.356019
COX6B1	1	0.34 (0.28, 0.41)	7.80213e-25	2.27822e-21	0.001 (-0.001, 0.003)	0.361898	1	-0.01 (-0.024, 0.005)	0.207456	1	1.05 (1, 1.1)	0.0464848	1	1.02 (0.94, 1.1)	0.612269	1	1.06 (1.01, 1.12)	0.016225	1
CPA1	1	0.26 (0.19, 0.33)	4.70212e-14	1.37302e-10	0.002 (0, 0.004)	0.0358317	1	0.003 (-0.012, 0.019)	0.68265	1	1.01 (0.96, 1.06)	0.674614	1	1.01 (0.94, 1.09)	0.794844	1	1.02 (0.97, 1.08)	0.423873	1
CPA2	0	0.02 (-0.05, 0.08)	0.635537	1	0 (-0.002, 0.002)	0.817836	1	-0.003 (-0.018, 0.012)	0.693327	1	0.96 (0.92, 1.01)	0.137156	1	0.97 (0.89, 1.05)	0.484385	1	0.92 (0.87, 0.98)	0.00517829	1
CPA4	0	0.07 (0, 0.13)	0.0507376	1	-0.001 (-0.003, 0.001)	0.499786	1	-0.01 (-0.025, 0.005)	0.199212	1	0.96 (0.92, 1.01)	0.135941	1	1.03 (0.95, 1.11)	0.508915	1	0.99 (0.94, 1.04)	0.696742	1
CPB1	1	0.24 (0.17, 0.31)	7.33352e-12	2.14139e-08	0.002 (-0.001, 0.004)	0.136373	1	0.008 (-0.008, 0.023)	0.321351	1	0.99 (0.95, 1.04)	0.794809	1	0.99 (0.91, 1.07)	0.764884	1	1.03 (0.97, 1.08)	0.339764	1
CPB2	0	0.04 (-0.03, 0.1)	0.274337	1	0.002 (0, 0.004)	0.082255	1	0.005 (-0.01, 0.02)	0.505966	1	1 (0.95, 1.05)	0.994993	1	1.12 (1.03, 1.21)	0.00695883	1	1 (0.94, 1.05)	0.862003	1
CPE	1	-0.2 (-0.27, -0.14)	1.34333e-09	3.92251e-06	-0.002 (-0.004, 0)	0.0807928	1	-0.008 (-0.023, 0.006)	0.262922	1	0.99 (0.95, 1.04)	0.788786	1	0.94 (0.87, 1.02)	0.134885	1	0.96 (0.91, 1.01)	0.0893646	1
CPLX2	0	0.04 (-0.03, 0.1)	0.303622	1	0 (-0.002, 0.002)	0.889776	1	-0.003 (-0.019, 0.012)	0.649965	1	0.94 (0.9, 0.99)	0.0232853	1	1.04 (0.96, 1.12)	0.323757	1	0.98 (0.93, 1.03)	0.460839	1
CPM	4	0.29 (0.21, 0.36)	4.38385e-14	1.28008e-10	0.01 (0.007, 0.012)	2.15785e-15	6.30094e-12	-0.04 (-0.057, -0.023)	4.07746e-06	0.0119062	1.09 (1.03, 1.15)	0.00278309	1	1.6 (1.48, 1.73)	1.16e-33	3.37e-30	1.04 (0.98, 1.11)	0.157749	1
CPOX	0	-0.09 (-0.15, -0.02)	0.00934543	1	0.003 (0.001, 0.005)	0.00258612	1	-0.005 (-0.02, 0.009)	0.484339	1	1.03 (0.98, 1.08)	0.189798	1	1.07 (0.99, 1.15)	0.0889767	1	1.01 (0.96, 1.07)	0.637959	1
CPPED1	1	0.27 (0.21, 0.34)	1.02517e-15	2.9935e-12	0.002 (0, 0.004)	0.0461911	1	0.003 (-0.012, 0.019)	0.653158	1	1 (0.95, 1.05)	0.969533	1	1.01 (0.93, 1.1)	0.777469	1	1.07 (1.01, 1.13)	0.0187714	1
CPQ	0	0.09 (0.03, 0.16)	0.00541979	1	0.002 (-0.001, 0.004)	0.14547	1	-0.023 (-0.038, -0.008)	0.0021498	1	1.05 (1, 1.1)	0.0551072	1	1.18 (1.09, 1.28)	3.58e-05	0.104675	1 (0.95, 1.06)	0.920553	1
CPTP	1	0.22 (0.15, 0.29)	1.11526e-10	3.25656e-07	-0.002 (-0.004, 0.001)	0.158079	1	0.002 (-0.013, 0.017)	0.797613	1	0.98 (0.93, 1.03)	0.349142	1	1 (0.92, 1.08)	0.925067	1	0.99 (0.93, 1.04)	0.611861	1
CPVL	0	0.12 (0.05, 0.19)	0.000372228	1	0.002 (0, 0.005)	0.021421	1	-0.021 (-0.036, -0.006)	0.00495645	1	1.02 (0.97, 1.07)	0.436237	1	1.03 (0.95, 1.11)	0.540175	1	1.08 (1.03, 1.14)	0.00305384	1
CPXM1	2	0.63 (0.56, 0.69)	1.73427e-79	5.06407e-76	0.001 (-0.002, 0.003)	0.627138	1	-0.016 (-0.031, -0.001)	0.0329655	1	1.09 (1.04, 1.14)	0.000561721	1	1.04 (0.96, 1.12)	0.31255	1	1.12 (1.07, 1.18)	1.13e-05	0.0330012
CPXM2	2	0.41 (0.34, 0.48)	6.71925e-29	1.96202e-25	0.003 (0.001, 0.006)	0.00294117	1	-0.026 (-0.042, -0.01)	0.001509	1	1.05 (0.99, 1.1)	0.0802923	1	1.19 (1.1, 1.29)	1.02e-05	0.0297645	1.12 (1.06, 1.18)	3.81e-05	0.11136
CR1	2	0.35 (0.29, 0.42)	8.70963e-26	2.54321e-22	0.004 (0.002, 0.006)	0.000476086	1	0.002 (-0.013, 0.017)	0.791098	1	0.98 (0.93, 1.03)	0.358608	1	1.18 (1.1, 1.27)	3.89e-06	0.0113628	1.04 (0.99, 1.1)	0.125835	1
CR2	1	-0.08 (-0.15, -0.01)	0.0195667	1	0.003 (0.001, 0.005)	0.0114807	1	0.039 (0.024, 0.054)	3.11118e-07	0.000908465	0.95 (0.9, 1)	0.0325171	1	1.16 (1.07, 1.26)	0.000211966	0.618942	0.96 (0.91, 1.01)	0.136839	1
CRACR2A	1	0.22 (0.15, 0.28)	5.72156e-11	1.67069e-07	0.002 (0, 0.004)	0.0669218	1	-0.011 (-0.026, 0.004)	0.147685	1	1.01 (0.97, 1.06)	0.607456	1	1 (0.93, 1.08)	0.984934	1	1.02 (0.97, 1.08)	0.441266	1
CRADD	1	0.26 (0.19, 0.32)	3.90409e-15	1.13999e-11	0 (-0.002, 0.002)	0.727035	1	-0.007 (-0.022, 0.007)	0.327924	1	1.01 (0.96, 1.06)	0.739184	1	0.98 (0.9, 1.06)	0.543703	1	1.05 (0.99, 1.1)	0.0888978	1
CREB3	0	-0.03 (-0.09, 0.04)	0.409931	1	0.001 (-0.001, 0.003)	0.372745	1	-0.015 (-0.029, 0)	0.0468436	1	0.97 (0.93, 1.02)	0.294097	1	1 (0.92, 1.08)	0.955373	1	1.03 (0.98, 1.08)	0.207234	1
CREBZF	0	-0.1 (-0.16, -0.04)	0.00248583	1	0 (-0.002, 0.002)	0.933783	1	0.006 (-0.008, 0.021)	0.38377	1	1.01 (0.96, 1.05)	0.809233	1	0.96 (0.88, 1.04)	0.290484	1	0.99 (0.94, 1.04)	0.728444	1
CREG1	5	0.83 (0.76, 0.89)	9.536e-124	2.7845e-120	0.007 (0.005, 0.009)	8.11524e-10	2.36965e-06	-0.056 (-0.072, -0.041)	1.11786e-12	3.26415e-09	1.08 (1.03, 1.14)	0.000801222	1	1.24 (1.15, 1.33)	7.47e-09	2.18e-05	1.15 (1.1, 1.21)	3.12e-08	9.11e-05
CRELD1	4	0.72 (0.65, 0.79)	1.57747e-89	4.60622e-86	0.009 (0.007, 0.011)	1.38754e-15	4.05163e-12	-0.034 (-0.05, -0.018)	3.235e-05	0.094462	1.08 (1.03, 1.14)	0.00234356	1	1.36 (1.25, 1.47)	6.22e-14	1.82e-10	1.19 (1.12, 1.25)	2.03e-09	5.92e-06
CRELD2	3	0.83 (0.76, 0.89)	5.1819e-132	1.5131e-128	0.006 (0.004, 0.008)	3.55372e-08	0.000103768	-0.028 (-0.043, -0.013)	0.0002735	0.798621	1.05 (1, 1.1)	0.0386844	1	1.17 (1.08, 1.26)	5.37e-05	0.156941	1.13 (1.07, 1.19)	8.39e-06	0.0245049
CRH	2	-0.34 (-0.41, -0.28)	1.17091e-24	3.41905e-21	-0.004 (-0.006, -0.002)	0.00054189	1	-0.018 (-0.033, -0.003)	0.0157565	1	0.97 (0.92, 1.02)	0.213568	1	0.8 (0.73, 0.87)	5.71e-08	0.000166591	0.92 (0.87, 0.97)	0.00304867	1
CRHBP	3	0.72 (0.65, 0.79)	1.15866e-91	3.38328e-88	0.01 (0.008, 0.012)	3.20692e-18	9.36421e-15	-0.01 (-0.026, 0.006)	0.211953	1	1.1 (1.04, 1.16)	0.000363506	1	1.45 (1.34, 1.58)	4.89e-18	1.43e-14	1.1 (1.04, 1.17)	0.00100771	1
CRHR1	0	0.01 (-0.05, 0.08)	0.71644	1	0 (-0.003, 0.002)	0.656434	1	-0.001 (-0.016, 0.013)	0.85869	1	0.95 (0.91, 1)	0.0687739	1	1.07 (0.99, 1.15)	0.0787505	1	1.03 (0.97, 1.08)	0.342422	1
CRIM1	3	0.52 (0.45, 0.59)	8.61213e-48	2.51474e-44	0.009 (0.007, 0.011)	1.31336e-15	3.83501e-12	-0.026 (-0.042, -0.01)	0.00116657	1	1.11 (1.05, 1.17)	8.14e-05	0.23762	1.14 (1.05, 1.24)	0.00233435	1	1.25 (1.19, 1.32)	7.04e-16	2.06e-12
CRIP2	3	0.67 (0.6, 0.75)	3.10203e-72	9.05793e-69	0.005 (0.002, 0.007)	0.000145854	0.425894	-0.023 (-0.04, -0.006)	0.00676615	1	1.15 (1.09, 1.21)	1.94e-07	0.000566702	1.21 (1.12, 1.31)	1.87e-06	0.00545835	1.13 (1.07, 1.2)	2.54e-05	0.0743091
CRISP2	0	-0.16 (-0.24, -0.09)	2.45326e-05	0.0716353	-0.002 (-0.004, 0)	0.0988992	1	0.018 (0.001, 0.035)	0.0350781	1	0.98 (0.93, 1.04)	0.553242	1	0.93 (0.85, 1.02)	0.118512	1	0.93 (0.88, 0.99)	0.0156458	1
CRISP3	1	0.22 (0.15, 0.29)	7.86536e-11	2.29669e-07	-0.004 (-0.006, -0.002)	0.000190683	0.556794	0.026 (0.011, 0.041)	0.000815873	1	0.96 (0.92, 1.01)	0.128008	1	0.95 (0.87, 1.02)	0.160116	1	0.98 (0.93, 1.03)	0.389416	1
CRKL	1	0.35 (0.29, 0.42)	1.43627e-26	4.19391e-23	0 (-0.002, 0.002)	0.915639	1	-0.021 (-0.036, -0.007)	0.00429485	1	1.01 (0.97, 1.06)	0.614457	1	1 (0.93, 1.08)	0.936767	1	1.03 (0.98, 1.08)	0.292838	1
CRLF1	2	0.54 (0.48, 0.61)	3.19438e-55	9.3276e-52	0.001 (-0.001, 0.003)	0.507668	1	0.022 (0.007, 0.038)	0.0046875	1	1.08 (1.02, 1.13)	0.00499551	1	1.2 (1.11, 1.3)	1.55e-05	0.0453941	1.09 (1.03, 1.16)	0.00191925	1
CRNN	1	0.03 (-0.04, 0.1)	0.450742	1	0.002 (-0.001, 0.004)	0.135792	1	0 (-0.016, 0.016)	0.996337	1	1.02 (0.97, 1.07)	0.425959	1	0.81 (0.75, 0.88)	4.39e-07	0.00128121	0.98 (0.93, 1.03)	0.444665	1
CRTAC1	1	-0.35 (-0.42, -0.28)	6.36867e-23	1.85965e-19	-0.001 (-0.003, 0.001)	0.264417	1	0.025 (0.01, 0.041)	0.00154656	1	0.97 (0.92, 1.02)	0.172306	1	0.86 (0.8, 0.93)	0.000271762	0.793545	0.89 (0.85, 0.94)	4.53e-05	0.132221
CRTAM	2	0.34 (0.27, 0.4)	4.61276e-23	1.34693e-19	0.006 (0.004, 0.008)	5.66876e-09	1.65528e-05	-0.03 (-0.045, -0.015)	8.65669e-05	0.252775	1.04 (0.99, 1.09)	0.12701	1	0.97 (0.9, 1.06)	0.518818	1	1.08 (1.02, 1.14)	0.00476165	1
CRTAP	0	0.09 (0.02, 0.15)	0.00846759	1	-0.001 (-0.003, 0.001)	0.492598	1	-0.023 (-0.038, -0.008)	0.00217862	1	0.97 (0.92, 1.02)	0.261802	1	0.89 (0.81, 0.98)	0.0144483	1	1 (0.95, 1.05)	0.914916	1
CRX	0	0.09 (0.03, 0.16)	0.00443898	1	0.002 (0, 0.004)	0.0248234	1	-0.007 (-0.021, 0.008)	0.371576	1	1.01 (0.96, 1.05)	0.781719	1	1.02 (0.94, 1.1)	0.664113	1	1.03 (0.98, 1.08)	0.265826	1
CRYBB1	1	0.56 (0.49, 0.62)	6.28772e-62	1.83601e-58	0.001 (-0.001, 0.003)	0.219077	1	-0.014 (-0.028, 0.001)	0.0734891	1	1.03 (0.98, 1.08)	0.201514	1	1.02 (0.94, 1.1)	0.644881	1	1.08 (1.02, 1.14)	0.00441614	1
CRYBB2	0	0.02 (-0.05, 0.09)	0.628813	1	0.003 (0.001, 0.005)	0.0113586	1	-0.008 (-0.024, 0.007)	0.293512	1	1.05 (1.01, 1.1)	0.0140491	1	1.05 (0.98, 1.13)	0.142503	1	1.06 (1.02, 1.11)	0.0079882	1
CRYGD	1	0.23 (0.16, 0.29)	1.59359e-11	4.65327e-08	0 (-0.003, 0.002)	0.656537	1	-0.019 (-0.033, -0.004)	0.0136026	1	0.99 (0.95, 1.04)	0.772634	1	0.96 (0.89, 1.03)	0.260772	1	1.04 (0.99, 1.1)	0.122293	1
CRYM	1	0.21 (0.14, 0.27)	3.57937e-10	1.04518e-06	0.001 (-0.001, 0.003)	0.486588	1	-0.021 (-0.036, -0.007)	0.00409993	1	0.99 (0.94, 1.03)	0.568387	1	1.06 (0.99, 1.14)	0.0755138	1	1.02 (0.97, 1.07)	0.529272	1
CRYZL1	1	0.32 (0.26, 0.39)	1.24649e-22	3.63976e-19	0.001 (-0.002, 0.003)	0.613596	1	-0.016 (-0.031, -0.001)	0.0311371	1	1 (0.96, 1.05)	0.905701	1	1 (0.92, 1.08)	0.92905	1	1.01 (0.96, 1.07)	0.587686	1
CSDE1	2	0.27 (0.2, 0.34)	9.782e-16	2.85634e-12	0.002 (0, 0.004)	0.0339087	1	-0.034 (-0.049, -0.019)	7.73122e-06	0.0225752	1 (0.96, 1.05)	0.852487	1	0.94 (0.86, 1.02)	0.141107	1	1.04 (0.99, 1.1)	0.100011	1
CSF1	5	1.7 (1.63, 1.77)	0	0	0.019 (0.016, 0.021)	3.80025e-58	1.10967e-54	-0.022 (-0.038, -0.006)	0.00765599	1	1.17 (1.11, 1.23)	1.17e-09	3.41e-06	1.31 (1.2, 1.41)	7.87e-11	2.3e-07	1.4 (1.33, 1.48)	6.71e-36	1.96e-32
CSF1R	3	0.39 (0.33, 0.46)	2.61703e-30	7.64173e-27	0.006 (0.004, 0.009)	3.87391e-09	1.13118e-05	0.017 (0.001, 0.032)	0.0334528	1	1 (0.95, 1.05)	0.966406	1	1.22 (1.14, 1.31)	7.1e-08	0.000207433	1.06 (1.01, 1.12)	0.0243345	1
CSF2	0	0.02 (-0.05, 0.09)	0.53193	1	0.001 (-0.001, 0.003)	0.252767	1	-0.007 (-0.022, 0.008)	0.389595	1	1 (0.95, 1.05)	0.875138	1	1.06 (0.98, 1.14)	0.142142	1	1.03 (0.98, 1.08)	0.264286	1
CSF2RA	1	0.27 (0.21, 0.34)	2.91002e-16	8.49725e-13	0.004 (0.002, 0.006)	0.000498246	1	0.002 (-0.013, 0.017)	0.806875	1	1.04 (0.99, 1.09)	0.128531	1	1.09 (1.01, 1.18)	0.0189243	1	1.11 (1.05, 1.16)	5.61e-05	0.163734
CSF2RB	1	0.23 (0.16, 0.29)	6.61941e-12	1.93287e-08	0.001 (-0.001, 0.003)	0.231232	1	-0.003 (-0.018, 0.012)	0.682367	1	1.03 (0.98, 1.08)	0.244084	1	0.98 (0.91, 1.06)	0.595523	1	1.01 (0.96, 1.07)	0.684718	1
CSF3	1	0.51 (0.44, 0.57)	3.95948e-50	1.15617e-46	0.001 (-0.001, 0.003)	0.227367	1	-0.02 (-0.035, -0.005)	0.00894127	1	1.04 (0.99, 1.1)	0.0910137	1	1.12 (1.04, 1.21)	0.00396013	1	1.01 (0.96, 1.07)	0.717442	1
CSF3R	1	0.53 (0.47, 0.6)	4.62274e-56	1.34984e-52	0.003 (0.001, 0.005)	0.00161421	1	0.007 (-0.008, 0.022)	0.367326	1	1.03 (0.98, 1.08)	0.200396	1	1.14 (1.07, 1.21)	3.01e-05	0.0879143	1.06 (1.01, 1.12)	0.0183023	1
CSH1	0	0.04 (-0.02, 0.11)	0.177598	1	0.001 (-0.001, 0.003)	0.480109	1	-0.004 (-0.019, 0.011)	0.595481	1	1.02 (0.97, 1.07)	0.463456	1	0.97 (0.89, 1.05)	0.418651	1	0.95 (0.9, 1.01)	0.0923785	1
CSNK1D	1	0.22 (0.16, 0.29)	2.54323e-11	7.42624e-08	0 (-0.002, 0.003)	0.6373	1	-0.022 (-0.036, -0.007)	0.00357412	1	1 (0.96, 1.05)	0.884483	1	1.04 (0.96, 1.12)	0.307531	1	1.02 (0.97, 1.07)	0.51857	1
CSNK2A1	1	0.22 (0.16, 0.29)	2.86551e-11	8.3673e-08	0 (-0.002, 0.002)	0.726409	1	-0.004 (-0.019, 0.011)	0.56581	1	0.97 (0.92, 1.02)	0.175922	1	0.85 (0.79, 0.92)	9.81e-05	0.28654	1.03 (0.98, 1.08)	0.307471	1
CSPG4	0	-0.13 (-0.2, -0.06)	0.000289495	0.845325	0.002 (-0.001, 0.004)	0.132243	1	-0.007 (-0.023, 0.008)	0.361312	1	1.01 (0.96, 1.07)	0.588283	1	1.01 (0.93, 1.09)	0.876118	1	1.04 (0.98, 1.1)	0.18789	1
CSPG5	0	0.06 (0, 0.13)	0.0589795	1	0.001 (-0.001, 0.003)	0.341301	1	0.006 (-0.009, 0.021)	0.405444	1	1.03 (0.99, 1.08)	0.160418	1	0.98 (0.9, 1.06)	0.57	1	1 (0.95, 1.06)	0.894945	1
CSRP3	1	0.14 (0.07, 0.2)	5.16954e-05	0.150951	0.005 (0.003, 0.007)	5.22414e-06	0.0152545	0 (-0.015, 0.015)	0.986256	1	1.08 (1.03, 1.13)	0.00105291	1	0.99 (0.92, 1.08)	0.879101	1	1.1 (1.05, 1.16)	0.000109342	0.319277
CST1	1	-0.22 (-0.29, -0.15)	3.22495e-10	9.41685e-07	-0.002 (-0.004, 0)	0.0840897	1	0.006 (-0.009, 0.022)	0.434684	1	0.95 (0.91, 1)	0.0448179	1	0.98 (0.9, 1.06)	0.591048	1	0.94 (0.89, 0.99)	0.0217373	1
CST3	5	1.22 (1.14, 1.3)	7.283e-185	2.1266e-181	0.016 (0.014, 0.019)	7.81119e-34	2.28087e-30	-0.04 (-0.059, -0.021)	3.11088e-05	0.0908377	1.25 (1.18, 1.33)	6.96e-14	2.03e-10	1.44 (1.31, 1.59)	2.3e-14	6.7e-11	1.38 (1.3, 1.48)	2.71e-23	7.91e-20
CST5	1	-0.23 (-0.29, -0.16)	7.74495e-11	2.26152e-07	0 (-0.002, 0.002)	0.911796	1	0.008 (-0.007, 0.024)	0.279441	1	1.01 (0.96, 1.06)	0.737968	1	1.03 (0.95, 1.12)	0.426069	1	1.02 (0.96, 1.07)	0.520724	1
CST6	1	0.19 (0.12, 0.26)	2.37812e-07	0.00069441	0.001 (-0.001, 0.003)	0.515695	1	0.011 (-0.005, 0.027)	0.174991	1	0.99 (0.94, 1.04)	0.57692	1	0.93 (0.86, 1.01)	0.0820025	1	1 (0.95, 1.06)	0.985961	1
CST7	3	0.77 (0.71, 0.84)	1.8864e-123	5.5084e-120	0.004 (0.002, 0.006)	0.000101952	0.2977	-0.015 (-0.03, 0)	0.0449598	1	1.05 (1, 1.09)	0.0458486	1	1.15 (1.08, 1.23)	8.43e-06	0.0246284	1.11 (1.06, 1.16)	6.54e-06	0.0191017
CSTB	4	0.85 (0.78, 0.92)	3.0278e-123	8.8411e-120	0.011 (0.009, 0.013)	1.05209e-21	3.07212e-18	-0.02 (-0.037, -0.004)	0.0128718	1	1.12 (1.07, 1.18)	9e-06	0.0262778	1.13 (1.03, 1.23)	0.00604388	1	1.26 (1.19, 1.33)	3.82e-16	1.12e-12
CTAG1A_CTAG1B	0	0 (-0.06, 0.07)	0.897535	1	-0.001 (-0.003, 0.001)	0.149451	1	-0.004 (-0.019, 0.01)	0.561235	1	0.97 (0.93, 1.02)	0.233778	1	1.03 (0.96, 1.11)	0.430656	1	1.04 (0.99, 1.09)	0.12954	1
CTBS	3	0.34 (0.27, 0.4)	1.33759e-22	3.90577e-19	0.005 (0.003, 0.007)	1.3662e-05	0.0398931	-0.014 (-0.029, 0.001)	0.0706301	1	1.01 (0.96, 1.06)	0.617369	1	1.21 (1.11, 1.31)	4.1e-06	0.0119686	1.02 (0.96, 1.07)	0.543453	1
CTF1	1	0.34 (0.28, 0.41)	7.3587e-25	2.14874e-21	0.001 (-0.001, 0.003)	0.368536	1	-0.014 (-0.029, 0)	0.0562635	1	1.04 (0.99, 1.09)	0.0994029	1	1.03 (0.95, 1.11)	0.482158	1	1.03 (0.98, 1.09)	0.272511	1
CTHRC1	2	0.49 (0.41, 0.56)	2.59213e-36	7.56903e-33	0.004 (0.002, 0.007)	0.000309768	0.904524	-0.02 (-0.038, -0.003)	0.0201742	1	1.11 (1.06, 1.18)	9.17e-05	0.26768	1.11 (1.02, 1.21)	0.0161733	1	1.16 (1.09, 1.23)	4.86e-07	0.00141813
CTLA4	0	0.04 (-0.02, 0.11)	0.182461	1	0 (-0.002, 0.002)	0.857838	1	0.003 (-0.011, 0.017)	0.681854	1	0.99 (0.95, 1.04)	0.733244	1	1.03 (0.95, 1.11)	0.458018	1	1.02 (0.97, 1.07)	0.505919	1
CTNNA1	0	0.01 (-0.06, 0.08)	0.793096	1	-0.001 (-0.003, 0.001)	0.543843	1	0 (-0.016, 0.015)	0.952955	1	1.01 (0.96, 1.06)	0.811318	1	0.9 (0.81, 0.99)	0.0289982	1	0.99 (0.93, 1.04)	0.641852	1
CTRB1	1	0.18 (0.12, 0.25)	1.46132e-07	0.000426705	0.002 (0, 0.004)	0.083661	1	-0.008 (-0.023, 0.008)	0.325325	1	1 (0.96, 1.05)	0.864931	1	0.98 (0.9, 1.06)	0.592814	1	1.01 (0.96, 1.06)	0.742209	1
CTRC	0	-0.05 (-0.11, 0.02)	0.169202	1	0 (-0.002, 0.002)	0.749662	1	0.002 (-0.013, 0.017)	0.821639	1	0.95 (0.91, 1)	0.0471115	1	0.91 (0.84, 0.98)	0.0108122	1	0.97 (0.92, 1.03)	0.312549	1
CTRL	1	0.25 (0.18, 0.32)	4.73974e-13	1.384e-09	0.001 (-0.001, 0.003)	0.473941	1	0.005 (-0.011, 0.02)	0.563712	1	0.99 (0.95, 1.04)	0.813769	1	0.97 (0.9, 1.05)	0.519967	1	1.01 (0.96, 1.06)	0.766239	1
CTSB	2	0.48 (0.41, 0.55)	3.63622e-43	1.06178e-39	0.002 (0, 0.004)	0.0967373	1	-0.009 (-0.024, 0.006)	0.252256	1	1.04 (0.99, 1.09)	0.171325	1	0.93 (0.85, 1.02)	0.112837	1	1.17 (1.11, 1.23)	6.94e-09	2.03e-05
CTSC	2	0.33 (0.27, 0.4)	1.60367e-22	4.68271e-19	0.005 (0.003, 0.007)	1.60489e-05	0.0468627	-0.033 (-0.048, -0.018)	2.00566e-05	0.0585652	1.02 (0.97, 1.07)	0.377012	1	1.18 (1.09, 1.27)	4.22e-05	0.123106	1.07 (1.01, 1.12)	0.0165172	1
CTSD	5	0.88 (0.81, 0.95)	1.7767e-128	5.1878e-125	0.009 (0.006, 0.011)	8.50684e-14	2.484e-10	-0.049 (-0.065, -0.033)	3.42941e-09	1.00139e-05	1.08 (1.03, 1.14)	0.00120571	1	1.33 (1.25, 1.42)	8.28e-20	2.42e-16	1.17 (1.11, 1.22)	6.61e-10	1.93e-06
CTSE	1	-0.22 (-0.29, -0.15)	8.15149e-11	2.38023e-07	0.002 (-0.001, 0.004)	0.157716	1	0.008 (-0.007, 0.023)	0.272863	1	0.94 (0.9, 0.99)	0.0242261	1	1.05 (0.98, 1.14)	0.183099	1	1.01 (0.95, 1.06)	0.835306	1
CTSF	1	-0.28 (-0.35, -0.22)	7.44712e-17	2.17456e-13	0.003 (0.001, 0.005)	0.00760989	1	-0.008 (-0.023, 0.007)	0.282076	1	1.01 (0.96, 1.06)	0.803112	1	0.92 (0.85, 1)	0.0441217	1	0.99 (0.94, 1.05)	0.814753	1
CTSH	2	0.17 (0.11, 0.24)	3.06438e-07	0.0008948	0.005 (0.003, 0.007)	2.74167e-06	0.00800569	-0.002 (-0.017, 0.013)	0.820627	1	1.04 (0.99, 1.09)	0.134408	1	1.03 (0.96, 1.12)	0.408575	1	1.06 (1.01, 1.12)	0.021805	1
CTSL	5	0.65 (0.58, 0.72)	3.9821e-78	1.16277e-74	0.013 (0.011, 0.016)	7.50822e-34	2.1924e-30	-0.009 (-0.024, 0.007)	0.267791	1	1.14 (1.08, 1.19)	1.43e-07	0.000417814	1.22 (1.12, 1.32)	1.01e-06	0.00294128	1.23 (1.17, 1.3)	8.08e-16	2.36e-12
CTSO	3	0.64 (0.57, 0.7)	8.67869e-73	2.53418e-69	0.008 (0.006, 0.01)	2.64243e-12	7.7159e-09	-0.005 (-0.02, 0.011)	0.555281	1	1.05 (1, 1.1)	0.0538422	1	1.32 (1.23, 1.43)	2.29e-13	6.68e-10	1.12 (1.06, 1.18)	3.49e-05	0.101999
CTSS	2	0.58 (0.52, 0.65)	2.7415e-66	8.00518e-63	0.003 (0.001, 0.006)	0.00157234	1	0.001 (-0.014, 0.016)	0.920137	1	1.06 (1.01, 1.11)	0.0236148	1	1.15 (1.07, 1.24)	0.000232719	0.679539	1.14 (1.08, 1.2)	5.49e-07	0.00160265
CTSV	3	-0.54 (-0.61, -0.47)	1.35548e-51	3.958e-48	-0.009 (-0.011, -0.007)	3.79036e-15	1.10678e-11	-0.018 (-0.034, -0.002)	0.0239434	1	0.92 (0.88, 0.97)	0.0037536	1	0.98 (0.9, 1.07)	0.617234	1	0.87 (0.82, 0.93)	9.02e-06	0.0263418
CTSZ	4	0.84 (0.77, 0.91)	1.6077e-122	4.6945e-119	0.011 (0.009, 0.014)	7.60935e-24	2.22193e-20	-0.032 (-0.048, -0.016)	7.78542e-05	0.227334	1.08 (1.03, 1.14)	0.00311385	1	1.37 (1.27, 1.49)	9.62e-15	2.81e-11	1.17 (1.11, 1.24)	2.71e-08	7.91e-05
CUZD1	0	-0.02 (-0.08, 0.05)	0.610553	1	-0.001 (-0.003, 0.001)	0.324464	1	-0.006 (-0.021, 0.009)	0.469013	1	1.01 (0.96, 1.06)	0.651951	1	0.99 (0.91, 1.07)	0.710682	1	1.03 (0.98, 1.09)	0.223471	1
CWC15	1	0.45 (0.38, 0.52)	4.84019e-38	1.41333e-34	0.004 (0.002, 0.006)	0.000264632	0.772724	-0.026 (-0.041, -0.011)	0.000964359	1	1.06 (1.01, 1.11)	0.0139212	1	1.04 (0.96, 1.12)	0.389732	1	1.1 (1.05, 1.16)	3.46e-05	0.101022
CX3CL1	3	0.25 (0.18, 0.32)	1.51218e-12	4.41555e-09	0.008 (0.006, 0.011)	2.35499e-14	6.87657e-11	-0.004 (-0.019, 0.012)	0.646438	1	1.04 (0.99, 1.1)	0.0941039	1	0.93 (0.85, 1.01)	0.0776835	1	1.15 (1.09, 1.21)	4.02e-07	0.00117295
CXADR	3	0.33 (0.26, 0.39)	2.8026e-22	8.18361e-19	0.011 (0.009, 0.013)	5.73461e-26	1.67451e-22	-0.012 (-0.027, 0.003)	0.122424	1	1.06 (1.01, 1.11)	0.0193072	1	1.11 (1.03, 1.2)	0.00744578	1	1.18 (1.12, 1.24)	1.23e-10	3.58e-07
CXCL1	1	0.3 (0.23, 0.36)	5.33967e-19	1.55918e-15	0.001 (-0.001, 0.003)	0.182546	1	-0.003 (-0.018, 0.012)	0.683419	1	1.02 (0.98, 1.07)	0.3592	1	1 (0.93, 1.08)	0.984984	1	1.03 (0.98, 1.08)	0.29482	1
CXCL10	5	0.66 (0.6, 0.73)	1.38439e-82	4.04243e-79	0.009 (0.007, 0.011)	2.23484e-15	6.52573e-12	-0.034 (-0.05, -0.019)	1.03953e-05	0.0303544	1.15 (1.09, 1.2)	4.01e-09	1.17e-05	1.12 (1.04, 1.21)	0.00333866	1	1.13 (1.08, 1.19)	1.54e-06	0.00448584
CXCL11	5	0.96 (0.89, 1.02)	2.079e-180	6.0707e-177	0.006 (0.004, 0.008)	1.2631e-07	0.000368826	-0.054 (-0.069, -0.039)	2.07241e-12	6.05145e-09	1.13 (1.08, 1.18)	1.88e-07	0.000550319	1.07 (0.99, 1.16)	0.0747637	1	1.15 (1.1, 1.21)	1.45e-08	4.24e-05
CXCL12	3	0.5 (0.44, 0.57)	7.95543e-52	2.32299e-48	0.002 (0, 0.004)	0.0320299	1	-0.036 (-0.051, -0.021)	2.05377e-06	0.00599702	1.09 (1.04, 1.14)	0.000671125	1	1.06 (0.98, 1.15)	0.136882	1	1.15 (1.1, 1.21)	4.9e-08	0.000143107
CXCL13	6	0.97 (0.9, 1.03)	3.2368e-169	9.4515e-166	0.011 (0.008, 0.013)	9.96376e-22	2.90942e-18	-0.046 (-0.062, -0.031)	5.12384e-09	1.49616e-05	1.12 (1.07, 1.17)	2.74e-06	0.00798923	1.18 (1.1, 1.26)	3.84e-06	0.0112159	1.2 (1.15, 1.26)	1.35e-17	3.94e-14
CXCL14	0	0.01 (-0.06, 0.08)	0.77917	1	-0.002 (-0.004, 0.001)	0.151526	1	-0.009 (-0.025, 0.007)	0.260836	1	1.03 (0.97, 1.08)	0.324361	1	1.07 (0.99, 1.16)	0.0680374	1	0.99 (0.94, 1.05)	0.839979	1
CXCL16	5	0.61 (0.54, 0.67)	8.28707e-67	2.41982e-63	0.011 (0.009, 0.013)	6.09512e-22	1.77977e-18	-0.042 (-0.057, -0.026)	1.46479e-07	0.000427719	1.06 (1.01, 1.12)	0.0208428	1	1.25 (1.15, 1.35)	5.47e-08	0.000159832	1.21 (1.15, 1.28)	3.43e-12	1e-08
CXCL17	6	0.93 (0.86, 1.01)	1.1874e-126	3.4673e-123	0.009 (0.007, 0.012)	2.64858e-14	7.73387e-11	-0.046 (-0.063, -0.029)	1.87426e-07	0.000547284	1.23 (1.16, 1.29)	9.3e-15	2.72e-11	1.3 (1.2, 1.41)	2.52e-11	7.36e-08	1.3 (1.23, 1.37)	3.36e-20	9.82e-17
CXCL3	1	0.31 (0.25, 0.38)	1.09524e-20	3.19809e-17	0 (-0.002, 0.002)	0.920735	1	-0.025 (-0.04, -0.01)	0.00111788	1	1.04 (1, 1.1)	0.0784972	1	1.03 (0.95, 1.12)	0.441183	1	1.03 (0.98, 1.09)	0.251999	1
CXCL5	1	0.28 (0.21, 0.35)	3.68414e-16	1.07577e-12	0 (-0.002, 0.002)	0.843883	1	-0.02 (-0.035, -0.005)	0.00989849	1	1.06 (1.01, 1.11)	0.0175011	1	1.1 (1.02, 1.19)	0.0149655	1	1.03 (0.97, 1.08)	0.332243	1
CXCL6	1	0.18 (0.12, 0.25)	5.39129e-08	0.000157426	0 (-0.002, 0.003)	0.676061	1	-0.004 (-0.019, 0.01)	0.570559	1	1.03 (0.98, 1.08)	0.214696	1	1.08 (1, 1.16)	0.0536496	1	1.02 (0.97, 1.08)	0.36697	1
CXCL8	3	0.48 (0.41, 0.55)	6.53977e-43	1.90961e-39	0.005 (0.003, 0.007)	2.72915e-06	0.00796912	-0.006 (-0.022, 0.009)	0.415127	1	1.07 (1.02, 1.12)	0.00331549	1	1.09 (1.01, 1.18)	0.0261196	1	1.19 (1.14, 1.25)	1.89e-13	5.52e-10
CXCL9	5	0.89 (0.82, 0.96)	1.5276e-140	4.4605e-137	0.011 (0.009, 0.013)	2.49922e-22	7.29773e-19	-0.059 (-0.075, -0.043)	2.41885e-13	7.06304e-10	1.15 (1.1, 1.21)	2.65e-09	7.74e-06	1 (0.92, 1.09)	0.9819	1	1.19 (1.13, 1.25)	1.18e-11	3.45e-08
CYB5A	0	0.07 (0.01, 0.14)	0.0290366	1	0.002 (0, 0.004)	0.0613253	1	-0.011 (-0.026, 0.005)	0.170749	1	1.05 (1, 1.1)	0.0435093	1	1.06 (0.99, 1.14)	0.0834152	1	1.04 (0.99, 1.1)	0.0867394	1
CYB5R2	1	0.48 (0.41, 0.55)	2.00789e-44	5.86303e-41	0.003 (0.001, 0.005)	0.00905725	1	-0.027 (-0.042, -0.012)	0.00045418	1	1.04 (0.99, 1.09)	0.120725	1	1.03 (0.95, 1.11)	0.514386	1	1.07 (1.02, 1.13)	0.00958227	1
CYP24A1	0	0.01 (-0.06, 0.07)	0.783291	1	-0.001 (-0.003, 0.001)	0.355738	1	-0.004 (-0.018, 0.011)	0.637151	1	0.99 (0.94, 1.04)	0.652686	1	0.98 (0.91, 1.07)	0.708372	1	1.02 (0.97, 1.07)	0.519336	1
CYTH3	0	0.04 (-0.02, 0.11)	0.194017	1	0 (-0.002, 0.002)	0.873724	1	0.001 (-0.014, 0.016)	0.920264	1	0.97 (0.93, 1.02)	0.28281	1	1.01 (0.93, 1.09)	0.809059	1	1 (0.95, 1.05)	0.886587	1
CYTL1	1	0.33 (0.26, 0.4)	1.87384e-19	5.47162e-16	0.001 (-0.001, 0.003)	0.366342	1	-0.019 (-0.035, -0.003)	0.0227679	1	1.01 (0.96, 1.06)	0.704898	1	0.92 (0.84, 1)	0.051704	1	1.07 (1.01, 1.13)	0.017527	1
DAAM1	1	0.38 (0.32, 0.45)	1.26096e-29	3.68201e-26	0 (-0.002, 0.002)	0.962125	1	-0.025 (-0.04, -0.01)	0.000879672	1	1.03 (0.98, 1.08)	0.299435	1	1.03 (0.95, 1.11)	0.4356	1	1.01 (0.96, 1.06)	0.752467	1
DAB2	1	0.36 (0.3, 0.43)	1.50081e-27	4.38235e-24	0.001 (-0.001, 0.003)	0.517642	1	-0.027 (-0.042, -0.013)	0.000281334	0.821495	1.02 (0.97, 1.07)	0.496088	1	0.99 (0.92, 1.07)	0.817731	1	1.03 (0.98, 1.09)	0.27273	1
DAG1	1	0.52 (0.46, 0.59)	7.00305e-55	2.04489e-51	0.003 (0.001, 0.005)	0.0120496	1	-0.019 (-0.034, -0.004)	0.0112974	1	1.04 (0.99, 1.09)	0.123513	1	1.17 (1.08, 1.26)	0.000135592	0.395929	1.09 (1.03, 1.15)	0.00228816	1
DAND5	0	-0.11 (-0.17, -0.04)	0.00191294	1	-0.001 (-0.003, 0.001)	0.402856	1	0 (-0.015, 0.016)	0.968603	1	1 (0.96, 1.05)	0.900265	1	0.98 (0.9, 1.06)	0.573918	1	1.01 (0.96, 1.06)	0.763543	1
DAPK2	1	0.39 (0.32, 0.46)	5.87499e-28	1.7155e-24	0.001 (-0.001, 0.004)	0.196889	1	-0.016 (-0.032, -0.001)	0.0425321	1	0.99 (0.94, 1.04)	0.759378	1	1.04 (0.96, 1.12)	0.38676	1	1.06 (1, 1.11)	0.0414823	1
DAPP1	1	0.25 (0.19, 0.32)	3.4086e-14	9.9531e-11	-0.001 (-0.003, 0.001)	0.331935	1	-0.025 (-0.04, -0.011)	0.000705781	1	1.01 (0.96, 1.06)	0.659662	1	0.98 (0.91, 1.06)	0.691422	1	1.01 (0.96, 1.06)	0.721562	1
DARS1	1	0.23 (0.17, 0.3)	9.00324e-13	2.62895e-09	-0.001 (-0.003, 0.001)	0.388248	1	-0.008 (-0.022, 0.006)	0.279799	1	0.99 (0.94, 1.03)	0.564272	1	0.97 (0.9, 1.05)	0.436552	1	1.03 (0.98, 1.09)	0.225435	1
DBH	0	-0.09 (-0.16, -0.02)	0.00765578	1	-0.001 (-0.003, 0.001)	0.241126	1	0.027 (0.012, 0.041)	0.000454527	1	1 (0.95, 1.05)	0.883461	1	1.01 (0.93, 1.09)	0.838141	1	0.94 (0.9, 0.99)	0.0183593	1
DBI	1	0.59 (0.52, 0.65)	2.88334e-70	8.41934e-67	0.004 (0.001, 0.006)	0.000725708	1	-0.021 (-0.036, -0.006)	0.00515654	1	1.04 (0.99, 1.09)	0.129192	1	1.03 (0.96, 1.12)	0.403498	1	1.09 (1.03, 1.15)	0.00152135	1
DBN1	1	0.22 (0.15, 0.28)	7.98128e-11	2.33053e-07	0.001 (-0.001, 0.003)	0.204472	1	-0.025 (-0.04, -0.01)	0.000877483	1	0.98 (0.93, 1.03)	0.485117	1	1 (0.92, 1.08)	0.977349	1	1.02 (0.97, 1.08)	0.389188	1
DBNL	1	0.36 (0.29, 0.42)	5.28483e-27	1.54317e-23	0.001 (-0.001, 0.003)	0.404654	1	-0.026 (-0.041, -0.011)	0.000583389	1	1.02 (0.97, 1.07)	0.531718	1	1 (0.93, 1.09)	0.906522	1	1.04 (0.99, 1.1)	0.149472	1
DCBLD2	1	0.12 (0.05, 0.19)	0.00104914	1	0.005 (0.003, 0.008)	2.70169e-06	0.00788892	-0.009 (-0.025, 0.007)	0.273572	1	1.05 (0.99, 1.1)	0.0896727	1	0.91 (0.83, 0.98)	0.019285	1	1.12 (1.05, 1.18)	0.000205413	0.599806
DCC	0	-0.01 (-0.08, 0.05)	0.671798	1	0.001 (-0.001, 0.003)	0.322551	1	-0.003 (-0.018, 0.012)	0.703665	1	0.96 (0.91, 1.01)	0.141359	1	1 (0.92, 1.08)	0.930049	1	0.96 (0.91, 1.02)	0.185308	1
DCDC2C	0	0.06 (0, 0.13)	0.0563043	1	-0.001 (-0.003, 0.001)	0.294598	1	-0.009 (-0.023, 0.006)	0.227165	1	0.96 (0.92, 1.01)	0.127125	1	0.94 (0.87, 1.02)	0.13029	1	1.03 (0.98, 1.08)	0.298521	1
DCLRE1C	0	-0.01 (-0.07, 0.06)	0.799982	1	-0.002 (-0.004, 0)	0.0864749	1	-0.01 (-0.024, 0.005)	0.209809	1	0.96 (0.91, 1.01)	0.0882714	1	1 (0.92, 1.08)	0.927415	1	0.99 (0.94, 1.05)	0.753982	1
DCN	1	-0.5 (-0.57, -0.42)	1.38858e-41	4.05466e-38	0.004 (0.002, 0.006)	0.000580614	1	-0.014 (-0.031, 0.002)	0.0867427	1	0.95 (0.9, 1)	0.0422922	1	0.97 (0.89, 1.06)	0.517418	1	0.98 (0.93, 1.04)	0.537453	1
DCTD	1	0.31 (0.25, 0.38)	1.35498e-20	3.95653e-17	0 (-0.002, 0.002)	0.963786	1	-0.024 (-0.039, -0.01)	0.00129353	1	1.01 (0.96, 1.06)	0.637835	1	1.02 (0.94, 1.1)	0.657099	1	1.01 (0.96, 1.06)	0.728494	1
DCTN1	1	0.24 (0.18, 0.31)	3.52004e-13	1.02785e-09	0.001 (-0.001, 0.003)	0.466244	1	-0.012 (-0.026, 0.003)	0.12569	1	0.99 (0.94, 1.04)	0.651843	1	0.99 (0.92, 1.07)	0.853017	1	1.01 (0.96, 1.06)	0.713404	1
DCTN2	0	0.07 (0.01, 0.14)	0.0262837	1	-0.001 (-0.003, 0.001)	0.458667	1	-0.017 (-0.032, -0.003)	0.020309	1	0.98 (0.94, 1.03)	0.488005	1	0.93 (0.86, 1.01)	0.07753	1	1.01 (0.96, 1.06)	0.77596	1
DCTN6	1	0.38 (0.31, 0.44)	1.29976e-29	3.79529e-26	0.002 (0, 0.004)	0.0274723	1	-0.003 (-0.018, 0.012)	0.690809	1	0.98 (0.93, 1.02)	0.309284	1	1.01 (0.94, 1.1)	0.702887	1	1.01 (0.96, 1.06)	0.741625	1
DCTPP1	3	0.41 (0.35, 0.48)	4.33714e-34	1.26645e-30	0.004 (0.002, 0.006)	0.000486772	1	-0.035 (-0.05, -0.02)	5.26009e-06	0.0153595	1.07 (1.02, 1.12)	0.00737578	1	1.07 (0.99, 1.16)	0.0957177	1	1.14 (1.08, 1.2)	2.2e-06	0.00641009
DCUN1D1	0	0.09 (0.02, 0.15)	0.0067914	1	0.002 (0, 0.004)	0.0967374	1	-0.009 (-0.024, 0.005)	0.206183	1	1.02 (0.97, 1.06)	0.504484	1	0.96 (0.88, 1.04)	0.30725	1	1.01 (0.96, 1.06)	0.72557	1
DCUN1D2	0	-0.01 (-0.07, 0.06)	0.803863	1	0 (-0.002, 0.002)	0.975424	1	0.007 (-0.007, 0.022)	0.321868	1	1.01 (0.97, 1.06)	0.607561	1	0.99 (0.91, 1.07)	0.750439	1	1.02 (0.96, 1.07)	0.568782	1
DCXR	1	0.05 (-0.02, 0.12)	0.15027	1	0.004 (0.001, 0.006)	0.00214171	1	0.002 (-0.014, 0.018)	0.830255	1	0.99 (0.94, 1.04)	0.649041	1	1.31 (1.22, 1.42)	3.37e-12	9.84e-09	0.94 (0.89, 1)	0.0536677	1
DDA1	0	0 (-0.06, 0.07)	0.952454	1	-0.001 (-0.003, 0.001)	0.562801	1	0 (-0.015, 0.014)	0.986784	1	0.99 (0.94, 1.04)	0.608356	1	0.97 (0.89, 1.05)	0.440499	1	0.98 (0.93, 1.03)	0.445634	1
DDAH1	6	0.69 (0.63, 0.76)	7.08069e-91	2.06756e-87	0.007 (0.005, 0.009)	8.50866e-11	2.48453e-07	-0.038 (-0.053, -0.023)	1.01707e-06	0.00296983	1.13 (1.08, 1.18)	2.8e-07	0.000817841	1.21 (1.12, 1.3)	6.24e-07	0.00182312	1.19 (1.13, 1.25)	2.89e-11	8.43e-08
DDC	1	-0.46 (-0.53, -0.4)	3.70242e-42	1.08111e-38	0.002 (0, 0.004)	0.0836916	1	-0.011 (-0.026, 0.004)	0.166922	1	1 (0.95, 1.05)	0.857471	1	1.05 (0.97, 1.13)	0.258978	1	0.93 (0.88, 0.98)	0.0105052	1
DDHD2	1	0.19 (0.13, 0.26)	8.63839e-09	2.52241e-05	0.001 (-0.001, 0.003)	0.549983	1	-0.014 (-0.028, 0.001)	0.0695162	1	0.99 (0.95, 1.04)	0.785804	1	1.03 (0.96, 1.12)	0.388696	1	1 (0.95, 1.05)	0.902585	1
DDI2	0	-0.01 (-0.08, 0.06)	0.767013	1	-0.001 (-0.003, 0.001)	0.339607	1	0.02 (0.005, 0.036)	0.0083464	1	0.98 (0.93, 1.02)	0.324668	1	0.99 (0.91, 1.07)	0.796422	1	1.01 (0.96, 1.07)	0.646917	1
DDR1	3	0.48 (0.41, 0.55)	4.9234e-45	1.43763e-41	0.003 (0.001, 0.005)	0.00266356	1	-0.01 (-0.026, 0.005)	0.178418	1	0.98 (0.93, 1.03)	0.445306	1	1.21 (1.13, 1.31)	2.76e-07	0.000805418	1.21 (1.15, 1.28)	2.49e-13	7.28e-10
DDT	2	0.54 (0.47, 0.61)	3.9003e-52	1.13889e-48	0.005 (0.003, 0.007)	2.5543e-06	0.00745856	0.019 (0.004, 0.035)	0.0162513	1	1.04 (0.99, 1.1)	0.100685	1	1.15 (1.07, 1.24)	0.000139438	0.407159	1.11 (1.05, 1.16)	0.000178569	0.521421
DDX1	0	0 (-0.07, 0.06)	0.950446	1	-0.001 (-0.003, 0.001)	0.246585	1	0.004 (-0.011, 0.019)	0.599303	1	0.99 (0.94, 1.04)	0.663372	1	0.93 (0.85, 1.01)	0.0869144	1	1 (0.94, 1.05)	0.87638	1
DDX25	0	-0.03 (-0.1, 0.03)	0.334749	1	-0.001 (-0.003, 0.001)	0.448043	1	0.012 (-0.003, 0.027)	0.109969	1	1.03 (0.98, 1.07)	0.292441	1	0.88 (0.81, 0.97)	0.00679203	1	1.01 (0.96, 1.06)	0.779595	1
DDX39A	0	0 (-0.06, 0.07)	0.911816	1	0.001 (-0.001, 0.003)	0.235628	1	-0.003 (-0.018, 0.012)	0.665613	1	0.97 (0.92, 1.02)	0.218985	1	1.05 (0.97, 1.13)	0.213054	1	1.01 (0.96, 1.06)	0.687656	1
DDX4	0	0.02 (-0.04, 0.08)	0.521207	1	0 (-0.002, 0.002)	0.954038	1	0.001 (-0.013, 0.016)	0.83882	1	0.98 (0.93, 1.03)	0.404224	1	0.99 (0.91, 1.06)	0.711748	1	0.97 (0.92, 1.02)	0.271468	1
DDX53	0	0.01 (-0.05, 0.08)	0.694246	1	0 (-0.002, 0.003)	0.663272	1	0.004 (-0.011, 0.019)	0.613135	1	1 (0.96, 1.05)	0.888038	1	0.97 (0.9, 1.06)	0.53541	1	1.01 (0.95, 1.06)	0.834601	1
DDX58	1	0.55 (0.48, 0.61)	8.01495e-58	2.34037e-54	0.003 (0.001, 0.005)	0.00676768	1	-0.007 (-0.022, 0.008)	0.357398	1	1.03 (0.99, 1.08)	0.178223	1	1.01 (0.93, 1.09)	0.800611	1	1.05 (1, 1.1)	0.0736848	1
DECR1	1	0.51 (0.45, 0.58)	2.026e-53	5.91591e-50	0.001 (-0.001, 0.003)	0.346772	1	-0.03 (-0.044, -0.015)	8.73751e-05	0.255135	1.05 (1, 1.1)	0.0456685	1	1.03 (0.95, 1.11)	0.444784	1	1.07 (1.02, 1.13)	0.0106652	1
DEFA1_DEFA1B	4	0.98 (0.91, 1.05)	1.8754e-166	5.4761e-163	0.008 (0.006, 0.01)	3.78748e-12	1.10594e-08	0.005 (-0.011, 0.021)	0.539725	1	1.07 (1.02, 1.13)	0.00672033	1	1.2 (1.11, 1.29)	3.19e-06	0.00932818	1.19 (1.13, 1.25)	1.88e-11	5.48e-08
DEFB103A_DEFB103B	0	0.08 (0.02, 0.15)	0.0156803	1	0 (-0.002, 0.003)	0.707504	1	0.005 (-0.01, 0.021)	0.49008	1	1 (0.95, 1.05)	0.956931	1	1.07 (1, 1.15)	0.0622101	1	1.08 (1.03, 1.13)	0.00223481	1
DEFB104A_DEFB104B	0	-0.03 (-0.1, 0.03)	0.317935	1	0 (-0.002, 0.002)	0.938656	1	0.008 (-0.007, 0.023)	0.301244	1	1.02 (0.97, 1.07)	0.365752	1	0.94 (0.87, 1.03)	0.175906	1	0.99 (0.94, 1.05)	0.84909	1
DEFB116	0	0.08 (0.02, 0.14)	0.0146522	1	0 (-0.003, 0.002)	0.644374	1	-0.009 (-0.023, 0.006)	0.230497	1	1 (0.95, 1.04)	0.842155	1	1.02 (0.94, 1.09)	0.686089	1	1.01 (0.96, 1.06)	0.645496	1
DEFB118	0	-0.01 (-0.07, 0.06)	0.85975	1	-0.001 (-0.003, 0.001)	0.496422	1	-0.001 (-0.016, 0.013)	0.861812	1	0.96 (0.91, 1.01)	0.0835232	1	0.98 (0.91, 1.06)	0.665822	1	1.03 (0.98, 1.08)	0.189004	1
DEFB4A_DEFB4B	3	0.24 (0.17, 0.31)	2.33472e-11	6.81739e-08	0.006 (0.004, 0.008)	2.40543e-07	0.000702387	-0.007 (-0.023, 0.009)	0.37359	1	1.08 (1.03, 1.14)	0.00230944	1	1.2 (1.1, 1.3)	1.57e-05	0.0458752	1.11 (1.05, 1.17)	0.000322289	0.941084
DENND2B	0	0.05 (-0.01, 0.11)	0.107584	1	0.001 (-0.001, 0.003)	0.430629	1	0.002 (-0.013, 0.016)	0.828844	1	1 (0.95, 1.04)	0.862995	1	1.02 (0.94, 1.09)	0.685179	1	1 (0.95, 1.05)	0.975825	1
DENR	0	0.05 (-0.01, 0.12)	0.106995	1	0 (-0.002, 0.002)	0.815658	1	0.002 (-0.013, 0.016)	0.823158	1	1.01 (0.96, 1.06)	0.768245	1	0.98 (0.9, 1.06)	0.558377	1	0.97 (0.92, 1.03)	0.328639	1
DFFA	1	0.46 (0.4, 0.53)	2.15355e-44	6.28836e-41	0.001 (-0.001, 0.003)	0.286781	1	-0.02 (-0.034, -0.005)	0.00892531	1	1.01 (0.96, 1.06)	0.781536	1	1.02 (0.95, 1.11)	0.560901	1	1.06 (1.01, 1.12)	0.0297978	1
DGCR6	1	0.2 (0.13, 0.26)	6.33364e-09	1.84942e-05	0.001 (-0.001, 0.003)	0.297216	1	-0.002 (-0.017, 0.013)	0.836795	1	1.01 (0.96, 1.06)	0.768177	1	0.97 (0.89, 1.06)	0.525581	1	1.05 (1, 1.11)	0.035919	1
DGKA	1	0.39 (0.33, 0.46)	2.1675e-31	6.3291e-28	0.001 (-0.001, 0.003)	0.210729	1	-0.011 (-0.026, 0.004)	0.139561	1	1.01 (0.96, 1.06)	0.670676	1	1.04 (0.96, 1.12)	0.379043	1	1.05 (1, 1.11)	0.0493898	1
DGKZ	1	0.18 (0.11, 0.24)	1.14462e-07	0.000334228	0.001 (-0.001, 0.003)	0.208895	1	-0.002 (-0.017, 0.012)	0.756086	1	1.01 (0.97, 1.06)	0.586247	1	1.02 (0.94, 1.1)	0.687139	1	1.01 (0.96, 1.06)	0.728245	1
DHODH	0	0.08 (0.02, 0.15)	0.0124108	1	0.001 (-0.001, 0.003)	0.300801	1	-0.015 (-0.029, 0)	0.0504025	1	1.02 (0.98, 1.07)	0.330402	1	0.92 (0.84, 1.01)	0.0734085	1	1.01 (0.96, 1.06)	0.753108	1
DHPS	2	0.28 (0.21, 0.34)	3.58318e-16	1.04629e-12	0.003 (0.001, 0.005)	0.00529582	1	-0.01 (-0.025, 0.005)	0.200382	1	1.05 (1, 1.1)	0.0335479	1	1.16 (1.09, 1.24)	1.2e-05	0.0350503	1.08 (1.03, 1.13)	0.00299484	1
DHRS4L2	1	0.16 (0.09, 0.22)	1.69061e-06	0.00493658	0.001 (-0.001, 0.004)	0.155293	1	-0.017 (-0.031, -0.002)	0.0262774	1	1.01 (0.96, 1.06)	0.649333	1	0.98 (0.9, 1.06)	0.593031	1	1.02 (0.97, 1.08)	0.352249	1
DIABLO	1	0.33 (0.26, 0.39)	1.08177e-22	3.15877e-19	0 (-0.002, 0.002)	0.97479	1	-0.026 (-0.041, -0.011)	0.000607551	1	1.04 (0.99, 1.09)	0.0829267	1	1.03 (0.95, 1.11)	0.489042	1	1.04 (0.99, 1.1)	0.134326	1
DIPK1C	0	-0.06 (-0.13, 0)	0.0630669	1	0 (-0.002, 0.002)	0.874496	1	0.008 (-0.007, 0.023)	0.273869	1	1.02 (0.97, 1.06)	0.537106	1	0.97 (0.89, 1.05)	0.411826	1	0.99 (0.94, 1.05)	0.840069	1
DIPK2B	1	0.07 (0, 0.14)	0.0638134	1	-0.001 (-0.003, 0.002)	0.52239	1	-0.037 (-0.053, -0.021)	6.14071e-06	0.0179309	0.99 (0.94, 1.04)	0.767309	1	1.03 (0.94, 1.12)	0.532449	1	1 (0.94, 1.06)	0.926555	1
DKK1	1	0.62 (0.55, 0.68)	3.53073e-75	1.03097e-71	0 (-0.002, 0.002)	0.85448	1	-0.012 (-0.026, 0.003)	0.131473	1	1.06 (1.01, 1.11)	0.0157328	1	1.08 (1, 1.17)	0.048157	1	1.09 (1.04, 1.15)	0.000891376	1
DKK3	2	-0.16 (-0.23, -0.09)	6.73782e-06	0.0196744	0.005 (0.003, 0.007)	1.10511e-05	0.0322692	-0.004 (-0.02, 0.012)	0.587358	1	0.97 (0.92, 1.02)	0.289435	1	0.96 (0.88, 1.04)	0.343114	1	1.08 (1.02, 1.14)	0.00915007	1
DKK4	1	0.27 (0.2, 0.34)	1.16879e-14	3.41287e-11	0.002 (0, 0.004)	0.0568968	1	-0.012 (-0.027, 0.004)	0.142908	1	1.04 (0.99, 1.09)	0.113754	1	1.15 (1.06, 1.24)	0.000592499	1	1.04 (0.99, 1.1)	0.143715	1
DKKL1	1	-0.21 (-0.28, -0.14)	4.72905e-10	1.38088e-06	0.001 (-0.001, 0.003)	0.549202	1	-0.007 (-0.022, 0.008)	0.354502	1	0.99 (0.95, 1.04)	0.75248	1	1.11 (1.02, 1.21)	0.0165607	1	0.98 (0.93, 1.04)	0.510983	1
DLG4	1	0.24 (0.17, 0.3)	2.31124e-12	6.74881e-09	0.001 (-0.001, 0.003)	0.550907	1	-0.024 (-0.039, -0.009)	0.00175327	1	1 (0.95, 1.05)	0.91729	1	0.98 (0.91, 1.06)	0.683031	1	0.98 (0.93, 1.03)	0.476148	1
DLGAP5	0	0.04 (-0.02, 0.11)	0.212782	1	0 (-0.002, 0.002)	0.684973	1	0.006 (-0.009, 0.021)	0.431764	1	1.04 (1, 1.09)	0.0508527	1	1.02 (0.94, 1.1)	0.59338	1	1.01 (0.96, 1.06)	0.712028	1
DLK1	0	-0.07 (-0.14, 0)	0.0487913	1	-0.003 (-0.005, -0.001)	0.00609407	1	0.007 (-0.009, 0.023)	0.390477	1	0.97 (0.92, 1.02)	0.222166	1	1.19 (1.09, 1.29)	5.04e-05	0.147056	0.94 (0.89, 1)	0.0466351	1
DLL1	3	1.25 (1.17, 1.32)	4.22e-248	1.23e-244	0.014 (0.012, 0.016)	4.30103e-32	1.2559e-28	0.011 (-0.006, 0.028)	0.199417	1	1.11 (1.05, 1.17)	8.19e-05	0.239148	1.15 (1.05, 1.25)	0.00169002	1	1.29 (1.22, 1.37)	2.13e-18	6.22e-15
DLL4	0	0.04 (-0.03, 0.11)	0.263682	1	-0.001 (-0.004, 0.001)	0.194089	1	-0.005 (-0.02, 0.01)	0.534453	1	1.03 (0.99, 1.08)	0.18862	1	1.03 (0.96, 1.11)	0.415551	1	1.06 (1.02, 1.11)	0.00763246	1
DMD	1	0.31 (0.25, 0.38)	1.92323e-20	5.61583e-17	0.004 (0.002, 0.006)	7.02585e-05	0.205155	-0.018 (-0.033, -0.003)	0.0187641	1	1.06 (1.02, 1.11)	0.00596132	1	1.1 (1.03, 1.18)	0.00593463	1	1.06 (1.01, 1.12)	0.019821	1
DMP1	1	-0.21 (-0.27, -0.14)	2.82288e-09	8.24282e-06	-0.002 (-0.005, 0)	0.0315935	1	-0.001 (-0.016, 0.015)	0.941062	1	0.99 (0.94, 1.04)	0.560824	1	0.91 (0.84, 0.98)	0.0133116	1	0.95 (0.9, 1.01)	0.0844142	1
DNAJA1	0	-0.05 (-0.11, 0.02)	0.167164	1	-0.001 (-0.003, 0.001)	0.415096	1	-0.008 (-0.023, 0.007)	0.292056	1	0.97 (0.92, 1.02)	0.206671	1	0.94 (0.87, 1.03)	0.188468	1	0.99 (0.94, 1.04)	0.644596	1
DNAJA2	1	0.42 (0.35, 0.48)	7.78705e-36	2.27382e-32	0.001 (-0.001, 0.003)	0.421687	1	-0.021 (-0.036, -0.007)	0.00468372	1	1.02 (0.97, 1.07)	0.406393	1	1.03 (0.95, 1.12)	0.452522	1	1.02 (0.97, 1.08)	0.400113	1
DNAJA4	0	0.08 (0.02, 0.15)	0.0155407	1	0.002 (-0.001, 0.004)	0.153717	1	0.022 (0.007, 0.037)	0.00480042	1	0.98 (0.94, 1.03)	0.514636	1	1 (0.92, 1.08)	0.998459	1	1.06 (1.01, 1.12)	0.0223654	1
DNAJB1	1	0.21 (0.15, 0.28)	4.55266e-10	1.32938e-06	0.001 (-0.001, 0.003)	0.28645	1	-0.007 (-0.022, 0.008)	0.348333	1	1.02 (0.98, 1.08)	0.342982	1	1.01 (0.93, 1.09)	0.878849	1	1.01 (0.96, 1.07)	0.680152	1
DNAJB14	1	0.51 (0.45, 0.58)	1.3272e-51	3.87543e-48	0.001 (-0.001, 0.003)	0.326035	1	-0.029 (-0.044, -0.014)	0.000189363	0.552941	1.03 (0.98, 1.08)	0.230244	1	1.03 (0.95, 1.11)	0.488649	1	1.07 (1.01, 1.12)	0.0171015	1
DNAJB2	1	0.16 (0.09, 0.22)	5.0762e-06	0.0148225	0.001 (-0.001, 0.003)	0.464727	1	0.019 (0.004, 0.034)	0.014671	1	0.98 (0.93, 1.03)	0.421646	1	1.01 (0.93, 1.1)	0.764815	1	1.01 (0.95, 1.06)	0.811394	1
DNAJB6	1	0.3 (0.23, 0.36)	1.09838e-18	3.20728e-15	0.001 (-0.001, 0.003)	0.581382	1	-0.022 (-0.036, -0.007)	0.00449223	1	1.02 (0.97, 1.07)	0.504079	1	1.03 (0.95, 1.11)	0.530928	1	1.02 (0.97, 1.08)	0.397229	1
DNAJB8	0	0.09 (0.02, 0.15)	0.00703279	1	0.001 (-0.001, 0.003)	0.39948	1	0.006 (-0.009, 0.02)	0.43626	1	1.03 (0.99, 1.08)	0.16136	1	1 (0.92, 1.08)	0.978969	1	1.04 (0.99, 1.09)	0.161958	1
DNAJC21	1	0.24 (0.18, 0.31)	1.0863e-12	3.172e-09	0 (-0.002, 0.003)	0.654914	1	-0.017 (-0.032, -0.002)	0.0288734	1	0.99 (0.94, 1.04)	0.563697	1	1.01 (0.94, 1.1)	0.715687	1	1.03 (0.98, 1.08)	0.292335	1
DNAJC6	1	0.38 (0.32, 0.45)	5.48433e-30	1.60143e-26	0.002 (0, 0.004)	0.0488316	1	-0.018 (-0.033, -0.003)	0.0178058	1	1.03 (0.98, 1.08)	0.310824	1	1.02 (0.95, 1.1)	0.583428	1	1.03 (0.98, 1.09)	0.233941	1
DNAJC9	1	0.4 (0.33, 0.46)	6.74632e-32	1.96992e-28	0.003 (0.001, 0.005)	0.0115979	1	0.004 (-0.011, 0.019)	0.582483	1	1 (0.95, 1.04)	0.842736	1	1 (0.93, 1.09)	0.907105	1	1.07 (1.02, 1.13)	0.00943951	1
DNER	2	-0.57 (-0.64, -0.5)	1.81266e-59	5.29296e-56	-0.008 (-0.01, -0.005)	8.24437e-12	2.40736e-08	0.022 (0.007, 0.038)	0.00455965	1	0.93 (0.89, 0.98)	0.00587363	1	1 (0.93, 1.09)	0.961185	1	0.92 (0.87, 0.97)	0.00280422	1
DNLZ	0	0.04 (-0.03, 0.1)	0.260877	1	-0.002 (-0.004, 0)	0.0691242	1	0.015 (0, 0.029)	0.0463103	1	1.01 (0.97, 1.06)	0.590605	1	1 (0.92, 1.08)	0.981961	1	0.96 (0.91, 1.02)	0.184697	1
DNM1	1	0.27 (0.21, 0.34)	3.36221e-16	9.81764e-13	0 (-0.002, 0.002)	0.703345	1	-0.021 (-0.036, -0.007)	0.00446298	1	1 (0.96, 1.05)	0.927106	1	1 (0.92, 1.08)	0.936028	1	0.97 (0.92, 1.02)	0.299687	1
DNM3	1	0.5 (0.43, 0.57)	7.55422e-49	2.20583e-45	0.004 (0.001, 0.006)	0.00118232	1	-0.019 (-0.034, -0.004)	0.0126389	1	1.01 (0.96, 1.06)	0.704883	1	1.03 (0.95, 1.11)	0.435407	1	1.03 (0.98, 1.09)	0.262268	1
DNMBP	1	0.49 (0.43, 0.56)	8.31479e-48	2.42792e-44	0.003 (0.001, 0.005)	0.00189828	1	-0.02 (-0.035, -0.005)	0.0107999	1	1.05 (1, 1.1)	0.0630264	1	1.08 (0.99, 1.16)	0.0690464	1	1.08 (1.02, 1.14)	0.00470566	1
DNPEP	1	0.25 (0.19, 0.32)	4.34e-14	1.26728e-10	0.001 (-0.001, 0.003)	0.250512	1	-0.008 (-0.023, 0.007)	0.27632	1	1 (0.95, 1.05)	0.882523	1	1.05 (0.97, 1.14)	0.195002	1	1.01 (0.96, 1.07)	0.682845	1
DNPH1	1	0.3 (0.23, 0.36)	4.7586e-18	1.38951e-14	0.002 (0, 0.004)	0.119238	1	0.015 (0, 0.03)	0.0546732	1	1 (0.96, 1.05)	0.878942	1	1.01 (0.93, 1.1)	0.769484	1	1.09 (1.04, 1.15)	0.00108756	1
DOC2B	0	0.04 (-0.02, 0.11)	0.204655	1	0 (-0.002, 0.002)	0.964646	1	-0.005 (-0.019, 0.01)	0.516379	1	1 (0.96, 1.05)	0.838221	1	1.02 (0.95, 1.1)	0.506479	1	1.03 (0.98, 1.08)	0.210992	1
DOCK9	0	0 (-0.06, 0.07)	0.958802	1	-0.002 (-0.004, 0.001)	0.144326	1	0.021 (0.006, 0.036)	0.00514131	1	1 (0.96, 1.05)	0.964745	1	0.96 (0.88, 1.03)	0.261745	1	1.01 (0.96, 1.07)	0.618526	1
DOK1	1	0.23 (0.16, 0.29)	1.14034e-11	3.3298e-08	0 (-0.002, 0.002)	0.814941	1	-0.026 (-0.041, -0.011)	0.000524239	1	0.99 (0.95, 1.04)	0.71745	1	1 (0.92, 1.08)	0.973242	1	0.99 (0.94, 1.04)	0.632353	1
DOK2	2	0.38 (0.32, 0.45)	4.54914e-30	1.32835e-26	0 (-0.002, 0.002)	0.780726	1	-0.033 (-0.048, -0.018)	1.45621e-05	0.0425213	1.03 (0.98, 1.08)	0.215452	1	1.02 (0.95, 1.11)	0.540332	1	1.05 (0.99, 1.1)	0.0866083	1
DPEP1	1	-0.18 (-0.24, -0.11)	2.51276e-07	0.000733725	0.001 (-0.001, 0.003)	0.324795	1	0.016 (0.001, 0.031)	0.0403791	1	0.95 (0.9, 1)	0.0313713	1	0.95 (0.87, 1.02)	0.162278	1	1.03 (0.97, 1.08)	0.356951	1
DPEP2	1	0.17 (0.11, 0.24)	2.27489e-07	0.000664269	0.002 (0, 0.004)	0.122908	1	0.018 (0.003, 0.032)	0.0190487	1	0.98 (0.93, 1.02)	0.310539	1	0.95 (0.88, 1.03)	0.220331	1	1.04 (0.99, 1.1)	0.110265	1
DPP10	3	0.21 (0.14, 0.28)	1.40225e-09	4.09457e-06	0.002 (0, 0.004)	0.0757237	1	-0.006 (-0.021, 0.009)	0.429482	1	1.03 (0.98, 1.08)	0.299245	1	1.2 (1.12, 1.29)	8.38e-08	0.00024456	1.16 (1.11, 1.21)	6.14e-10	1.79e-06
DPP4	1	-0.52 (-0.58, -0.45)	1.01573e-54	2.96593e-51	-0.003 (-0.006, -0.001)	0.000947366	1	0.015 (0, 0.03)	0.0447523	1	0.92 (0.88, 0.97)	0.00183316	1	1.06 (0.98, 1.15)	0.161571	1	0.9 (0.86, 0.95)	0.000228547	0.667357
DPP6	3	-0.55 (-0.62, -0.48)	1.51535e-53	4.42481e-50	-0.005 (-0.007, -0.003)	7.73052e-06	0.0225731	0.006 (-0.01, 0.022)	0.462334	1	0.91 (0.86, 0.95)	0.000120364	0.351464	1.01 (0.93, 1.1)	0.763845	1	0.87 (0.82, 0.92)	1.49e-06	0.00434894
DPP7	3	0.79 (0.73, 0.86)	2.0247e-123	5.9121e-120	0.003 (0.001, 0.005)	0.00583379	1	-0.043 (-0.058, -0.028)	2.63207e-08	7.68566e-05	1.09 (1.04, 1.14)	0.000427648	1	1.14 (1.06, 1.24)	0.000638985	1	1.15 (1.09, 1.21)	3e-07	0.000875092
DPT	1	0.11 (0.03, 0.19)	0.00457776	1	0.007 (0.005, 0.009)	1.27853e-08	3.7333e-05	-0.002 (-0.019, 0.016)	0.858716	1	1.01 (0.95, 1.07)	0.667901	1	1.13 (1.02, 1.24)	0.01765	1	1.02 (0.96, 1.09)	0.513722	1
DPY30	4	0.98 (0.91, 1.05)	1.794e-167	5.2384e-164	0.01 (0.008, 0.012)	5.29553e-19	1.54629e-15	-0.029 (-0.045, -0.013)	0.000338113	0.987291	1.11 (1.06, 1.17)	1.78e-05	0.0520091	1.2 (1.11, 1.29)	4.19e-06	0.0122221	1.18 (1.12, 1.24)	4.5e-10	1.31e-06
DRAXIN	2	0.17 (0.1, 0.24)	7.91052e-07	0.00230987	0.007 (0.004, 0.009)	2.41843e-09	7.0618e-06	-0.001 (-0.016, 0.014)	0.883736	1	1.04 (0.99, 1.1)	0.0887929	1	1.05 (0.97, 1.14)	0.20034	1	1.04 (0.99, 1.1)	0.124049	1
DRG2	1	0.31 (0.24, 0.37)	1.44754e-20	4.22683e-17	0 (-0.002, 0.002)	0.697886	1	-0.015 (-0.029, 0)	0.0503578	1	1.02 (0.97, 1.07)	0.39671	1	1.03 (0.95, 1.11)	0.452818	1	1.04 (0.98, 1.09)	0.165823	1
DSC2	4	0.94 (0.87, 1.01)	3.5761e-150	1.0442e-146	0.013 (0.011, 0.016)	3.26318e-31	9.52847e-28	-0.019 (-0.035, -0.003)	0.0217914	1	1.08 (1.03, 1.14)	0.00237159	1	1.23 (1.14, 1.33)	3.71e-08	0.000108317	1.22 (1.16, 1.28)	1.59e-15	4.65e-12
DSCAM	1	0.17 (0.1, 0.23)	1.33383e-06	0.00389477	0.002 (0, 0.004)	0.0833132	1	0.013 (-0.002, 0.028)	0.0860745	1	1 (0.95, 1.05)	0.87243	1	1.12 (1.04, 1.21)	0.00400861	1	1.02 (0.96, 1.07)	0.564795	1
DSG2	1	-0.14 (-0.21, -0.07)	0.000109903	0.320917	0.003 (0.001, 0.005)	0.00571891	1	0.012 (-0.005, 0.028)	0.157989	1	0.94 (0.89, 0.99)	0.0197887	1	0.77 (0.71, 0.84)	1.56e-09	4.55e-06	1.09 (1.03, 1.15)	0.00335208	1
DSG3	1	-0.04 (-0.11, 0.03)	0.231778	1	0.001 (-0.001, 0.003)	0.32585	1	0.02 (0.004, 0.036)	0.0138569	1	0.89 (0.84, 0.93)	4e-06	0.0116796	1 (0.92, 1.08)	0.922713	1	0.97 (0.91, 1.02)	0.216673	1
DSG4	0	-0.03 (-0.1, 0.03)	0.318907	1	0 (-0.003, 0.002)	0.650551	1	0.012 (-0.003, 0.027)	0.121309	1	0.95 (0.9, 1)	0.0367722	1	0.9 (0.83, 0.97)	0.0073878	1	0.93 (0.88, 0.98)	0.00449186	1
DTD1	1	0.26 (0.19, 0.32)	1.18078e-14	3.44787e-11	0 (-0.002, 0.002)	0.894604	1	-0.022 (-0.036, -0.007)	0.00428933	1	0.99 (0.95, 1.04)	0.772639	1	1 (0.93, 1.08)	0.938561	1	1.01 (0.96, 1.06)	0.756503	1
DTNB	4	0.64 (0.57, 0.71)	1.93327e-68	5.64514e-65	0.008 (0.006, 0.01)	2.65568e-12	7.75458e-09	-0.035 (-0.052, -0.019)	1.74152e-05	0.0508524	1.14 (1.08, 1.2)	2.01e-07	0.000586407	1.18 (1.1, 1.28)	1.94e-05	0.0565447	1.24 (1.17, 1.3)	8.12e-16	2.37e-12
DTX2	0	0 (-0.06, 0.07)	0.970246	1	-0.001 (-0.003, 0.001)	0.193269	1	0 (-0.015, 0.014)	0.960804	1	0.98 (0.93, 1.03)	0.394374	1	1.02 (0.95, 1.11)	0.562979	1	0.95 (0.9, 1.01)	0.076551	1
DTX3	4	0.44 (0.36, 0.51)	2.36472e-29	6.90497e-26	0.006 (0.004, 0.009)	2.26192e-07	0.00066048	-0.044 (-0.061, -0.027)	5.70124e-07	0.00166476	1.1 (1.04, 1.16)	0.000296333	0.865293	1.03 (0.95, 1.13)	0.47341	1	1.17 (1.11, 1.24)	4.3e-09	1.25e-05
DTYMK	1	0.37 (0.3, 0.43)	6.86791e-27	2.00543e-23	0.002 (0, 0.004)	0.0714517	1	-0.005 (-0.02, 0.01)	0.494056	1	1.01 (0.97, 1.07)	0.562327	1	1.05 (0.97, 1.13)	0.268	1	1.04 (0.99, 1.1)	0.157276	1
DUOX2	0	0 (-0.07, 0.06)	0.991349	1	-0.001 (-0.003, 0.001)	0.329642	1	0.007 (-0.008, 0.022)	0.33783	1	1 (0.96, 1.05)	0.857466	1	0.97 (0.9, 1.05)	0.497641	1	1.01 (0.96, 1.07)	0.585778	1
DUSP13	0	-0.1 (-0.17, -0.03)	0.00295174	1	-0.001 (-0.003, 0.001)	0.523392	1	-0.003 (-0.018, 0.012)	0.699873	1	1.04 (0.99, 1.09)	0.131497	1	1.1 (1.02, 1.19)	0.00989689	1	0.94 (0.89, 0.99)	0.0232954	1
DUSP29	0	0.14 (0.07, 0.2)	4.80701e-05	0.140365	0.002 (0, 0.004)	0.0409367	1	-0.007 (-0.022, 0.008)	0.363391	1	1.04 (0.99, 1.09)	0.0950205	1	0.98 (0.91, 1.06)	0.588477	1	1.02 (0.97, 1.07)	0.394018	1
DUSP3	0	0.13 (0.06, 0.19)	0.000158989	0.464248	0 (-0.002, 0.002)	0.973249	1	-0.002 (-0.016, 0.013)	0.839279	1	0.96 (0.92, 1.01)	0.157688	1	0.87 (0.79, 0.95)	0.00179678	1	0.99 (0.94, 1.04)	0.696052	1
DUT	1	0.84 (0.77, 0.9)	1.9251e-135	5.6213e-132	0.003 (0.001, 0.005)	0.00390145	1	-0.027 (-0.042, -0.012)	0.000534146	1	1.05 (1, 1.1)	0.0412081	1	1.04 (0.97, 1.13)	0.268698	1	1.05 (1, 1.11)	0.0515997	1
DXO	1	0.43 (0.36, 0.49)	1.59468e-37	4.65647e-34	0.001 (-0.001, 0.003)	0.205872	1	-0.01 (-0.024, 0.005)	0.204767	1	1.02 (0.97, 1.07)	0.489583	1	1.03 (0.96, 1.12)	0.423724	1	1.04 (0.98, 1.09)	0.16975	1
DYNC1H1	0	0.13 (0.06, 0.19)	0.000152104	0.444144	-0.001 (-0.003, 0.001)	0.424062	1	0.008 (-0.006, 0.023)	0.25744	1	0.99 (0.94, 1.04)	0.747549	1	0.93 (0.85, 1.02)	0.13784	1	1 (0.95, 1.05)	0.955008	1
DYNLT1	1	0.31 (0.25, 0.38)	2.6563e-20	7.75639e-17	0.004 (0.002, 0.006)	0.000250629	0.731836	-0.009 (-0.024, 0.006)	0.255936	1	1 (0.95, 1.05)	0.960391	1	1.06 (0.98, 1.14)	0.155226	1	1.03 (0.98, 1.08)	0.29168	1
DYNLT3	0	0.14 (0.07, 0.2)	5.0475e-05	0.147387	0.001 (-0.001, 0.003)	0.30972	1	0.006 (-0.009, 0.021)	0.449098	1	0.99 (0.94, 1.04)	0.634526	1	0.97 (0.89, 1.05)	0.391885	1	0.99 (0.94, 1.05)	0.734116	1
EBAG9	1	0.45 (0.39, 0.52)	3.46842e-42	1.01278e-38	0.001 (-0.001, 0.003)	0.369334	1	-0.014 (-0.029, 0.001)	0.0611293	1	1.01 (0.96, 1.06)	0.657029	1	1.02 (0.94, 1.1)	0.604912	1	1.05 (1, 1.11)	0.0557277	1
EBI3_IL27	3	0.41 (0.34, 0.47)	2.25332e-32	6.57969e-29	0.005 (0.003, 0.007)	7.63204e-06	0.0222856	-0.002 (-0.017, 0.014)	0.829077	1	1.03 (0.98, 1.08)	0.22003	1	1.04 (0.96, 1.13)	0.302555	1	1.18 (1.12, 1.24)	9.56e-10	2.79e-06
ECE1	0	-0.07 (-0.13, 0)	0.0401875	1	0 (-0.002, 0.002)	0.664607	1	-0.019 (-0.033, -0.004)	0.0125967	1	0.98 (0.93, 1.03)	0.380095	1	1 (0.92, 1.08)	0.971442	1	1 (0.95, 1.05)	0.905981	1
ECHDC3	3	0.34 (0.27, 0.4)	1.4504e-22	4.23518e-19	0.005 (0.003, 0.008)	7.24596e-07	0.00211582	-0.014 (-0.03, 0.001)	0.0653966	1	1.02 (0.97, 1.07)	0.440219	1	1.2 (1.12, 1.29)	2.27e-07	0.000662897	1.1 (1.05, 1.16)	0.00012277	0.358489
ECHS1	2	0.71 (0.64, 0.77)	2.34984e-97	6.86152e-94	0.004 (0.002, 0.006)	5.42671e-05	0.15846	-0.035 (-0.05, -0.02)	4.92256e-06	0.0143739	1.08 (1.03, 1.13)	0.00150496	1	1.11 (1.03, 1.2)	0.0074597	1	1.12 (1.06, 1.18)	2.94e-05	0.0857322
ECI2	1	0.45 (0.38, 0.52)	6.55475e-41	1.91399e-37	0.002 (0, 0.004)	0.0975023	1	-0.008 (-0.023, 0.007)	0.285912	1	1.04 (0.99, 1.09)	0.133414	1	1.05 (0.97, 1.13)	0.229417	1	1.07 (1.02, 1.13)	0.00669162	1
ECM1	0	-0.12 (-0.19, -0.06)	0.000236264	0.689892	-0.001 (-0.003, 0.001)	0.347595	1	0.002 (-0.012, 0.017)	0.748442	1	0.99 (0.94, 1.04)	0.644654	1	1.12 (1.03, 1.22)	0.00838693	1	0.99 (0.94, 1.04)	0.68281	1
ECSCR	0	0.04 (-0.03, 0.1)	0.288353	1	0.001 (-0.001, 0.003)	0.200918	1	-0.009 (-0.024, 0.005)	0.213856	1	1.03 (0.98, 1.07)	0.241211	1	0.96 (0.88, 1.05)	0.353595	1	1.01 (0.96, 1.06)	0.610284	1
EDA2R	6	0.81 (0.72, 0.9)	3.77599e-70	1.10259e-66	0.018 (0.015, 0.021)	1.44189e-34	4.21032e-31	-0.165 (-0.185, -0.144)	1.39624e-56	4.07703e-53	1.32 (1.23, 1.4)	1.2e-16	3.51e-13	1.39 (1.25, 1.54)	2.74e-09	7.99e-06	1.68 (1.57, 1.8)	3.21e-49	9.38e-46
EDAR	1	-0.19 (-0.25, -0.12)	1.45293e-08	4.24256e-05	-0.004 (-0.006, -0.002)	0.00019694	0.575064	-0.007 (-0.022, 0.007)	0.324712	1	0.95 (0.9, 0.99)	0.0255793	1	0.93 (0.86, 1)	0.057818	1	0.91 (0.86, 0.96)	0.000313096	0.914241
EDDM3B	0	0.1 (0.01, 0.2)	0.0347168	1	-0.001 (-0.004, 0.002)	0.334298	1	0.012 (-0.01, 0.033)	0.276399	1	0.99 (0.93, 1.06)	0.843485	1	0.8 (0.71, 0.91)	0.000431943	1	1.03 (0.95, 1.11)	0.493688	1
EDEM2	0	0.04 (-0.02, 0.11)	0.182644	1	0.001 (-0.001, 0.003)	0.379554	1	-0.01 (-0.024, 0.004)	0.174308	1	0.98 (0.93, 1.03)	0.348267	1	0.96 (0.89, 1.04)	0.360194	1	1.03 (0.98, 1.08)	0.20341	1
EDF1	1	0.33 (0.27, 0.4)	2.62019e-22	7.65096e-19	0.002 (0, 0.004)	0.0431823	1	-0.017 (-0.032, -0.002)	0.0252806	1	1.03 (0.98, 1.09)	0.18702	1	1.04 (0.96, 1.13)	0.337342	1	1.06 (1.01, 1.12)	0.018881	1
EDIL3	0	0.04 (-0.03, 0.11)	0.234128	1	0.004 (0.001, 0.006)	0.000842241	1	-0.022 (-0.037, -0.007)	0.00445642	1	1.05 (1, 1.11)	0.0307945	1	1.13 (1.05, 1.21)	0.00141699	1	1.1 (1.05, 1.16)	0.000223375	0.652256
EDN1	5	0.53 (0.46, 0.6)	4.61735e-47	1.34827e-43	0.008 (0.006, 0.01)	1.25338e-11	3.65986e-08	-0.011 (-0.027, 0.006)	0.201469	1	1.17 (1.11, 1.23)	1.16e-09	3.39e-06	1.26 (1.17, 1.37)	1.7e-08	4.96e-05	1.27 (1.2, 1.34)	1.86e-17	5.42e-14
EDNRB	0	0.07 (0.01, 0.14)	0.0278505	1	0.001 (-0.001, 0.003)	0.166495	1	-0.006 (-0.021, 0.009)	0.428442	1	0.98 (0.94, 1.04)	0.532532	1	1 (0.93, 1.09)	0.949622	1	1.03 (0.98, 1.09)	0.237734	1
EEF1D	1	0.41 (0.34, 0.48)	2.94352e-33	8.59509e-30	0.003 (0, 0.005)	0.0187757	1	-0.022 (-0.037, -0.007)	0.00388065	1	1.05 (1, 1.1)	0.0756985	1	1.05 (0.97, 1.14)	0.218415	1	1.04 (0.99, 1.1)	0.109448	1
EFCAB14	2	0.47 (0.4, 0.54)	5.43274e-36	1.58636e-32	0.009 (0.006, 0.011)	4.79555e-13	1.4003e-09	-0.003 (-0.02, 0.013)	0.694982	1	1.05 (1, 1.1)	0.0543395	1	1.11 (1.02, 1.2)	0.0109337	1	1.1 (1.05, 1.16)	0.000228078	0.665988
EFCAB2	1	0.25 (0.18, 0.32)	7.45802e-14	2.17774e-10	0.001 (-0.001, 0.003)	0.340471	1	-0.012 (-0.027, 0.003)	0.118923	1	1.04 (0.99, 1.09)	0.131493	1	1.04 (0.96, 1.12)	0.343343	1	1.06 (1.01, 1.12)	0.0222054	1
EFEMP1	5	1.13 (1.05, 1.2)	9.3659e-191	2.7348e-187	0.01 (0.008, 0.013)	1.19412e-16	3.48683e-13	-0.064 (-0.081, -0.047)	1.85038e-13	5.4031e-10	1.11 (1.05, 1.17)	0.000276636	0.807776	1.23 (1.13, 1.34)	3.94e-06	0.0114942	1.26 (1.19, 1.34)	1.09e-14	3.17e-11
EFHD1	1	0.24 (0.17, 0.31)	1.7837e-11	5.2084e-08	0.004 (0.002, 0.006)	0.000707136	1	0.004 (-0.011, 0.02)	0.582305	1	1.03 (0.98, 1.08)	0.256321	1	1.09 (1.01, 1.17)	0.018101	1	1.07 (1.01, 1.12)	0.0137711	1
EFNA1	4	1.25 (1.18, 1.33)	1.52e-249	4.45e-246	0.014 (0.012, 0.016)	2.09402e-31	6.11454e-28	0.001 (-0.015, 0.018)	0.874721	1	1.17 (1.12, 1.23)	4.98e-10	1.45e-06	1.2 (1.1, 1.3)	2.12e-05	0.0619502	1.28 (1.21, 1.35)	7.31e-19	2.13e-15
EFNA4	5	1.22 (1.14, 1.29)	6.34e-207	1.8501e-203	0.017 (0.015, 0.02)	9.32501e-43	2.7229e-39	-0.029 (-0.047, -0.011)	0.00137476	1	1.21 (1.15, 1.27)	7.98e-13	2.33e-09	1.4 (1.3, 1.52)	3.86e-18	1.13e-14	1.33 (1.27, 1.4)	1e-29	2.93e-26
EFNB2	0	0.1 (0.03, 0.17)	0.00550823	1	0 (-0.002, 0.002)	0.898597	1	0.01 (-0.005, 0.026)	0.19528	1	1.01 (0.96, 1.06)	0.784552	1	0.96 (0.88, 1.05)	0.360809	1	1 (0.94, 1.06)	0.956143	1
EGF	1	0.47 (0.41, 0.54)	7.43208e-46	2.17017e-42	-0.001 (-0.003, 0.001)	0.480798	1	-0.026 (-0.041, -0.011)	0.000578679	1	1.03 (0.98, 1.08)	0.181681	1	1.01 (0.94, 1.09)	0.751533	1	1.05 (0.99, 1.1)	0.0788566	1
EGFL7	2	0.49 (0.43, 0.56)	3.5247e-46	1.02921e-42	0.004 (0.002, 0.006)	0.000861728	1	-0.011 (-0.026, 0.004)	0.164905	1	1.09 (1.03, 1.14)	0.000869871	1	1.15 (1.06, 1.24)	0.000615316	1	1.14 (1.08, 1.2)	6.93e-07	0.00202416
EGFLAM	0	0.11 (0.04, 0.18)	0.00147295	1	0 (-0.002, 0.002)	0.939331	1	0.002 (-0.013, 0.017)	0.782748	1	1.04 (0.99, 1.09)	0.113037	1	1.08 (1, 1.16)	0.047866	1	1.05 (1, 1.11)	0.0633642	1
EGFR	5	-0.81 (-0.88, -0.74)	4.4375e-125	1.2958e-121	-0.009 (-0.011, -0.007)	5.83216e-18	1.70299e-14	0.044 (0.029, 0.059)	1.15954e-08	3.38585e-05	0.86 (0.82, 0.9)	2.22e-09	6.47e-06	0.87 (0.8, 0.95)	0.00103021	1	0.77 (0.73, 0.81)	4.36e-22	1.27e-18
EGLN1	4	0.83 (0.76, 0.9)	3.3603e-115	9.812e-112	0.005 (0.003, 0.007)	6.8041e-06	0.019868	-0.036 (-0.053, -0.02)	9.67881e-06	0.0282621	1.08 (1.03, 1.13)	0.00217531	1	1.16 (1.08, 1.24)	2.63e-05	0.0767262	1.14 (1.09, 1.19)	1.23e-08	3.59e-05
EHBP1	1	0.3 (0.23, 0.36)	7.69058e-19	2.24565e-15	0.001 (-0.001, 0.003)	0.244168	1	-0.014 (-0.029, 0.001)	0.0608461	1	1.02 (0.97, 1.07)	0.375623	1	1.03 (0.95, 1.11)	0.484608	1	1.01 (0.95, 1.06)	0.822272	1
EHD3	1	0.26 (0.19, 0.32)	1.20488e-14	3.51825e-11	-0.001 (-0.003, 0.001)	0.203021	1	-0.029 (-0.044, -0.015)	9.43848e-05	0.275603	1.01 (0.97, 1.06)	0.619079	1	1 (0.93, 1.08)	0.98768	1	0.98 (0.93, 1.03)	0.392698	1
EIF1AX	1	0.17 (0.11, 0.24)	2.29249e-07	0.000669406	0 (-0.002, 0.002)	0.85349	1	-0.014 (-0.029, 0.001)	0.0586162	1	1.01 (0.96, 1.06)	0.790295	1	0.95 (0.87, 1.03)	0.212886	1	1 (0.95, 1.05)	0.981429	1
EIF2AK2	1	0.46 (0.39, 0.53)	6.92594e-42	2.02237e-38	0.003 (0.001, 0.005)	0.0143391	1	-0.022 (-0.037, -0.007)	0.0041549	1	1.03 (0.98, 1.08)	0.273247	1	1.03 (0.95, 1.11)	0.517682	1	1.05 (0.99, 1.11)	0.0825772	1
EIF2AK3	0	0.09 (0.02, 0.16)	0.00703684	1	0 (-0.002, 0.002)	0.752254	1	-0.014 (-0.029, 0.001)	0.0672158	1	1 (0.96, 1.05)	0.873383	1	0.98 (0.9, 1.06)	0.580789	1	1 (0.95, 1.05)	0.925398	1
EIF2S2	1	0.27 (0.21, 0.34)	4.55303e-16	1.32948e-12	0.003 (0.001, 0.005)	0.00814254	1	-0.022 (-0.036, -0.007)	0.0039792	1	1.01 (0.96, 1.06)	0.795948	1	0.99 (0.91, 1.07)	0.745861	1	1.03 (0.98, 1.09)	0.199167	1
EIF4B	1	0.3 (0.24, 0.37)	4.55401e-20	1.32977e-16	0 (-0.002, 0.002)	0.745126	1	-0.009 (-0.024, 0.006)	0.220987	1	1.01 (0.96, 1.06)	0.737693	1	1.04 (0.96, 1.12)	0.39235	1	1.04 (0.99, 1.1)	0.116305	1
EIF4E	1	0.34 (0.27, 0.4)	2.04267e-24	5.9646e-21	0 (-0.002, 0.003)	0.6645	1	-0.01 (-0.024, 0.005)	0.199111	1	1 (0.96, 1.05)	0.896657	1	1.03 (0.95, 1.12)	0.42877	1	1.03 (0.98, 1.09)	0.200632	1
EIF4EBP1	1	0.45 (0.38, 0.52)	2.12488e-38	6.20464e-35	0.003 (0.001, 0.005)	0.00958649	1	0.004 (-0.011, 0.019)	0.610249	1	1.03 (0.98, 1.08)	0.304361	1	1.09 (1.01, 1.18)	0.0326132	1	1.12 (1.07, 1.18)	1.86e-05	0.0543861
EIF4G1	1	0.5 (0.44, 0.57)	6.40296e-52	1.86967e-48	0.002 (0, 0.004)	0.0369417	1	-0.025 (-0.039, -0.01)	0.00101595	1	1.05 (1, 1.1)	0.0687469	1	1.07 (0.99, 1.16)	0.0870687	1	1.07 (1.02, 1.13)	0.0104646	1
EIF4G3	1	0.19 (0.13, 0.26)	1.0312e-08	3.01109e-05	0 (-0.002, 0.003)	0.648567	1	-0.016 (-0.031, -0.001)	0.0329978	1	1.01 (0.96, 1.06)	0.62191	1	0.99 (0.91, 1.07)	0.806112	1	0.99 (0.94, 1.05)	0.723434	1
EIF5	1	0.19 (0.13, 0.25)	5.60297e-09	1.63607e-05	0.002 (0, 0.004)	0.0969708	1	-0.009 (-0.023, 0.006)	0.226861	1	1 (0.96, 1.05)	0.95933	1	0.99 (0.91, 1.07)	0.751413	1	1.04 (0.99, 1.09)	0.13248	1
EIF5A	0	0.06 (-0.01, 0.12)	0.0777534	1	0 (-0.003, 0.002)	0.641268	1	-0.002 (-0.017, 0.012)	0.750071	1	1.05 (1, 1.1)	0.0399116	1	1.07 (1, 1.15)	0.0524825	1	1.04 (0.98, 1.09)	0.189766	1
ELAC1	1	0.3 (0.23, 0.36)	4.48118e-19	1.3085e-15	0 (-0.002, 0.002)	0.834908	1	-0.023 (-0.038, -0.009)	0.00182495	1	0.99 (0.94, 1.03)	0.551275	1	0.99 (0.92, 1.07)	0.799416	1	1.01 (0.96, 1.07)	0.665709	1
ELAVL4	1	0.17 (0.1, 0.23)	7.22715e-07	0.00211033	0 (-0.002, 0.002)	0.96995	1	-0.016 (-0.031, -0.001)	0.0315101	1	1 (0.96, 1.05)	0.862327	1	1.06 (0.99, 1.14)	0.099789	1	1.06 (1.01, 1.12)	0.0164876	1
ELN	1	0.14 (0.06, 0.23)	0.00126692	1	0.008 (0.006, 0.011)	1.26449e-09	3.69231e-06	-0.035 (-0.054, -0.015)	0.000475429	1	1.07 (1, 1.14)	0.036396	1	1.03 (0.93, 1.14)	0.534453	1	1.15 (1.08, 1.23)	4.38e-05	0.127789
ELOA	2	0.65 (0.58, 0.72)	2.36742e-75	6.91286e-72	0.005 (0.002, 0.007)	5.52251e-05	0.161257	-0.018 (-0.034, -0.002)	0.0238921	1	1.06 (1.01, 1.11)	0.00990042	1	1.14 (1.07, 1.22)	0.000109343	0.31928	1.11 (1.06, 1.16)	1.1e-05	0.0320526
ELOB	1	0.26 (0.19, 0.32)	2.46653e-15	7.20227e-12	0.003 (0.001, 0.005)	0.00524922	1	-0.017 (-0.032, -0.003)	0.0204403	1	1.02 (0.98, 1.07)	0.357377	1	1 (0.93, 1.09)	0.903874	1	1.02 (0.97, 1.07)	0.424891	1
ENAH	1	0.5 (0.44, 0.57)	1.81203e-49	5.29114e-46	0.004 (0.002, 0.006)	0.000105024	0.306669	-0.026 (-0.041, -0.011)	0.000779605	1	1.07 (1.02, 1.12)	0.00784189	1	1.11 (1.03, 1.2)	0.00616413	1	1.05 (1, 1.11)	0.056157	1
ENDOU	0	0.07 (0, 0.15)	0.0616054	1	-0.004 (-0.007, -0.002)	0.000544731	1	0.007 (-0.01, 0.024)	0.446473	1	1 (0.94, 1.05)	0.883804	1	0.95 (0.87, 1.03)	0.220913	1	0.95 (0.89, 1.01)	0.0766324	1
ENG	0	0.13 (0.07, 0.2)	7.46293e-05	0.217918	0.002 (0, 0.004)	0.0856443	1	-0.005 (-0.02, 0.01)	0.522536	1	1.01 (0.97, 1.07)	0.557782	1	1.1 (1.02, 1.19)	0.0154977	1	1.12 (1.06, 1.18)	2.39e-05	0.0699337
ENO1	1	0.45 (0.39, 0.52)	1.34101e-43	3.91576e-40	0.001 (-0.001, 0.003)	0.241546	1	-0.022 (-0.037, -0.008)	0.0026881	1	1.02 (0.98, 1.07)	0.311969	1	1 (0.92, 1.08)	0.919509	1	1.06 (1.01, 1.12)	0.0237243	1
ENO2	1	0.23 (0.17, 0.3)	1.76547e-12	5.15519e-09	0 (-0.002, 0.002)	0.736816	1	-0.012 (-0.027, 0.002)	0.0934999	1	1 (0.96, 1.05)	0.840431	1	0.97 (0.9, 1.05)	0.493846	1	1.01 (0.96, 1.06)	0.738677	1
ENO3	2	-0.18 (-0.25, -0.11)	3.92928e-07	0.00114735	-0.001 (-0.003, 0.001)	0.276193	1	0.014 (-0.002, 0.029)	0.0882876	1	1.03 (0.98, 1.09)	0.215806	1	1.19 (1.11, 1.28)	6.58e-07	0.00192242	0.94 (0.88, 1)	0.0347718	1
ENOPH1	0	0.03 (-0.04, 0.09)	0.435327	1	-0.001 (-0.003, 0.001)	0.499727	1	-0.003 (-0.017, 0.012)	0.720999	1	0.99 (0.94, 1.04)	0.602717	1	0.97 (0.88, 1.06)	0.489932	1	1.02 (0.96, 1.07)	0.56082	1
ENOX2	0	0.13 (0.06, 0.19)	0.000153891	0.449361	0.001 (-0.001, 0.003)	0.210602	1	0 (-0.015, 0.015)	0.984745	1	0.96 (0.91, 1.01)	0.0922938	1	0.96 (0.88, 1.04)	0.329767	1	1 (0.95, 1.06)	0.886998	1
ENPEP	0	0.02 (-0.04, 0.09)	0.495272	1	-0.001 (-0.003, 0.002)	0.62748	1	-0.002 (-0.017, 0.013)	0.784385	1	0.98 (0.94, 1.03)	0.512462	1	0.97 (0.89, 1.06)	0.494509	1	1.02 (0.97, 1.07)	0.413809	1
ENPP2	3	0.28 (0.2, 0.36)	6.93998e-12	2.02648e-08	0.004 (0.002, 0.007)	0.000656871	1	-0.023 (-0.041, -0.005)	0.0118873	1	1.05 (0.99, 1.12)	0.0890727	1	1.25 (1.15, 1.36)	5.42e-07	0.00158353	1.17 (1.09, 1.24)	1.74e-06	0.00506845
ENPP5	2	-0.39 (-0.46, -0.32)	2.95977e-28	8.64253e-25	-0.008 (-0.01, -0.006)	8.26886e-13	2.41451e-09	0.014 (-0.001, 0.03)	0.0741453	1	0.92 (0.88, 0.96)	0.000181952	0.531299	0.96 (0.89, 1.04)	0.358388	1	0.91 (0.87, 0.96)	0.000316708	0.924787
ENPP6	3	-0.6 (-0.67, -0.53)	1.25792e-63	3.67312e-60	-0.006 (-0.008, -0.004)	9.66692e-08	0.000282274	0.05 (0.035, 0.066)	4.14272e-10	1.20967e-06	0.9 (0.85, 0.95)	4.32e-05	0.126207	0.96 (0.88, 1.04)	0.289471	1	0.9 (0.85, 0.95)	0.00011922	0.348121
ENPP7	3	0.24 (0.17, 0.31)	2.6203e-12	7.65129e-09	0.004 (0.001, 0.006)	0.00107496	1	-0.038 (-0.053, -0.022)	1.07172e-06	0.00312942	1.05 (1, 1.11)	0.0357035	1	1.32 (1.21, 1.43)	3.03e-11	8.85e-08	1.12 (1.06, 1.18)	7.47e-05	0.218193
ENSA	1	0.25 (0.19, 0.32)	1.1946e-14	3.48823e-11	0 (-0.002, 0.002)	0.78769	1	-0.001 (-0.015, 0.014)	0.917333	1	1 (0.95, 1.05)	0.989056	1	1.05 (0.98, 1.13)	0.167343	1	1.03 (0.99, 1.08)	0.172133	1
ENTPD2	0	-0.06 (-0.13, 0)	0.0601284	1	0.001 (-0.001, 0.003)	0.320123	1	-0.01 (-0.025, 0.005)	0.186019	1	1 (0.95, 1.05)	0.954253	1	1.17 (1.09, 1.26)	3.13e-05	0.0914167	1.08 (1.02, 1.14)	0.00426761	1
ENTPD5	0	0.1 (0.03, 0.16)	0.00399861	1	0.003 (0.001, 0.005)	0.00533032	1	-0.001 (-0.015, 0.014)	0.936737	1	0.99 (0.95, 1.04)	0.726588	1	0.98 (0.91, 1.06)	0.675494	1	1.04 (0.99, 1.1)	0.154044	1
ENTPD6	0	0.13 (0.07, 0.2)	5.96228e-05	0.174099	0.003 (0, 0.005)	0.0171411	1	-0.006 (-0.021, 0.008)	0.405545	1	1.03 (0.98, 1.08)	0.245928	1	1.1 (1.01, 1.19)	0.0322684	1	1.08 (1.02, 1.14)	0.00626576	1
ENTR1	1	0.29 (0.22, 0.36)	3.91494e-17	1.14316e-13	0.003 (0, 0.005)	0.0177191	1	-0.01 (-0.025, 0.006)	0.219226	1	1.04 (0.99, 1.09)	0.131311	1	1.16 (1.08, 1.24)	4.25e-05	0.124191	1.04 (0.98, 1.09)	0.203526	1
EP300	1	0.15 (0.08, 0.22)	1.47449e-05	0.043055	0 (-0.002, 0.002)	0.977382	1	-0.005 (-0.021, 0.01)	0.488671	1	0.99 (0.94, 1.04)	0.692123	1	1.02 (0.94, 1.1)	0.688418	1	1.02 (0.97, 1.08)	0.430402	1
EPB41L5	0	0.13 (0.07, 0.2)	9.90366e-05	0.289187	0 (-0.002, 0.002)	0.908718	1	-0.003 (-0.018, 0.011)	0.647128	1	0.96 (0.91, 1.01)	0.0879374	1	0.96 (0.88, 1.04)	0.313809	1	0.99 (0.94, 1.04)	0.694339	1
EPCAM	1	-0.25 (-0.32, -0.19)	2.07808e-14	6.06799e-11	0.001 (-0.001, 0.003)	0.324186	1	-0.018 (-0.033, -0.003)	0.016627	1	0.96 (0.92, 1.01)	0.130448	1	0.99 (0.92, 1.07)	0.868759	1	0.99 (0.94, 1.04)	0.664228	1
EPGN	0	0.05 (-0.01, 0.11)	0.108151	1	0.001 (-0.001, 0.003)	0.288733	1	0.001 (-0.013, 0.016)	0.842551	1	1.04 (1, 1.09)	0.0541433	1	0.98 (0.9, 1.06)	0.599794	1	1.01 (0.96, 1.06)	0.665966	1
EPHA1	2	0.4 (0.33, 0.48)	4.67712e-26	1.36572e-22	0.009 (0.007, 0.011)	3.41321e-14	9.96658e-11	0.008 (-0.009, 0.025)	0.370367	1	1.03 (0.97, 1.09)	0.287704	1	1.21 (1.1, 1.33)	8.6e-05	0.251238	1.08 (1.01, 1.15)	0.0151623	1
EPHA10	0	0.02 (-0.04, 0.09)	0.465215	1	0.001 (-0.001, 0.003)	0.274241	1	0.01 (-0.005, 0.024)	0.193125	1	1 (0.95, 1.04)	0.850962	1	0.93 (0.85, 1.01)	0.0711083	1	0.97 (0.92, 1.02)	0.188628	1
EPHA2	4	0.89 (0.81, 0.96)	5.7676e-117	1.6841e-113	0.016 (0.013, 0.018)	9.67143e-38	2.82406e-34	-0.037 (-0.054, -0.019)	2.8455e-05	0.0830887	1.15 (1.09, 1.22)	1.68e-07	0.000490786	1.18 (1.08, 1.29)	0.00025261	0.737622	1.31 (1.24, 1.39)	3.7e-21	1.08e-17
EPHA4	1	0.03 (-0.04, 0.1)	0.414099	1	0 (-0.002, 0.003)	0.696732	1	0.001 (-0.014, 0.017)	0.868345	1	0.88 (0.84, 0.93)	5.73e-07	0.00167317	1.08 (1, 1.17)	0.0508799	1	0.95 (0.9, 1)	0.0642715	1
EPHB4	3	0.88 (0.81, 0.95)	5.8123e-125	1.6972e-121	0.012 (0.01, 0.015)	1.31941e-25	3.85268e-22	-0.001 (-0.017, 0.016)	0.950353	1	1.07 (1.01, 1.12)	0.015101	1	1.11 (1.01, 1.2)	0.0218578	1	1.26 (1.2, 1.34)	1.22e-16	3.56e-13
EPHB6	2	0.56 (0.49, 0.63)	1.25436e-53	3.66272e-50	0.01 (0.008, 0.013)	2.86341e-19	8.36116e-16	0.014 (-0.002, 0.03)	0.0791601	1	1.03 (0.98, 1.08)	0.283354	1	1.01 (0.93, 1.1)	0.804034	1	1.12 (1.06, 1.18)	0.000106427	0.310766
EPHX2	0	0.06 (0, 0.13)	0.0579474	1	0 (-0.002, 0.002)	0.80503	1	0.003 (-0.011, 0.018)	0.638196	1	0.99 (0.94, 1.04)	0.585644	1	1.06 (0.99, 1.14)	0.106006	1	1.03 (0.98, 1.08)	0.241241	1
EPN1	0	0.07 (0, 0.13)	0.0372818	1	0.002 (0, 0.004)	0.0624917	1	-0.013 (-0.027, 0.001)	0.0702204	1	0.98 (0.94, 1.03)	0.47335	1	1 (0.93, 1.08)	0.936616	1	1.03 (0.98, 1.08)	0.229363	1
EPO	3	0.33 (0.26, 0.39)	8.21948e-22	2.40009e-18	0.005 (0.003, 0.007)	1.11297e-06	0.00324988	-0.014 (-0.029, 0.001)	0.0688459	1	1.09 (1.04, 1.15)	0.000171428	0.50057	1.13 (1.05, 1.21)	0.00125508	1	1.18 (1.12, 1.23)	2.14e-11	6.26e-08
EPPK1	2	0.36 (0.29, 0.43)	1.52602e-26	4.45598e-23	0.005 (0.003, 0.007)	8.85633e-07	0.00258605	-0.03 (-0.045, -0.015)	8.81046e-05	0.257265	1.06 (1.01, 1.11)	0.0270693	1	1.03 (0.96, 1.11)	0.418397	1	1.08 (1.03, 1.14)	0.00270175	1
EPS8L2	3	0.3 (0.23, 0.37)	8.01629e-17	2.34076e-13	0.007 (0.005, 0.009)	1.75173e-09	5.11506e-06	-0.016 (-0.032, 0)	0.0480818	1	1.1 (1.05, 1.15)	0.000211296	0.616984	1.23 (1.15, 1.33)	4e-08	0.000116733	1.12 (1.06, 1.18)	6.25e-05	0.182529
ERBB2	1	-0.1 (-0.17, -0.03)	0.00449346	1	0 (-0.002, 0.003)	0.741172	1	-0.018 (-0.034, -0.002)	0.0276225	1	1.05 (1, 1.11)	0.0691814	1	1.52 (1.4, 1.66)	1.34e-22	3.9e-19	1.1 (1.04, 1.17)	0.00123328	1
ERBB3	1	-0.22 (-0.29, -0.15)	2.11693e-10	6.18144e-07	0.001 (-0.001, 0.003)	0.49643	1	0.032 (0.016, 0.047)	7.04308e-05	0.205658	0.99 (0.94, 1.04)	0.749206	1	1.06 (0.97, 1.15)	0.200582	1	0.97 (0.92, 1.03)	0.290893	1
ERBB4	1	-0.16 (-0.23, -0.1)	3.06226e-06	0.00894181	-0.001 (-0.003, 0.001)	0.476311	1	0.023 (0.008, 0.039)	0.00316956	1	0.95 (0.9, 1)	0.0391808	1	1.07 (0.99, 1.16)	0.0958903	1	1.02 (0.96, 1.08)	0.535092	1
ERBIN	1	0.41 (0.35, 0.48)	1.94716e-35	5.6857e-32	0 (-0.002, 0.002)	0.696803	1	-0.024 (-0.038, -0.009)	0.00167279	1	1.02 (0.97, 1.07)	0.434857	1	1.01 (0.94, 1.09)	0.753017	1	1.02 (0.97, 1.08)	0.380898	1
ERC2	0	0.14 (0.08, 0.21)	2.23227e-05	0.0651823	0.001 (-0.001, 0.003)	0.284202	1	-0.003 (-0.018, 0.012)	0.719132	1	1 (0.95, 1.05)	0.986885	1	0.98 (0.9, 1.06)	0.600312	1	1.01 (0.96, 1.07)	0.590036	1
ERCC1	0	-0.03 (-0.09, 0.04)	0.406478	1	0 (-0.002, 0.002)	0.744537	1	0.009 (-0.006, 0.024)	0.23296	1	0.96 (0.91, 1.01)	0.0896927	1	0.95 (0.87, 1.03)	0.213433	1	1.01 (0.96, 1.06)	0.759101	1
EREG	1	0.56 (0.5, 0.63)	5.34862e-64	1.5618e-60	0.001 (-0.001, 0.003)	0.512879	1	0.001 (-0.014, 0.016)	0.877554	1	1.05 (1, 1.1)	0.0539032	1	1.03 (0.95, 1.11)	0.487156	1	1.07 (1.02, 1.13)	0.00505623	1
ERI1	1	0.17 (0.1, 0.23)	6.70478e-07	0.0019578	0.004 (0.002, 0.006)	0.00056177	1	-0.012 (-0.027, 0.003)	0.125593	1	1 (0.96, 1.05)	0.896517	1	1.06 (0.98, 1.14)	0.125717	1	1.08 (1.03, 1.13)	0.00308384	1
ERMAP	1	0.4 (0.33, 0.47)	1.0315e-29	3.01197e-26	0 (-0.002, 0.002)	0.867463	1	0.008 (-0.007, 0.024)	0.290134	1	1.06 (1, 1.11)	0.033557	1	1.11 (1.02, 1.2)	0.0132696	1	1.07 (1.01, 1.13)	0.0168935	1
ERN1	3	0.35 (0.29, 0.42)	4.68884e-26	1.36914e-22	0.005 (0.003, 0.007)	3.08622e-06	0.00901176	-0.039 (-0.054, -0.025)	1.7089e-07	0.000498998	1.02 (0.97, 1.07)	0.478104	1	1.13 (1.06, 1.21)	0.000425322	1	1.01 (0.95, 1.06)	0.853135	1
ERP29	1	0.41 (0.34, 0.47)	4.47241e-34	1.30594e-30	0 (-0.002, 0.002)	0.894154	1	-0.027 (-0.042, -0.013)	0.000285702	0.834249	1.02 (0.97, 1.07)	0.481703	1	1.02 (0.95, 1.11)	0.57575	1	1.03 (0.98, 1.09)	0.284221	1
ERP44	1	0.42 (0.36, 0.49)	1.21394e-35	3.54471e-32	0 (-0.002, 0.002)	0.819653	1	-0.026 (-0.041, -0.011)	0.000804727	1	1.01 (0.96, 1.06)	0.686854	1	1.1 (1.02, 1.19)	0.0128422	1	1 (0.95, 1.05)	0.950312	1
ERVV.1	0	-0.08 (-0.14, -0.01)	0.01873	1	0 (-0.002, 0.002)	0.974633	1	0.015 (0, 0.03)	0.043071	1	1.02 (0.97, 1.07)	0.441177	1	0.95 (0.87, 1.03)	0.215326	1	0.98 (0.93, 1.04)	0.577373	1
ESAM	3	0.86 (0.79, 0.93)	5.6437e-131	1.648e-127	0.006 (0.004, 0.009)	1.13592e-08	3.31689e-05	-0.008 (-0.023, 0.008)	0.340835	1	1.07 (1.01, 1.12)	0.0130255	1	1.05 (0.97, 1.13)	0.273516	1	1.17 (1.11, 1.24)	8.88e-09	2.59e-05
ESM1	1	0.19 (0.13, 0.26)	3.20405e-08	9.35584e-05	0.003 (0.001, 0.005)	0.0058362	1	-0.009 (-0.025, 0.006)	0.245972	1	1.04 (0.98, 1.09)	0.173702	1	0.92 (0.85, 1)	0.0448814	1	1.12 (1.06, 1.18)	7.25e-05	0.21183
ESPL1	0	-0.06 (-0.13, 0)	0.0570951	1	0 (-0.003, 0.002)	0.68222	1	0.018 (0.003, 0.033)	0.0206107	1	0.98 (0.93, 1.03)	0.458264	1	0.95 (0.88, 1.04)	0.275918	1	0.99 (0.94, 1.04)	0.705572	1
ESR1	0	0.07 (0.01, 0.14)	0.0281757	1	0.001 (-0.001, 0.003)	0.436052	1	-0.012 (-0.026, 0.003)	0.122882	1	0.97 (0.93, 1.02)	0.313912	1	1.01 (0.94, 1.1)	0.71755	1	1.01 (0.96, 1.06)	0.770439	1
ESYT2	1	0.5 (0.44, 0.57)	5.72809e-50	1.6726e-46	0.002 (0, 0.004)	0.0798977	1	-0.018 (-0.033, -0.003)	0.0166749	1	1.02 (0.97, 1.07)	0.40612	1	1 (0.92, 1.08)	0.981963	1	1.03 (0.98, 1.09)	0.232188	1
EVI2B	0	0.05 (-0.01, 0.12)	0.0987614	1	-0.001 (-0.003, 0.001)	0.344628	1	-0.002 (-0.016, 0.012)	0.792133	1	1.03 (0.99, 1.08)	0.171736	1	0.98 (0.9, 1.07)	0.661497	1	1.05 (1, 1.1)	0.0500102	1
EVI5	1	0.34 (0.28, 0.41)	2.25662e-24	6.58932e-21	0 (-0.002, 0.003)	0.670113	1	-0.024 (-0.038, -0.009)	0.0019272	1	1 (0.95, 1.05)	0.96973	1	1.04 (0.97, 1.13)	0.287837	1	1.02 (0.97, 1.08)	0.433807	1
EVPL	0	0.03 (-0.03, 0.09)	0.368563	1	0.001 (-0.001, 0.003)	0.326184	1	-0.015 (-0.029, 0)	0.0456432	1	0.98 (0.94, 1.03)	0.47619	1	0.97 (0.9, 1.05)	0.477948	1	1.05 (1.01, 1.1)	0.0283197	1
EXOSC10	0	0.07 (0, 0.13)	0.052902	1	0.001 (-0.001, 0.003)	0.314779	1	0.003 (-0.011, 0.018)	0.648647	1	0.99 (0.94, 1.04)	0.652947	1	0.97 (0.89, 1.05)	0.412774	1	1.03 (0.98, 1.09)	0.202646	1
EXTL1	1	-0.28 (-0.34, -0.21)	5.64301e-16	1.64776e-12	-0.002 (-0.004, 0)	0.0782238	1	0.019 (0.004, 0.034)	0.0134333	1	0.98 (0.93, 1.03)	0.450742	1	0.92 (0.85, 1.01)	0.077817	1	0.93 (0.88, 0.99)	0.0200936	1
EZR	1	0.6 (0.54, 0.67)	1.06441e-66	3.10808e-63	0.003 (0.001, 0.005)	0.00448199	1	-0.022 (-0.037, -0.006)	0.00641762	1	1.05 (1, 1.11)	0.041793	1	1.18 (1.09, 1.27)	1.99e-05	0.0581418	1.09 (1.04, 1.16)	0.00101055	1
F10	0	0.05 (-0.02, 0.12)	0.171504	1	-0.002 (-0.004, 0)	0.0415177	1	-0.01 (-0.025, 0.006)	0.217906	1	0.92 (0.87, 0.96)	0.000477676	1	1.06 (0.98, 1.14)	0.13578	1	0.91 (0.87, 0.96)	0.000776888	1
F11	1	-0.17 (-0.24, -0.1)	7.36756e-07	0.00215133	-0.001 (-0.003, 0.001)	0.277232	1	0.019 (0.004, 0.034)	0.0150899	1	1.01 (0.96, 1.06)	0.730405	1	1.05 (0.98, 1.12)	0.156389	1	0.89 (0.84, 0.94)	8.8e-05	0.256907
F11R	1	0.67 (0.61, 0.74)	1.32554e-88	3.87058e-85	0.003 (0.001, 0.005)	0.00191041	1	-0.021 (-0.036, -0.006)	0.00665365	1	1.05 (1, 1.1)	0.0713585	1	1.07 (0.99, 1.16)	0.0713169	1	1.07 (1.01, 1.13)	0.0137493	1
F12	0	-0.09 (-0.15, -0.02)	0.0097801	1	0 (-0.002, 0.002)	0.835764	1	-0.005 (-0.02, 0.01)	0.527077	1	1.03 (0.98, 1.08)	0.318522	1	1 (0.93, 1.08)	0.986459	1	1 (0.94, 1.05)	0.856984	1
F13B	1	0.15 (0.08, 0.21)	1.30755e-05	0.0381804	0.003 (0, 0.005)	0.0178731	1	-0.009 (-0.024, 0.006)	0.220718	1	1.02 (0.97, 1.07)	0.509049	1	1.02 (0.94, 1.1)	0.701995	1	0.97 (0.92, 1.02)	0.233852	1
F2	0	-0.13 (-0.19, -0.06)	0.000136978	0.399976	0 (-0.002, 0.002)	0.96693	1	0.02 (0.005, 0.035)	0.00925652	1	0.95 (0.91, 1)	0.0471094	1	0.99 (0.91, 1.07)	0.739335	1	0.96 (0.91, 1.01)	0.10083	1
F2R	1	0.55 (0.49, 0.62)	5.08119e-62	1.48371e-58	0.002 (0, 0.004)	0.105574	1	-0.017 (-0.032, -0.002)	0.0236859	1	1.05 (1, 1.1)	0.0468227	1	1.04 (0.96, 1.13)	0.284727	1	1.09 (1.04, 1.15)	0.0010106	1
F3	2	-0.28 (-0.35, -0.21)	8.80156e-15	2.57006e-11	0.006 (0.004, 0.008)	1.46385e-07	0.000427444	-0.006 (-0.021, 0.01)	0.473384	1	0.97 (0.93, 1.03)	0.335747	1	0.99 (0.91, 1.08)	0.850437	1	1.07 (1.01, 1.13)	0.0149917	1
F7	2	0.05 (-0.02, 0.12)	0.136009	1	0.005 (0.003, 0.008)	1.41963e-06	0.00414533	-0.006 (-0.022, 0.01)	0.460764	1	0.97 (0.92, 1.02)	0.264161	1	1.27 (1.16, 1.38)	6.44e-08	0.000188115	0.95 (0.9, 1.01)	0.1046	1
F9	3	0.72 (0.65, 0.79)	1.14922e-89	3.35573e-86	0.006 (0.004, 0.008)	6.07918e-08	0.000177512	-0.03 (-0.046, -0.014)	0.000231589	0.676239	1.02 (0.97, 1.08)	0.350738	1	1.34 (1.24, 1.44)	3.07e-13	8.97e-10	1.09 (1.03, 1.15)	0.00385722	1
FABP1	6	0.82 (0.75, 0.89)	7.0065e-112	2.0459e-108	0.011 (0.009, 0.014)	1.31747e-22	3.84702e-19	-0.039 (-0.055, -0.023)	2.55075e-06	0.00744818	1.2 (1.14, 1.26)	3.56e-12	1.04e-08	1.4 (1.29, 1.51)	9.63e-17	2.81e-13	1.22 (1.15, 1.29)	2.32e-12	6.77e-09
FABP2	3	0.24 (0.17, 0.3)	3.05761e-12	8.92823e-09	0.006 (0.004, 0.008)	8.98663e-08	0.000262409	-0.023 (-0.038, -0.008)	0.00270232	1	1.11 (1.06, 1.17)	7.46e-06	0.0217721	1.12 (1.04, 1.21)	0.00271616	1	1.06 (1, 1.11)	0.0361308	1
FABP3	5	0.65 (0.57, 0.73)	7.78689e-60	2.27377e-56	0.007 (0.005, 0.01)	4.40107e-09	1.28511e-05	-0.018 (-0.036, 0)	0.0457984	1	1.18 (1.12, 1.24)	4.53e-10	1.32e-06	1.2 (1.11, 1.31)	1.05e-05	0.0307898	1.17 (1.11, 1.24)	2.56e-08	7.48e-05
FABP4	5	1.05 (0.96, 1.15)	5.7326e-112	1.6739e-108	0.017 (0.014, 0.019)	8.28812e-29	2.42013e-25	-0.04 (-0.061, -0.019)	0.000176447	0.515226	1.16 (1.09, 1.24)	8.01e-06	0.0233802	1.47 (1.33, 1.63)	1.13e-13	3.29e-10	1.24 (1.16, 1.34)	4.85e-09	1.42e-05
FABP5	1	0.59 (0.52, 0.66)	1.04937e-67	3.06416e-64	0.004 (0.002, 0.006)	0.000325319	0.949932	-0.023 (-0.038, -0.007)	0.00336222	1	1.06 (1.01, 1.11)	0.0207139	1	1.12 (1.03, 1.21)	0.00601298	1	1.12 (1.06, 1.18)	3.72e-05	0.108644
FABP6	0	0 (-0.06, 0.07)	0.957533	1	0.002 (0, 0.004)	0.0673604	1	0.001 (-0.014, 0.015)	0.93186	1	1.08 (1.03, 1.13)	0.000600176	1	1.04 (0.97, 1.12)	0.280905	1	1.01 (0.96, 1.06)	0.650096	1
FABP9	0	0.11 (0.05, 0.18)	0.000846516	1	0 (-0.002, 0.002)	0.742	1	0.005 (-0.01, 0.02)	0.516927	1	0.98 (0.94, 1.03)	0.517557	1	0.98 (0.9, 1.06)	0.577097	1	0.99 (0.94, 1.04)	0.664181	1
FADD	1	0.39 (0.33, 0.46)	2.08018e-32	6.07413e-29	0 (-0.002, 0.002)	0.743734	1	-0.02 (-0.035, -0.006)	0.00689768	1	1.03 (0.98, 1.08)	0.217757	1	1 (0.93, 1.08)	0.984025	1	1.06 (1.01, 1.12)	0.0249942	1
FAM13A	1	0.28 (0.22, 0.35)	6.47981e-17	1.8921e-13	0.001 (-0.001, 0.003)	0.249627	1	-0.016 (-0.031, -0.001)	0.0369831	1	1.01 (0.97, 1.06)	0.605428	1	1.02 (0.95, 1.11)	0.563213	1	1.02 (0.97, 1.08)	0.369608	1
FAM171A2	0	0.04 (-0.02, 0.11)	0.221042	1	0.001 (-0.001, 0.003)	0.548899	1	0.001 (-0.014, 0.015)	0.928561	1	1 (0.96, 1.05)	0.891893	1	0.97 (0.89, 1.05)	0.382799	1	0.99 (0.94, 1.04)	0.729267	1
FAM171B	0	0 (-0.06, 0.07)	0.919734	1	0.001 (-0.001, 0.003)	0.246184	1	0.02 (0.006, 0.035)	0.00696467	1	0.95 (0.9, 1)	0.0663703	1	0.99 (0.91, 1.07)	0.736079	1	0.96 (0.91, 1.02)	0.16076	1
FAM172A	1	0.23 (0.17, 0.3)	3.17175e-12	9.26151e-09	0 (-0.002, 0.002)	0.967952	1	-0.014 (-0.029, 0.001)	0.0698031	1	1.01 (0.96, 1.06)	0.71518	1	0.96 (0.88, 1.04)	0.284706	1	0.99 (0.94, 1.04)	0.631392	1
FAM20A	4	0.85 (0.78, 0.92)	4.4917e-127	1.3116e-123	0.007 (0.005, 0.009)	4.57711e-10	1.33652e-06	-0.033 (-0.049, -0.017)	4.69386e-05	0.137061	1.09 (1.04, 1.15)	0.000509737	1	1.29 (1.21, 1.38)	1.1e-15	3.22e-12	1.13 (1.07, 1.19)	5.27e-06	0.0153897
FAM3B	0	0.06 (-0.01, 0.13)	0.095061	1	0.004 (0.002, 0.006)	0.000338146	0.987386	-0.01 (-0.025, 0.005)	0.198461	1	1 (0.95, 1.05)	0.954956	1	1.05 (0.97, 1.14)	0.226041	1	1.04 (0.98, 1.1)	0.189653	1
FAM3C	3	0.72 (0.64, 0.79)	7.02667e-79	2.05179e-75	0.01 (0.007, 0.012)	1.02067e-15	2.98035e-12	-0.018 (-0.035, -0.001)	0.0355697	1	1.08 (1.02, 1.14)	0.00887157	1	1.21 (1.11, 1.33)	2.49e-05	0.0727024	1.15 (1.08, 1.22)	5.43e-06	0.0158574
FAM3D	0	0.13 (0.06, 0.2)	0.000148325	0.433109	0.004 (0.001, 0.006)	0.000948175	1	0.003 (-0.013, 0.018)	0.743027	1	1.05 (1, 1.11)	0.0363935	1	1.08 (1, 1.17)	0.0477815	1	1.06 (1, 1.12)	0.0369909	1
FAP	3	-0.64 (-0.71, -0.57)	9.67983e-79	2.82651e-75	-0.009 (-0.011, -0.007)	6.37527e-16	1.86158e-12	0.013 (-0.002, 0.028)	0.0882496	1	0.93 (0.88, 0.97)	0.00268539	1	1.09 (1, 1.17)	0.0410671	1	0.86 (0.82, 0.91)	7.11e-08	0.000207732
FARSA	1	0.31 (0.25, 0.38)	1.99433e-20	5.82344e-17	0.001 (-0.001, 0.003)	0.277899	1	-0.019 (-0.033, -0.004)	0.0152557	1	1 (0.95, 1.05)	0.974076	1	1.02 (0.94, 1.1)	0.619112	1	1.01 (0.96, 1.07)	0.648971	1
FAS	4	0.46 (0.39, 0.54)	1.13147e-36	3.30389e-33	0.01 (0.008, 0.012)	2.36652e-17	6.91025e-14	-0.036 (-0.052, -0.019)	1.72067e-05	0.0502436	1.06 (1.02, 1.11)	0.00782023	1	1.17 (1.1, 1.24)	3.01e-07	0.000877671	1.12 (1.08, 1.17)	1.61e-07	0.000471363
FASLG	5	-0.26 (-0.33, -0.19)	7.46174e-14	2.17883e-10	-0.005 (-0.007, -0.003)	1.09668e-05	0.0320229	0.061 (0.045, 0.076)	1.55512e-14	4.54096e-11	0.94 (0.89, 0.98)	0.00914873	1	0.82 (0.76, 0.89)	2.25e-06	0.00657501	0.86 (0.82, 0.91)	7.48e-08	0.000218418
FBLN2	3	0.48 (0.41, 0.55)	6.26493e-40	1.82936e-36	0.006 (0.004, 0.008)	1.48991e-07	0.000435054	-0.034 (-0.05, -0.018)	3.47897e-05	0.101586	1.04 (0.98, 1.09)	0.175003	1	1.09 (1, 1.18)	0.039932	1	1.14 (1.08, 1.2)	5.13e-06	0.0149809
FBN2	0	0.1 (0.04, 0.17)	0.0018189	1	0 (-0.002, 0.002)	0.944228	1	-0.005 (-0.02, 0.01)	0.496192	1	1.03 (0.98, 1.08)	0.287904	1	1 (0.93, 1.08)	0.975944	1	1.05 (1, 1.11)	0.0579669	1
FBP1	0	0.12 (0.06, 0.19)	0.000303817	0.887145	0.003 (0.001, 0.005)	0.0110442	1	-0.011 (-0.026, 0.004)	0.166125	1	1.03 (0.98, 1.08)	0.255693	1	1.17 (1.08, 1.25)	3.18e-05	0.0929567	1.04 (0.99, 1.1)	0.113769	1
FCAMR	3	0.57 (0.49, 0.64)	3.6692e-53	1.07141e-49	0.01 (0.008, 0.012)	2.24627e-17	6.55912e-14	-0.019 (-0.035, -0.003)	0.0228606	1	1.04 (0.98, 1.09)	0.171277	1	1.41 (1.3, 1.52)	5.39e-17	1.57e-13	1.08 (1.02, 1.14)	0.00735291	1
FCAR	4	0.89 (0.82, 0.96)	1.9902e-154	5.8114e-151	0.005 (0.003, 0.007)	1.28991e-05	0.0376654	-0.051 (-0.066, -0.036)	2.14208e-11	6.25486e-08	1.03 (0.98, 1.08)	0.181111	1	1.31 (1.22, 1.42)	4.01e-12	1.17e-08	1.11 (1.05, 1.17)	0.000108328	0.316319
FCER1A	0	0.09 (0.02, 0.15)	0.0107361	1	0.003 (0.001, 0.005)	0.0146157	1	0.012 (-0.003, 0.027)	0.118289	1	0.96 (0.92, 1.01)	0.120959	1	1.05 (0.97, 1.13)	0.248368	1	0.99 (0.94, 1.04)	0.629004	1
FCER2	2	0.45 (0.38, 0.52)	8.45016e-38	2.46745e-34	0.008 (0.006, 0.01)	6.47369e-13	1.89032e-09	-0.007 (-0.023, 0.009)	0.380001	1	1.08 (1.03, 1.13)	0.00184971	1	1.08 (1, 1.17)	0.0574945	1	1.05 (0.99, 1.1)	0.0981656	1
FCGR2A	1	0.34 (0.27, 0.41)	1.12542e-22	3.28622e-19	0.003 (0.001, 0.006)	0.00219633	1	-0.029 (-0.044, -0.013)	0.000257064	0.750626	0.99 (0.95, 1.05)	0.82885	1	1.17 (1.07, 1.29)	0.000879399	1	1.09 (1.03, 1.16)	0.00457721	1
FCGR2B	0	0 (-0.07, 0.06)	0.950105	1	-0.001 (-0.003, 0.001)	0.209149	1	0.013 (-0.002, 0.028)	0.0809615	1	0.99 (0.95, 1.04)	0.81535	1	1.08 (1, 1.17)	0.0393248	1	0.99 (0.94, 1.05)	0.758746	1
FCGR3B	1	0.45 (0.38, 0.51)	2.83959e-41	8.29161e-38	0.003 (0.001, 0.005)	0.0124284	1	-0.009 (-0.024, 0.005)	0.209102	1	1.01 (0.97, 1.06)	0.599659	1	1.09 (1, 1.18)	0.0411029	1	1.05 (0.99, 1.1)	0.100738	1
FCN1	1	0.75 (0.69, 0.82)	9.1441e-108	2.6701e-104	0.002 (0, 0.004)	0.0780572	1	-0.013 (-0.028, 0.003)	0.105998	1	1.04 (0.99, 1.1)	0.109391	1	1.13 (1.04, 1.24)	0.00530936	1	1.07 (1.01, 1.14)	0.0153023	1
FCN2	1	0.25 (0.18, 0.31)	4.90553e-13	1.43241e-09	0.002 (-0.001, 0.004)	0.140748	1	0.028 (0.012, 0.043)	0.0003425	1	1.03 (0.98, 1.08)	0.221656	1	1.07 (0.99, 1.16)	0.107965	1	0.97 (0.92, 1.02)	0.194503	1
FCRL1	1	0.17 (0.11, 0.24)	5.28068e-07	0.00154196	0.003 (0.001, 0.005)	0.00938369	1	0.013 (-0.002, 0.028)	0.0951257	1	0.98 (0.93, 1.03)	0.435852	1	1.08 (1, 1.17)	0.0587535	1	0.95 (0.9, 1)	0.0453003	1
FCRL2	1	0.19 (0.12, 0.26)	2.80407e-08	8.18789e-05	0.001 (-0.001, 0.003)	0.482924	1	0.011 (-0.004, 0.026)	0.158362	1	1.01 (0.96, 1.06)	0.772336	1	1.01 (0.93, 1.09)	0.846041	1	1.02 (0.97, 1.07)	0.444288	1
FCRL3	0	0 (-0.06, 0.07)	0.915324	1	0.002 (0, 0.004)	0.0975371	1	-0.001 (-0.016, 0.014)	0.89614	1	1.02 (0.97, 1.07)	0.512281	1	1.02 (0.94, 1.1)	0.606852	1	1 (0.95, 1.05)	0.964199	1
FCRL5	2	0.52 (0.45, 0.59)	2.58383e-49	7.54477e-46	-0.001 (-0.003, 0.001)	0.372509	1	-0.053 (-0.068, -0.037)	5.00904e-11	1.46264e-07	1.06 (1.01, 1.12)	0.0173246	1	1.12 (1.03, 1.21)	0.00673943	1	1.02 (0.97, 1.08)	0.428018	1
FCRL6	1	0.15 (0.09, 0.22)	4.68753e-06	0.0136876	-0.001 (-0.003, 0.001)	0.423862	1	-0.031 (-0.046, -0.016)	4.56161e-05	0.133199	0.97 (0.93, 1.02)	0.263797	1	1.05 (0.97, 1.14)	0.214075	1	1.01 (0.96, 1.06)	0.722431	1
FCRLB	3	0.53 (0.47, 0.6)	3.91915e-58	1.14439e-54	0.005 (0.003, 0.007)	8.40699e-06	0.0245484	-0.03 (-0.044, -0.015)	8.04017e-05	0.234773	1.07 (1.02, 1.11)	0.00260505	1	1.13 (1.06, 1.2)	0.000101217	0.295554	1.12 (1.08, 1.17)	1.02e-07	0.000298649
FDX1	1	0.3 (0.23, 0.37)	1.70161e-18	4.9687e-15	0.004 (0.002, 0.006)	0.000666663	1	-0.019 (-0.034, -0.004)	0.01363	1	1.06 (1.01, 1.11)	0.0108411	1	1.09 (1.01, 1.17)	0.0211786	1	1.09 (1.04, 1.14)	0.00024591	0.718058
FDX2	1	0.47 (0.41, 0.54)	2.39116e-44	6.98218e-41	0.003 (0.001, 0.006)	0.00126922	1	-0.025 (-0.04, -0.01)	0.00103048	1	1.01 (0.97, 1.06)	0.552072	1	1.05 (0.97, 1.13)	0.203253	1	1.06 (1, 1.11)	0.0344392	1
FEN1	1	0.29 (0.22, 0.36)	1.06186e-16	3.10063e-13	0.001 (-0.001, 0.004)	0.178579	1	0.005 (-0.01, 0.021)	0.500856	1	1.04 (0.99, 1.09)	0.108371	1	1.05 (0.98, 1.13)	0.187355	1	1.04 (0.99, 1.09)	0.147352	1
FES	0	0.14 (0.07, 0.2)	5.62689e-05	0.164305	0.002 (0, 0.004)	0.022267	1	-0.006 (-0.02, 0.009)	0.464497	1	1.02 (0.97, 1.07)	0.505718	1	0.99 (0.91, 1.07)	0.815263	1	1.04 (0.99, 1.1)	0.129188	1
FETUB	3	0.3 (0.23, 0.37)	1.08271e-17	3.16152e-14	0.009 (0.007, 0.011)	5.37227e-17	1.5687e-13	-0.008 (-0.024, 0.007)	0.304305	1	1.01 (0.96, 1.07)	0.613395	1	1.26 (1.15, 1.37)	7.26e-07	0.00211984	1.03 (0.97, 1.09)	0.384705	1
FGA	4	1.07 (1, 1.13)	4.47e-210	1.3e-206	0.006 (0.004, 0.008)	1.6574e-07	0.000483962	-0.025 (-0.04, -0.009)	0.00166568	1	1.11 (1.06, 1.17)	4.42e-05	0.129075	1.24 (1.14, 1.34)	8.44e-08	0.000246333	1.16 (1.1, 1.23)	3.04e-08	8.87e-05
FGD3	1	0.32 (0.26, 0.39)	1.16019e-21	3.38776e-18	0.001 (-0.001, 0.003)	0.388031	1	-0.016 (-0.031, -0.001)	0.0327144	1	0.99 (0.94, 1.04)	0.61243	1	0.99 (0.91, 1.07)	0.725558	1	1.01 (0.95, 1.06)	0.815869	1
FGF12	0	0.02 (-0.04, 0.09)	0.491225	1	0.001 (-0.002, 0.003)	0.612431	1	0 (-0.015, 0.014)	0.961049	1	0.98 (0.93, 1.03)	0.422502	1	1 (0.93, 1.08)	0.925517	1	0.98 (0.92, 1.03)	0.397348	1
FGF16	0	-0.04 (-0.1, 0.02)	0.227926	1	-0.001 (-0.003, 0.001)	0.413635	1	0.002 (-0.012, 0.016)	0.8055	1	1 (0.95, 1.04)	0.894693	1	1.08 (1.01, 1.15)	0.0257792	1	1 (0.95, 1.05)	0.964158	1
FGF19	0	-0.1 (-0.17, -0.04)	0.00221463	1	0 (-0.002, 0.002)	0.93238	1	0.003 (-0.012, 0.018)	0.660934	1	1.06 (1.01, 1.12)	0.0105263	1	0.89 (0.82, 0.96)	0.00331092	1	1.09 (1.03, 1.15)	0.00148635	1
FGF2	2	0.39 (0.33, 0.46)	1.05846e-31	3.0907e-28	0.001 (-0.001, 0.004)	0.164467	1	-0.038 (-0.053, -0.023)	5.9499e-07	0.00173737	1.05 (1.01, 1.1)	0.0273867	1	1.07 (0.99, 1.15)	0.0907183	1	1.09 (1.04, 1.15)	0.00082103	1
FGF20	0	0.01 (-0.06, 0.07)	0.788679	1	-0.001 (-0.003, 0.001)	0.228403	1	-0.004 (-0.018, 0.011)	0.619596	1	0.99 (0.94, 1.04)	0.709294	1	0.94 (0.86, 1.02)	0.127222	1	0.99 (0.94, 1.04)	0.59172	1
FGF21	4	0.9 (0.83, 0.97)	2.2115e-140	6.4575e-137	0.005 (0.003, 0.007)	3.79125e-06	0.0110704	-0.027 (-0.043, -0.011)	0.0010119	1	1.11 (1.05, 1.16)	8.62e-05	0.251814	1.32 (1.22, 1.42)	3.42e-12	9.98e-09	1.18 (1.12, 1.25)	4.68e-09	1.37e-05
FGF23	5	0.72 (0.65, 0.79)	1.62483e-90	4.74451e-87	0.007 (0.004, 0.009)	9.31881e-09	2.72109e-05	0.004 (-0.012, 0.02)	0.60818	1	1.15 (1.1, 1.21)	2.34e-09	6.83e-06	1.3 (1.22, 1.39)	4.46e-15	1.3e-11	1.21 (1.15, 1.27)	7.25e-15	2.12e-11
FGF3	0	0 (-0.06, 0.07)	0.94122	1	0 (-0.002, 0.002)	0.924359	1	0.002 (-0.012, 0.017)	0.740321	1	0.97 (0.92, 1.02)	0.212295	1	1.01 (0.94, 1.09)	0.731372	1	1 (0.95, 1.05)	0.995397	1
FGF5	0	-0.05 (-0.12, 0.02)	0.149369	1	0.003 (0, 0.005)	0.0171168	1	-0.009 (-0.025, 0.007)	0.252384	1	1.02 (0.97, 1.08)	0.40956	1	0.99 (0.91, 1.08)	0.896982	1	1.08 (1.02, 1.14)	0.00928529	1
FGF6	0	0.05 (-0.02, 0.11)	0.160463	1	-0.001 (-0.003, 0.001)	0.440079	1	0.009 (-0.006, 0.024)	0.223597	1	1.02 (0.98, 1.07)	0.335575	1	1.03 (0.96, 1.11)	0.434985	1	1.03 (0.98, 1.08)	0.325497	1
FGF7	0	0.04 (-0.02, 0.11)	0.177483	1	-0.003 (-0.005, -0.001)	0.0117595	1	-0.011 (-0.026, 0.004)	0.147146	1	0.95 (0.91, 1.01)	0.0794905	1	1 (0.92, 1.08)	0.904662	1	1.04 (0.99, 1.1)	0.113249	1
FGF9	0	-0.12 (-0.18, -0.05)	0.000525563	1	-0.002 (-0.005, 0)	0.0174168	1	0.001 (-0.014, 0.016)	0.916218	1	0.99 (0.94, 1.04)	0.655845	1	0.97 (0.9, 1.05)	0.515279	1	0.95 (0.9, 1)	0.0631801	1
FGFBP1	2	-0.75 (-0.81, -0.68)	5.6476e-100	1.64909e-96	-0.002 (-0.004, 0)	0.0682247	1	0.014 (-0.002, 0.029)	0.0858921	1	0.94 (0.9, 0.99)	0.0199759	1	0.83 (0.76, 0.89)	1.68e-06	0.0049106	0.91 (0.86, 0.96)	0.000745793	1
FGFBP2	2	-0.42 (-0.49, -0.35)	2.34416e-35	6.84494e-32	-0.001 (-0.003, 0.002)	0.599423	1	0.007 (-0.008, 0.022)	0.372571	1	0.95 (0.91, 1)	0.0500504	1	0.99 (0.91, 1.07)	0.71128	1	0.89 (0.84, 0.94)	1.26e-05	0.0366477
FGFBP3	1	0.41 (0.35, 0.48)	4.82841e-33	1.4099e-29	0.001 (-0.001, 0.003)	0.44413	1	-0.017 (-0.032, -0.002)	0.0302352	1	1.05 (1, 1.11)	0.0347353	1	1.09 (1, 1.18)	0.0442337	1	1.09 (1.04, 1.16)	0.00105548	1
FGFR2	4	0.55 (0.48, 0.63)	6.25501e-48	1.82646e-44	0.013 (0.011, 0.016)	5.16879e-29	1.50929e-25	-0.022 (-0.039, -0.005)	0.00972773	1	1.09 (1.04, 1.15)	0.00105114	1	1.48 (1.38, 1.59)	1.47e-27	4.29e-24	1.21 (1.15, 1.28)	3.57e-11	1.04e-07
FGFR4	0	-0.11 (-0.18, -0.05)	0.0007225	1	-0.001 (-0.003, 0.001)	0.283253	1	0.008 (-0.007, 0.023)	0.288671	1	0.96 (0.92, 1.01)	0.154297	1	1.01 (0.93, 1.1)	0.757577	1	0.96 (0.91, 1.01)	0.147712	1
FGL1	5	1.22 (1.15, 1.28)	3.04e-257	8.88e-254	0.011 (0.008, 0.013)	2.22754e-20	6.50443e-17	-0.041 (-0.057, -0.025)	4.66791e-07	0.00136303	1.16 (1.11, 1.23)	9.01e-09	2.63e-05	1.1 (1.01, 1.2)	0.0272139	1	1.31 (1.24, 1.38)	1.63e-21	4.75e-18
FGR	1	0.62 (0.55, 0.69)	3.19078e-70	9.31709e-67	0.003 (0.001, 0.006)	0.00184025	1	-0.006 (-0.022, 0.009)	0.432129	1	1.03 (0.98, 1.08)	0.182694	1	1.06 (0.98, 1.14)	0.13436	1	1.08 (1.03, 1.13)	0.00294407	1
FH	0	0.03 (-0.03, 0.1)	0.363501	1	0.001 (-0.001, 0.003)	0.466444	1	-0.016 (-0.031, -0.001)	0.0325612	1	0.98 (0.94, 1.03)	0.529728	1	1.02 (0.94, 1.09)	0.681546	1	1.02 (0.97, 1.07)	0.423638	1
FHIP2A	0	0.06 (0, 0.13)	0.0671992	1	0.001 (-0.001, 0.004)	0.181319	1	-0.012 (-0.028, 0.004)	0.130292	1	1 (0.95, 1.05)	0.96672	1	1.08 (1, 1.17)	0.0466787	1	0.99 (0.94, 1.05)	0.767377	1
FHIT	1	0.35 (0.29, 0.42)	8.74798e-27	2.55441e-23	0 (-0.002, 0.002)	0.824182	1	-0.001 (-0.016, 0.014)	0.880924	1	0.99 (0.94, 1.04)	0.668718	1	0.97 (0.9, 1.05)	0.456604	1	1.04 (0.98, 1.09)	0.169778	1
FIS1	1	0.26 (0.19, 0.32)	1.14975e-14	3.35728e-11	0.002 (0, 0.004)	0.0287515	1	-0.025 (-0.04, -0.011)	0.000800131	1	1.07 (1.02, 1.12)	0.00704211	1	1.03 (0.95, 1.11)	0.438566	1	1.09 (1.03, 1.15)	0.00114959	1
FKBP14	1	0.39 (0.32, 0.46)	3.26629e-31	9.53756e-28	0 (-0.002, 0.002)	0.820175	1	-0.032 (-0.047, -0.017)	2.30131e-05	0.0671981	1.02 (0.97, 1.07)	0.458871	1	1.03 (0.95, 1.11)	0.536393	1	1.04 (0.99, 1.1)	0.132633	1
FKBP1B	1	0.18 (0.11, 0.24)	7.78063e-08	0.000227194	-0.001 (-0.003, 0.001)	0.242845	1	-0.022 (-0.036, -0.007)	0.00395703	1	1 (0.96, 1.05)	0.885335	1	0.97 (0.9, 1.05)	0.443677	1	1 (0.95, 1.06)	0.881213	1
FKBP4	2	0.6 (0.54, 0.67)	5.23409e-75	1.52835e-71	0.003 (0.001, 0.005)	0.00241239	1	-0.015 (-0.03, 0)	0.0446251	1	1.05 (1, 1.1)	0.0614472	1	1.1 (1.02, 1.19)	0.0172858	1	1.13 (1.07, 1.19)	6.07e-06	0.0177127
FKBP5	1	0.51 (0.44, 0.57)	3.71352e-53	1.08435e-49	0.002 (0, 0.004)	0.109217	1	-0.024 (-0.039, -0.009)	0.00122514	1	1.04 (0.99, 1.09)	0.0923566	1	1.01 (0.94, 1.1)	0.737089	1	1.1 (1.04, 1.16)	0.000359803	1
FKBP7	1	0.29 (0.23, 0.35)	5.06825e-19	1.47993e-15	0.003 (0.001, 0.005)	0.00342192	1	-0.009 (-0.023, 0.006)	0.238907	1	1.01 (0.97, 1.06)	0.620658	1	1.01 (0.93, 1.09)	0.863025	1	1.02 (0.97, 1.07)	0.432219	1
FKBPL	1	0.25 (0.19, 0.32)	6.55686e-14	1.9146e-10	0.001 (-0.001, 0.003)	0.200032	1	-0.005 (-0.02, 0.01)	0.535766	1	1.01 (0.96, 1.06)	0.756272	1	1.02 (0.94, 1.1)	0.603462	1	1.04 (0.99, 1.1)	0.120753	1
FLI1	1	0.35 (0.28, 0.42)	1.98754e-25	5.80362e-22	0.002 (0, 0.004)	0.0859596	1	-0.021 (-0.035, -0.006)	0.00669376	1	1.01 (0.96, 1.06)	0.698696	1	1.02 (0.94, 1.1)	0.635603	1	1 (0.95, 1.05)	0.984532	1
FLRT2	3	0.33 (0.27, 0.4)	2.07221e-22	6.05084e-19	0.006 (0.004, 0.008)	1.18224e-07	0.000345213	0.026 (0.011, 0.041)	0.000871288	1	1.05 (1, 1.1)	0.0510047	1	1.19 (1.1, 1.28)	1.33e-05	0.0387661	1.12 (1.06, 1.18)	5.01e-05	0.146248
FLT1	1	0.19 (0.12, 0.26)	2.50211e-08	7.30615e-05	0.004 (0.002, 0.006)	0.000106952	0.312299	0.007 (-0.008, 0.022)	0.360842	1	1.04 (0.99, 1.09)	0.109352	1	1.09 (1.01, 1.17)	0.0324148	1	1.08 (1.03, 1.14)	0.00380775	1
FLT3	1	-0.21 (-0.27, -0.15)	1.31591e-10	3.84246e-07	-0.001 (-0.003, 0.001)	0.260052	1	0.03 (0.016, 0.045)	3.92445e-05	0.114594	0.96 (0.91, 1)	0.068632	1	0.96 (0.89, 1.04)	0.317562	1	0.92 (0.87, 0.97)	0.00368486	1
FLT3LG	1	-0.04 (-0.11, 0.03)	0.227965	1	0.004 (0.002, 0.006)	0.000778915	1	-0.105 (-0.12, -0.089)	1.26551e-40	3.6953e-37	1.04 (0.99, 1.09)	0.127938	1	1.06 (0.97, 1.15)	0.181142	1	1.09 (1.03, 1.15)	0.00257732	1
FLT4	1	0.28 (0.21, 0.35)	2.95242e-16	8.62106e-13	0.005 (0.002, 0.007)	2.44094e-05	0.0712754	0.011 (-0.004, 0.026)	0.147314	1	1.05 (1, 1.1)	0.0661414	1	1.07 (0.99, 1.16)	0.0991327	1	0.98 (0.93, 1.04)	0.582173	1
FMNL1	1	0.46 (0.39, 0.53)	3.43009e-37	1.00159e-33	0.002 (0, 0.004)	0.051523	1	-0.014 (-0.03, 0.002)	0.087064	1	1.02 (0.97, 1.07)	0.366227	1	1.05 (0.97, 1.14)	0.188454	1	1.03 (0.98, 1.09)	0.201793	1
FMR1	1	0.19 (0.13, 0.26)	4.78021e-09	1.39582e-05	0.001 (-0.001, 0.003)	0.328645	1	-0.006 (-0.021, 0.008)	0.410212	1	1.01 (0.96, 1.06)	0.756873	1	1 (0.93, 1.08)	0.930914	1	1.02 (0.96, 1.07)	0.565112	1
FN1	1	0.05 (-0.02, 0.12)	0.127548	1	0.001 (-0.001, 0.003)	0.418748	1	-0.019 (-0.034, -0.003)	0.0174715	1	1.04 (0.99, 1.1)	0.0834334	1	1.22 (1.13, 1.31)	3.28e-07	0.00095829	1 (0.95, 1.06)	0.969638	1
FNDC1	0	0.03 (-0.04, 0.1)	0.378092	1	-0.001 (-0.003, 0.001)	0.2334	1	-0.023 (-0.039, -0.008)	0.00293251	1	0.98 (0.93, 1.03)	0.375746	1	1.12 (1.04, 1.22)	0.00397889	1	0.99 (0.93, 1.04)	0.635682	1
FNTA	1	0.35 (0.28, 0.41)	9.04728e-25	2.64181e-21	0.001 (-0.001, 0.003)	0.184807	1	-0.006 (-0.021, 0.009)	0.441103	1	1.01 (0.96, 1.06)	0.617045	1	1 (0.92, 1.08)	0.98338	1	1.03 (0.98, 1.09)	0.256265	1
FOLH1	0	0.1 (0.03, 0.16)	0.0033747	1	0.002 (0, 0.004)	0.0997785	1	-0.023 (-0.038, -0.009)	0.00196997	1	0.98 (0.93, 1.03)	0.520882	1	1 (0.92, 1.09)	0.982136	1	1.01 (0.96, 1.06)	0.777982	1
FOLR1	3	0.44 (0.37, 0.51)	2.60623e-32	7.61019e-29	0.012 (0.009, 0.014)	1.65232e-23	4.82477e-20	-0.023 (-0.039, -0.006)	0.00680312	1	1.05 (1, 1.1)	0.0748868	1	1.04 (0.95, 1.13)	0.369866	1	1.2 (1.13, 1.26)	7.94e-11	2.32e-07
FOLR2	2	0.78 (0.71, 0.85)	1.021e-107	2.9812e-104	0.006 (0.004, 0.009)	1.05698e-08	3.0864e-05	-0.005 (-0.02, 0.011)	0.569406	1	1.03 (0.98, 1.09)	0.211456	1	1.07 (0.99, 1.17)	0.0886727	1	1.11 (1.05, 1.17)	0.000374488	1
FOLR3	0	0.07 (0.01, 0.14)	0.0335015	1	0 (-0.002, 0.002)	0.980149	1	0.008 (-0.007, 0.023)	0.277758	1	0.97 (0.93, 1.02)	0.302548	1	1.07 (0.99, 1.15)	0.0762238	1	1.01 (0.96, 1.07)	0.671483	1
FOS	1	0.17 (0.11, 0.24)	2.03085e-07	0.000593007	0.003 (0.001, 0.005)	0.013297	1	-0.015 (-0.03, 0)	0.0464032	1	1.03 (0.99, 1.08)	0.173493	1	1.06 (0.98, 1.15)	0.151429	1	1.06 (1, 1.11)	0.0376316	1
FOSB	0	0.13 (0.07, 0.19)	6.35712e-05	0.185628	0.004 (0.002, 0.006)	0.000458118	1	0 (-0.015, 0.014)	0.956377	1	1.01 (0.97, 1.06)	0.532261	1	1 (0.93, 1.08)	0.991913	1	1.04 (0.99, 1.09)	0.146171	1
FOXJ3	1	0.27 (0.21, 0.34)	3.78481e-15	1.10516e-11	0.002 (0, 0.004)	0.0937283	1	-0.019 (-0.034, -0.003)	0.0177837	1	0.99 (0.94, 1.04)	0.575503	1	1.05 (0.97, 1.14)	0.206289	1	1.05 (0.99, 1.1)	0.0977873	1
FOXO1	1	0.36 (0.3, 0.43)	6.34531e-28	1.85283e-24	0.001 (-0.001, 0.003)	0.394796	1	-0.026 (-0.04, -0.011)	0.000672321	1	1.02 (0.97, 1.07)	0.405559	1	0.99 (0.92, 1.08)	0.896843	1	1.03 (0.98, 1.09)	0.256443	1
FOXO3	2	0.33 (0.26, 0.39)	1.64589e-23	4.80601e-20	0.002 (0, 0.004)	0.0413628	1	-0.033 (-0.047, -0.018)	9.59628e-06	0.0280211	0.99 (0.94, 1.03)	0.55128	1	0.98 (0.9, 1.06)	0.555575	1	0.99 (0.94, 1.05)	0.769016	1
FRMD4B	0	0.05 (-0.02, 0.11)	0.153128	1	0 (-0.002, 0.002)	0.805073	1	-0.012 (-0.027, 0.003)	0.105378	1	0.99 (0.95, 1.04)	0.825036	1	0.9 (0.83, 0.98)	0.0147448	1	0.97 (0.92, 1.03)	0.342961	1
FRMD7	0	-0.03 (-0.09, 0.04)	0.414824	1	-0.001 (-0.003, 0.001)	0.171598	1	0.004 (-0.01, 0.019)	0.577803	1	0.98 (0.94, 1.03)	0.453802	1	0.93 (0.86, 1.01)	0.0677343	1	0.98 (0.93, 1.03)	0.411858	1
FRZB	1	0.21 (0.14, 0.27)	1.1015e-09	3.21637e-06	0.002 (0, 0.004)	0.0632967	1	-0.015 (-0.03, 0)	0.0571097	1	1.02 (0.97, 1.07)	0.532168	1	1.12 (1.03, 1.22)	0.0068429	1	1.02 (0.96, 1.08)	0.513597	1
FSHB	1	-0.39 (-0.48, -0.3)	2.62637e-17	7.669e-14	0.004 (0.001, 0.007)	0.0104546	1	0.03 (0.01, 0.051)	0.00347997	1	0.95 (0.88, 1.02)	0.143514	1	1.1 (0.98, 1.24)	0.103567	1	0.94 (0.87, 1.02)	0.13676	1
FST	3	0.55 (0.48, 0.61)	1.5332e-59	4.47694e-56	0.005 (0.002, 0.007)	2.11905e-05	0.0618763	-0.038 (-0.053, -0.023)	5.84284e-07	0.00170611	1.15 (1.1, 1.21)	1.66e-08	4.83e-05	1 (0.92, 1.09)	0.994806	1	1.08 (1.03, 1.14)	0.00334658	1
FSTL1	3	1.06 (0.99, 1.13)	1.75e-211	5.1e-208	0.009 (0.006, 0.011)	3.40206e-15	9.93401e-12	-0.026 (-0.041, -0.011)	0.000807591	1	1.09 (1.03, 1.14)	0.00128898	1	1.18 (1.09, 1.28)	3.25e-05	0.0948879	1.23 (1.17, 1.29)	3.8e-15	1.11e-11
FSTL3	6	1.44 (1.36, 1.52)	1.12e-278	3.28e-275	0.019 (0.016, 0.022)	1.09799e-48	3.20613e-45	-0.046 (-0.064, -0.028)	6.95254e-07	0.00203014	1.22 (1.15, 1.29)	5.07e-12	1.48e-08	1.39 (1.27, 1.52)	1.35e-13	3.95e-10	1.42 (1.34, 1.51)	1.6e-31	4.67e-28
FTCD	2	0.2 (0.13, 0.28)	3.31797e-08	9.68848e-05	0.004 (0.002, 0.006)	0.000516542	1	-0.01 (-0.026, 0.007)	0.249229	1	1.03 (0.98, 1.08)	0.29915	1	1.38 (1.28, 1.48)	1.5e-18	4.37e-15	1.03 (0.97, 1.09)	0.348453	1
FUCA1	0	0.02 (-0.05, 0.08)	0.64424	1	0.001 (-0.001, 0.003)	0.185413	1	-0.006 (-0.021, 0.009)	0.419924	1	1.01 (0.96, 1.06)	0.769112	1	1.07 (0.99, 1.17)	0.0924132	1	0.99 (0.94, 1.04)	0.734738	1
FUOM	3	0.25 (0.18, 0.32)	3.93894e-12	1.15017e-08	0.008 (0.006, 0.01)	8.10162e-12	2.36567e-08	-0.026 (-0.042, -0.01)	0.00160352	1	1.05 (0.99, 1.1)	0.077669	1	1.39 (1.3, 1.48)	3.22e-21	9.4e-18	1.08 (1.02, 1.14)	0.0102367	1
FURIN	4	0.73 (0.66, 0.81)	2.06597e-84	6.03262e-81	0.008 (0.005, 0.01)	1.48306e-10	4.33054e-07	-0.016 (-0.033, 0.001)	0.0632099	1	1.14 (1.08, 1.2)	3.95e-06	0.011527	1.56 (1.43, 1.71)	5.42e-23	1.58e-19	1.12 (1.05, 1.19)	0.000226659	0.661845
FUS	1	0.58 (0.51, 0.64)	7.30549e-65	2.1332e-61	0.004 (0.002, 0.006)	0.000631715	1	0.004 (-0.011, 0.019)	0.57687	1	1.05 (1, 1.1)	0.0657273	1	1.05 (0.97, 1.13)	0.235075	1	1.1 (1.05, 1.16)	0.000151822	0.443319
FUT1	0	-0.04 (-0.1, 0.03)	0.245035	1	-0.001 (-0.003, 0.001)	0.416687	1	0.003 (-0.012, 0.017)	0.710814	1	1.01 (0.96, 1.05)	0.810636	1	1 (0.92, 1.08)	0.931749	1	1 (0.95, 1.05)	0.952845	1
FUT3_FUT5	6	0.67 (0.6, 0.73)	4.54409e-80	1.32687e-76	0.008 (0.006, 0.01)	2.19422e-12	6.40713e-09	-0.05 (-0.066, -0.034)	3.18423e-10	9.29794e-07	1.16 (1.1, 1.22)	3.66e-09	1.07e-05	1.21 (1.11, 1.31)	5.29e-06	0.0154478	1.26 (1.19, 1.33)	1.04e-17	3.05e-14
FUT8	1	0.39 (0.33, 0.46)	1.18498e-32	3.46014e-29	0 (-0.002, 0.002)	0.754554	1	-0.005 (-0.02, 0.009)	0.474595	1	1.01 (0.96, 1.06)	0.752738	1	0.97 (0.9, 1.05)	0.515722	1	1.06 (1.01, 1.11)	0.0275055	1
FXN	1	0.63 (0.57, 0.7)	3.774e-81	1.10201e-77	0.002 (0, 0.004)	0.0696583	1	-0.025 (-0.039, -0.01)	0.000935289	1	1.03 (0.98, 1.08)	0.192009	1	1 (0.93, 1.08)	0.925247	1	1.09 (1.04, 1.15)	0.000977084	1
FXYD5	1	0.37 (0.31, 0.44)	8.18379e-30	2.38967e-26	0.001 (-0.001, 0.003)	0.508925	1	-0.024 (-0.038, -0.009)	0.00144984	1	1.01 (0.96, 1.06)	0.770263	1	1.03 (0.96, 1.12)	0.394364	1	1.03 (0.98, 1.09)	0.224414	1
FYB1	1	0.47 (0.4, 0.53)	9.85791e-45	2.87851e-41	0.001 (-0.001, 0.003)	0.503384	1	-0.028 (-0.043, -0.014)	0.000174774	0.510342	1.02 (0.97, 1.07)	0.458026	1	1.02 (0.94, 1.1)	0.629562	1	1.01 (0.96, 1.07)	0.618791	1
FZD10	0	0.07 (0.01, 0.13)	0.0335315	1	0.001 (-0.001, 0.003)	0.524233	1	-0.011 (-0.025, 0.004)	0.157335	1	0.98 (0.93, 1.03)	0.393828	1	0.97 (0.89, 1.05)	0.428998	1	1.03 (0.98, 1.09)	0.181222	1
FZD8	0	0.12 (0.05, 0.18)	0.000286344	0.836125	0.002 (0, 0.004)	0.135525	1	0.003 (-0.011, 0.018)	0.634832	1	1.08 (1.03, 1.12)	0.000299668	0.875031	1.02 (0.95, 1.1)	0.603415	1	1.03 (0.98, 1.08)	0.195881	1
GABARAP	0	0.08 (0.01, 0.15)	0.0167731	1	0.002 (0, 0.004)	0.0512353	1	-0.011 (-0.026, 0.004)	0.16091	1	1.02 (0.97, 1.07)	0.388463	1	1.03 (0.95, 1.11)	0.432814	1	1.08 (1.03, 1.13)	0.0017552	1
GABARAPL1	0	0.05 (-0.02, 0.11)	0.158205	1	0.001 (-0.002, 0.003)	0.582512	1	-0.011 (-0.026, 0.004)	0.144518	1	1 (0.95, 1.05)	0.996737	1	0.97 (0.9, 1.06)	0.521301	1	0.98 (0.93, 1.04)	0.515462	1
GABRA4	0	-0.01 (-0.07, 0.06)	0.860215	1	0.001 (-0.001, 0.003)	0.406478	1	-0.009 (-0.024, 0.005)	0.204534	1	1 (0.95, 1.05)	0.999011	1	1.01 (0.94, 1.09)	0.799807	1	0.99 (0.94, 1.04)	0.678996	1
GAD1	0	-0.06 (-0.12, 0.01)	0.0744448	1	-0.001 (-0.003, 0.001)	0.225637	1	0.014 (-0.001, 0.028)	0.0632815	1	0.95 (0.9, 0.99)	0.0227866	1	0.99 (0.91, 1.07)	0.764384	1	0.97 (0.92, 1.02)	0.233554	1
GAD2	0	-0.01 (-0.08, 0.05)	0.654749	1	-0.001 (-0.003, 0.001)	0.24363	1	-0.003 (-0.018, 0.011)	0.649487	1	0.96 (0.91, 1)	0.0739904	1	0.96 (0.89, 1.04)	0.350853	1	1 (0.95, 1.06)	0.883773	1
GADD45B	0	0.05 (-0.02, 0.11)	0.141046	1	0.001 (-0.002, 0.003)	0.604684	1	-0.01 (-0.025, 0.004)	0.164698	1	1.02 (0.97, 1.06)	0.457538	1	1.01 (0.94, 1.09)	0.758391	1	1.04 (0.99, 1.09)	0.0937234	1
GADD45GIP1	1	0.62 (0.55, 0.68)	2.00427e-74	5.85246e-71	0.002 (0, 0.004)	0.0372901	1	-0.031 (-0.046, -0.016)	6.05631e-05	0.176844	1.07 (1.02, 1.12)	0.00789339	1	1.03 (0.95, 1.11)	0.454386	1	1.05 (1, 1.11)	0.0552842	1
GAGE2A	0	0.02 (-0.04, 0.09)	0.48751	1	0 (-0.002, 0.002)	0.703632	1	-0.007 (-0.022, 0.007)	0.32272	1	1.01 (0.96, 1.05)	0.761358	1	1.06 (0.99, 1.13)	0.12086	1	1.03 (0.98, 1.08)	0.19408	1
GAL	1	-0.49 (-0.56, -0.42)	9.63362e-45	2.81302e-41	-0.004 (-0.006, -0.002)	0.00047523	1	-0.005 (-0.021, 0.01)	0.488047	1	0.92 (0.88, 0.97)	0.001348	1	0.9 (0.83, 0.98)	0.0106088	1	0.92 (0.87, 0.98)	0.00427888	1
GALNT10	4	0.28 (0.22, 0.35)	1.60938e-16	4.6994e-13	0.004 (0.002, 0.006)	0.000705742	1	-0.036 (-0.051, -0.021)	3.73945e-06	0.0109192	1.08 (1.03, 1.13)	0.00231127	1	1.26 (1.17, 1.36)	3.32e-09	9.69e-06	1.15 (1.09, 1.22)	1.62e-07	0.000471792
GALNT2	1	-0.6 (-0.67, -0.53)	7.26505e-67	2.12139e-63	-0.003 (-0.005, -0.001)	0.0147239	1	0.021 (0.006, 0.036)	0.00752415	1	0.97 (0.92, 1.02)	0.220311	1	1 (0.92, 1.08)	0.91534	1	0.92 (0.87, 0.97)	0.00310249	1
GALNT3	1	0.28 (0.21, 0.34)	6.52348e-17	1.90485e-13	0.001 (-0.001, 0.003)	0.265643	1	0.012 (-0.002, 0.027)	0.0977176	1	0.96 (0.91, 1.01)	0.0893984	1	1.08 (1, 1.17)	0.0514885	1	1.09 (1.04, 1.15)	0.000934082	1
GALNT5	0	-0.05 (-0.12, 0.01)	0.124105	1	0.004 (0.002, 0.006)	0.000330519	0.965116	-0.02 (-0.035, -0.005)	0.00896706	1	1.03 (0.98, 1.08)	0.280136	1	1.04 (0.96, 1.12)	0.339555	1	1.11 (1.05, 1.16)	0.000117984	0.344514
GALNT7	1	-0.21 (-0.27, -0.15)	1.48355e-10	4.33196e-07	-0.004 (-0.006, -0.002)	0.000410577	1	-0.003 (-0.017, 0.012)	0.700056	1	0.98 (0.94, 1.03)	0.491722	1	0.99 (0.91, 1.06)	0.717054	1	0.93 (0.88, 0.98)	0.00441575	1
GAMT	0	-0.03 (-0.09, 0.03)	0.376985	1	0 (-0.002, 0.002)	0.693851	1	-0.001 (-0.015, 0.014)	0.927234	1	1.03 (0.98, 1.07)	0.258501	1	0.95 (0.87, 1.03)	0.191353	1	1.05 (1, 1.1)	0.0386372	1
GAPDH	1	0.33 (0.26, 0.39)	5.67742e-24	1.65781e-20	0.001 (-0.001, 0.003)	0.20217	1	-0.02 (-0.034, -0.005)	0.00733761	1	1.03 (0.98, 1.08)	0.226133	1	1.18 (1.08, 1.29)	0.00027259	0.795962	1.03 (0.98, 1.09)	0.258822	1
GART	0	0.03 (-0.04, 0.09)	0.4275	1	0.001 (-0.001, 0.003)	0.383475	1	0 (-0.015, 0.014)	0.946165	1	0.99 (0.94, 1.04)	0.66619	1	0.96 (0.88, 1.04)	0.309938	1	1.02 (0.97, 1.07)	0.540718	1
GAS2	0	0.12 (0.05, 0.18)	0.000648249	1	0.003 (0.001, 0.005)	0.0114673	1	-0.004 (-0.019, 0.011)	0.613235	1	1.01 (0.96, 1.06)	0.670101	1	1.13 (1.06, 1.21)	8.75e-05	0.255361	1 (0.95, 1.05)	0.928469	1
GAS6	2	0.65 (0.58, 0.72)	2.69859e-79	7.87987e-76	0.004 (0.002, 0.006)	0.000220022	0.642464	-0.023 (-0.038, -0.008)	0.00310375	1	1.01 (0.96, 1.06)	0.681992	1	1.18 (1.09, 1.27)	6.13e-05	0.178955	1.14 (1.08, 1.2)	5.62e-06	0.0164249
GASK1A	0	0 (-0.06, 0.07)	0.887463	1	0.002 (0, 0.004)	0.0633026	1	0.024 (0.008, 0.039)	0.00219701	1	0.99 (0.95, 1.04)	0.81314	1	1.06 (0.99, 1.15)	0.109476	1	0.96 (0.91, 1.01)	0.113899	1
GAST	4	0.29 (0.22, 0.36)	1.26726e-15	3.7004e-12	0.018 (0.015, 0.02)	1.7365e-53	5.07057e-50	-0.021 (-0.037, -0.005)	0.0103412	1	1.12 (1.07, 1.17)	6.3e-07	0.00184038	1.09 (1.02, 1.17)	0.0171661	1	1.14 (1.08, 1.19)	2.34e-07	0.000683921
GATA3	0	0 (-0.06, 0.07)	0.979062	1	-0.001 (-0.003, 0.001)	0.306683	1	-0.003 (-0.017, 0.012)	0.724206	1	1 (0.96, 1.05)	0.852697	1	0.95 (0.88, 1.03)	0.242278	1	1.02 (0.97, 1.08)	0.411195	1
GATD3	1	0.5 (0.44, 0.57)	2.19433e-50	6.40743e-47	0.002 (0, 0.004)	0.134528	1	-0.023 (-0.038, -0.009)	0.00208124	1	1.04 (0.99, 1.09)	0.0839736	1	1.03 (0.95, 1.11)	0.436571	1	1.04 (0.99, 1.1)	0.143349	1
GBA	1	0.31 (0.24, 0.38)	6.65353e-20	1.94283e-16	0 (-0.002, 0.002)	0.984883	1	-0.017 (-0.032, -0.002)	0.0249602	1	1.03 (0.99, 1.08)	0.186658	1	1.06 (0.99, 1.14)	0.110365	1	1.06 (1.01, 1.11)	0.0185081	1
GBP1	3	0.77 (0.7, 0.83)	1.1083e-111	3.2361e-108	0.004 (0.002, 0.006)	9.1746e-05	0.267898	-0.038 (-0.054, -0.023)	7.40145e-07	0.00216122	1.1 (1.05, 1.15)	0.000110195	0.32177	1.18 (1.09, 1.27)	4.6e-05	0.134426	1.13 (1.07, 1.19)	4.53e-06	0.0132338
GBP2	1	0.43 (0.36, 0.49)	2.18508e-38	6.38045e-35	0.001 (-0.001, 0.003)	0.306149	1	-0.02 (-0.035, -0.006)	0.00667412	1	1.01 (0.96, 1.06)	0.672746	1	0.98 (0.91, 1.06)	0.598441	1	1.06 (1.01, 1.12)	0.0147236	1
GBP4	1	0.22 (0.16, 0.28)	8.24501e-12	2.40754e-08	0.001 (-0.001, 0.003)	0.148393	1	-0.001 (-0.015, 0.014)	0.920583	1	1.01 (0.96, 1.06)	0.690501	1	1.09 (1.02, 1.17)	0.0139533	1	0.97 (0.93, 1.03)	0.325101	1
GBP6	0	-0.01 (-0.08, 0.05)	0.685642	1	0.001 (-0.001, 0.003)	0.405846	1	0 (-0.015, 0.014)	0.963355	1	1 (0.95, 1.05)	0.956481	1	0.99 (0.92, 1.07)	0.879056	1	1.01 (0.96, 1.06)	0.675667	1
GC	0	0.08 (0.01, 0.14)	0.0236549	1	0.001 (-0.001, 0.003)	0.436315	1	-0.003 (-0.018, 0.012)	0.714245	1	1.06 (1.01, 1.11)	0.0131334	1	1.01 (0.94, 1.09)	0.754429	1	1 (0.95, 1.05)	0.997292	1
GCC1	1	0.37 (0.3, 0.43)	8.66947e-28	2.53149e-24	0.001 (-0.001, 0.003)	0.441298	1	-0.026 (-0.041, -0.011)	0.000571768	1	1.01 (0.96, 1.06)	0.732977	1	1.02 (0.95, 1.11)	0.551808	1	1.01 (0.96, 1.07)	0.654458	1
GCG	1	-0.35 (-0.42, -0.28)	1.38742e-22	4.05126e-19	0.001 (-0.001, 0.003)	0.428755	1	0.006 (-0.01, 0.022)	0.455935	1	1 (0.95, 1.05)	0.931213	1	1.08 (0.99, 1.18)	0.0690058	1	0.98 (0.93, 1.04)	0.470984	1
GCHFR	4	0.65 (0.58, 0.72)	5.60863e-73	1.63772e-69	0.009 (0.007, 0.011)	1.86656e-15	5.45035e-12	-0.021 (-0.036, -0.005)	0.0108754	1	1.1 (1.05, 1.16)	6.7e-05	0.195693	1.21 (1.13, 1.29)	1.97e-08	5.76e-05	1.17 (1.12, 1.23)	8.56e-11	2.5e-07
GCLM	1	0.15 (0.09, 0.22)	3.4844e-06	0.0101744	0.001 (-0.001, 0.003)	0.267988	1	0.003 (-0.012, 0.017)	0.707419	1	1.02 (0.97, 1.07)	0.414348	1	1 (0.92, 1.08)	0.954856	1	1.04 (0.99, 1.09)	0.154965	1
GCNT1	2	0.73 (0.67, 0.8)	4.7934e-102	1.39967e-98	0.006 (0.004, 0.008)	2.35788e-08	6.88501e-05	-0.013 (-0.029, 0.002)	0.0821334	1	1.07 (1.02, 1.12)	0.00987929	1	1.17 (1.08, 1.27)	9.02e-05	0.263367	1.12 (1.06, 1.18)	5.6e-05	0.16355
GDF15	6	1.8 (1.71, 1.88)	0	0	0.028 (0.026, 0.031)	1.80303e-89	5.26484e-86	-0.132 (-0.152, -0.112)	2.12811e-38	6.21408e-35	1.37 (1.3, 1.43)	1.34e-37	3.9e-34	1.44 (1.34, 1.54)	7.85e-26	2.29e-22	1.6 (1.54, 1.66)	6.47e-133	1.89e-129
GDF2	1	-0.32 (-0.39, -0.25)	1.07619e-18	3.14246e-15	-0.001 (-0.003, 0.001)	0.305981	1	-0.009 (-0.025, 0.007)	0.255156	1	0.93 (0.88, 0.98)	0.00760268	1	1.1 (1.01, 1.19)	0.0309063	1	0.97 (0.92, 1.03)	0.269406	1
GDNF	3	0.42 (0.35, 0.49)	7.44045e-34	2.17261e-30	0.004 (0.002, 0.006)	0.000465088	1	-0.025 (-0.041, -0.01)	0.00110654	1	1.09 (1.03, 1.14)	0.000798483	1	1.23 (1.14, 1.32)	3.3e-08	9.63e-05	1.18 (1.12, 1.24)	5.67e-11	1.65e-07
GET3	0	0.11 (0.04, 0.17)	0.000922614	1	0 (-0.002, 0.002)	0.661549	1	-0.005 (-0.019, 0.01)	0.542802	1	0.99 (0.94, 1.04)	0.673821	1	1.03 (0.96, 1.11)	0.408279	1	1.02 (0.97, 1.08)	0.383681	1
GFAP	1	0.08 (0.01, 0.15)	0.0260272	1	0.005 (0.002, 0.007)	3.91915e-05	0.114439	-0.001 (-0.017, 0.015)	0.913326	1	1.04 (0.99, 1.09)	0.154202	1	0.98 (0.9, 1.06)	0.56827	1	1.18 (1.11, 1.24)	2.84e-09	8.29e-06
GFER	1	0.57 (0.51, 0.64)	1.31625e-64	3.84344e-61	0.004 (0.002, 0.006)	0.000135451	0.395516	-0.018 (-0.033, -0.003)	0.0202671	1	1.06 (1.01, 1.11)	0.0177274	1	1.12 (1.04, 1.21)	0.00313238	1	1.11 (1.05, 1.17)	0.000141003	0.411729
GFOD2	0	0.07 (0.01, 0.14)	0.0228413	1	-0.001 (-0.003, 0.001)	0.473183	1	-0.006 (-0.021, 0.008)	0.399835	1	1.06 (1.02, 1.11)	0.00520974	1	0.94 (0.86, 1.02)	0.112254	1	0.98 (0.93, 1.04)	0.537404	1
GFRA1	4	1.49 (1.41, 1.56)	6.45E-317	0	0.017 (0.014, 0.019)	5.26889e-40	1.53851e-36	-0.011 (-0.028, 0.007)	0.235093	1	1.13 (1.07, 1.19)	2.42e-05	0.0706458	1.44 (1.32, 1.58)	4.18e-16	1.22e-12	1.33 (1.26, 1.42)	7.4e-21	2.16e-17
GFRA2	0	0.04 (-0.03, 0.11)	0.229427	1	0.003 (0.001, 0.005)	0.0145988	1	0.013 (-0.001, 0.028)	0.0744561	1	1.03 (0.98, 1.08)	0.258036	1	1.02 (0.95, 1.11)	0.551884	1	1.05 (0.99, 1.1)	0.0836188	1
GFRA3	1	-0.38 (-0.45, -0.32)	5.49502e-28	1.60455e-24	-0.002 (-0.005, 0)	0.0335714	1	0.011 (-0.005, 0.026)	0.16947	1	0.92 (0.87, 0.97)	0.00108721	1	0.94 (0.86, 1.02)	0.126462	1	0.94 (0.89, 0.99)	0.0277767	1
GFRAL	1	-0.16 (-0.23, -0.1)	2.6461e-06	0.0077266	0 (-0.003, 0.002)	0.669414	1	0.015 (0, 0.031)	0.0506379	1	0.94 (0.89, 0.99)	0.0127994	1	0.97 (0.89, 1.05)	0.469824	1	0.94 (0.89, 0.99)	0.0230918	1
GGA1	0	0.07 (0, 0.13)	0.044859	1	0 (-0.002, 0.002)	0.698156	1	-0.001 (-0.016, 0.014)	0.898115	1	0.98 (0.93, 1.03)	0.468834	1	1 (0.92, 1.08)	0.948276	1	0.93 (0.88, 0.98)	0.0116134	1
GGACT	1	0.35 (0.28, 0.41)	2.55362e-25	7.45658e-22	0 (-0.002, 0.002)	0.801297	1	-0.014 (-0.029, 0.001)	0.0629891	1	0.99 (0.95, 1.04)	0.776977	1	1 (0.92, 1.08)	0.9894	1	1.05 (1, 1.11)	0.0740437	1
GGCT	1	0.34 (0.28, 0.41)	1.89428e-24	5.53128e-21	0.001 (-0.001, 0.003)	0.545574	1	-0.003 (-0.018, 0.012)	0.713238	1	0.99 (0.95, 1.04)	0.768185	1	1.01 (0.94, 1.1)	0.740929	1	1.03 (0.98, 1.09)	0.221904	1
GGH	4	0.91 (0.84, 0.98)	1.4698e-145	4.2917e-142	0.007 (0.005, 0.009)	1.65047e-10	4.81938e-07	-0.011 (-0.027, 0.005)	0.161261	1	1.05 (1, 1.11)	0.0529465	1	1.32 (1.23, 1.43)	6.92e-13	2.02e-09	1.14 (1.08, 1.21)	1.64e-06	0.00478004
GGT1	4	0.25 (0.18, 0.33)	2.66943e-11	7.79474e-08	0.008 (0.006, 0.011)	1.23001e-12	3.59164e-09	-0.027 (-0.044, -0.011)	0.00141828	1	1.11 (1.06, 1.17)	3.79e-05	0.110797	1.45 (1.35, 1.55)	6.47e-26	1.89e-22	1.19 (1.12, 1.25)	6.57e-10	1.92e-06
GGT5	3	0.02 (-0.05, 0.09)	0.528937	1	0.006 (0.004, 0.009)	5.0971e-09	1.48835e-05	0.004 (-0.011, 0.019)	0.620976	1	1.08 (1.03, 1.14)	0.00159786	1	1.2 (1.11, 1.29)	1.81e-06	0.00528241	1.15 (1.09, 1.21)	2.26e-07	0.00065987
GH1	1	0.16 (0.09, 0.23)	1.3543e-05	0.0395456	0.001 (-0.001, 0.004)	0.219541	1	-0.023 (-0.038, -0.007)	0.00499023	1	1.02 (0.97, 1.08)	0.388457	1	0.89 (0.81, 0.97)	0.0116361	1	1.12 (1.06, 1.18)	0.000127205	0.37144
GH2	0	0.02 (-0.05, 0.08)	0.575162	1	0 (-0.002, 0.002)	0.857287	1	0.016 (0.001, 0.031)	0.0321342	1	0.99 (0.94, 1.04)	0.685081	1	1 (0.93, 1.08)	0.918655	1	0.99 (0.94, 1.04)	0.75744	1
GHR	2	-0.24 (-0.31, -0.16)	1.73512e-10	5.06656e-07	0 (-0.002, 0.002)	0.9334	1	-0.007 (-0.023, 0.009)	0.403306	1	0.93 (0.88, 0.98)	0.00950592	1	1.34 (1.23, 1.46)	7.95e-11	2.32e-07	0.91 (0.86, 0.97)	0.00196602	1
GHRHR	0	0.06 (0, 0.13)	0.0657015	1	0.001 (-0.001, 0.003)	0.340525	1	0 (-0.015, 0.014)	0.979708	1	0.97 (0.93, 1.02)	0.280648	1	0.98 (0.91, 1.06)	0.607532	1	1.02 (0.97, 1.07)	0.550724	1
GHRL	1	-0.23 (-0.3, -0.15)	5.52537e-10	1.61341e-06	0.001 (-0.001, 0.003)	0.300483	1	0.01 (-0.006, 0.026)	0.223772	1	1.05 (1, 1.11)	0.0497143	1	0.91 (0.84, 0.98)	0.0183768	1	0.98 (0.93, 1.04)	0.472529	1
GID8	0	0.09 (0.02, 0.16)	0.00718816	1	-0.002 (-0.004, 0.001)	0.136529	1	-0.009 (-0.024, 0.006)	0.259461	1	0.96 (0.91, 1.02)	0.16634	1	0.94 (0.85, 1.03)	0.157506	1	1 (0.94, 1.05)	0.899935	1
GIGYF2	1	0.34 (0.28, 0.41)	1.79209e-24	5.23291e-21	0.004 (0.002, 0.006)	0.000212089	0.619299	-0.031 (-0.046, -0.016)	4.58145e-05	0.133778	1.04 (0.99, 1.09)	0.123009	1	1.05 (0.97, 1.14)	0.190697	1	1.05 (0.99, 1.1)	0.0946443	1
GIMAP7	0	0.06 (0, 0.13)	0.069272	1	-0.001 (-0.003, 0.001)	0.502782	1	-0.018 (-0.034, -0.003)	0.0187877	1	1 (0.95, 1.05)	0.960291	1	1 (0.93, 1.09)	0.917878	1	0.98 (0.93, 1.04)	0.58715	1
GIMAP8	1	0.28 (0.21, 0.35)	2.09345e-16	6.11289e-13	0.001 (-0.001, 0.004)	0.182042	1	-0.003 (-0.018, 0.012)	0.709278	1	1.05 (1, 1.1)	0.0572557	1	1.08 (1, 1.16)	0.0497851	1	1.04 (0.99, 1.09)	0.149973	1
GIP	1	-0.2 (-0.27, -0.13)	2.29146e-08	6.69106e-05	0.001 (-0.001, 0.003)	0.380432	1	0.004 (-0.012, 0.02)	0.605218	1	0.99 (0.94, 1.04)	0.691049	1	1.01 (0.94, 1.1)	0.728663	1	1.01 (0.96, 1.06)	0.769246	1
GIPC2	3	0.58 (0.51, 0.66)	2.57207e-57	7.51043e-54	0.005 (0.003, 0.007)	1.02501e-05	0.0299302	-0.03 (-0.046, -0.014)	0.000258641	0.75523	1.1 (1.05, 1.16)	0.000235063	0.686385	1.19 (1.1, 1.28)	2.26e-05	0.0658698	1.2 (1.14, 1.27)	1.5e-11	4.37e-08
GIPC3	1	0.27 (0.2, 0.33)	9.04392e-16	2.64082e-12	0 (-0.002, 0.002)	0.902576	1	-0.028 (-0.043, -0.013)	0.00022301	0.651189	1 (0.95, 1.05)	0.895016	1	1 (0.92, 1.08)	0.927929	1	1.01 (0.96, 1.06)	0.76954	1
GIPR	0	-0.03 (-0.09, 0.04)	0.448054	1	0.001 (-0.001, 0.003)	0.472747	1	0.006 (-0.008, 0.021)	0.401878	1	1 (0.95, 1.05)	0.963631	1	1 (0.93, 1.08)	0.97046	1	0.97 (0.91, 1.02)	0.20128	1
GIT1	1	0.24 (0.18, 0.31)	2.35546e-13	6.87795e-10	0.001 (-0.002, 0.003)	0.61833	1	-0.012 (-0.027, 0.002)	0.102308	1	1.01 (0.96, 1.06)	0.646	1	1.01 (0.93, 1.09)	0.797525	1	0.99 (0.94, 1.04)	0.685791	1
GJA8	0	0.04 (-0.03, 0.1)	0.284111	1	-0.001 (-0.003, 0.001)	0.549267	1	-0.004 (-0.018, 0.011)	0.622958	1	0.98 (0.93, 1.03)	0.387622	1	0.99 (0.92, 1.07)	0.842455	1	0.96 (0.91, 1.01)	0.125356	1
GKN1	0	0.02 (-0.05, 0.08)	0.611865	1	0.004 (0.002, 0.006)	0.000725278	1	-0.003 (-0.018, 0.012)	0.666214	1	1.02 (0.97, 1.07)	0.501944	1	1.07 (0.99, 1.15)	0.103741	1	1.02 (0.97, 1.08)	0.416712	1
GLA	3	0.43 (0.36, 0.5)	3.43063e-34	1.00174e-30	0.005 (0.003, 0.007)	2.65544e-05	0.0775389	-0.033 (-0.049, -0.017)	3.8482e-05	0.112367	1.08 (1.03, 1.14)	0.00165631	1	1.28 (1.19, 1.38)	1.24e-10	3.61e-07	1.13 (1.07, 1.2)	5.78e-06	0.0168684
GLB1	2	0.38 (0.31, 0.45)	3.68254e-28	1.0753e-24	0.004 (0.002, 0.007)	5.87018e-05	0.171409	-0.03 (-0.045, -0.015)	0.000112752	0.329236	1.02 (0.97, 1.07)	0.387663	1	1.2 (1.11, 1.3)	2.89e-06	0.00843876	1.07 (1.01, 1.13)	0.0195875	1
GLI2	0	0.01 (-0.05, 0.08)	0.689941	1	0 (-0.002, 0.002)	0.840007	1	-0.005 (-0.02, 0.01)	0.498302	1	0.95 (0.91, 1.01)	0.080225	1	0.98 (0.9, 1.06)	0.564194	1	1 (0.95, 1.06)	0.979279	1
GLO1	2	0.5 (0.44, 0.57)	1.63306e-50	4.76854e-47	0.005 (0.003, 0.007)	3.01411e-06	0.0088012	-0.003 (-0.018, 0.012)	0.689503	1	1.07 (1.02, 1.12)	0.00565555	1	1.04 (0.96, 1.13)	0.290128	1	1.12 (1.06, 1.18)	1.92e-05	0.0561301
GLOD4	1	0.44 (0.38, 0.51)	1.01158e-40	2.95381e-37	0.001 (-0.001, 0.004)	0.161917	1	-0.004 (-0.019, 0.01)	0.56899	1	1.01 (0.96, 1.06)	0.718423	1	1 (0.93, 1.08)	0.959877	1	1.07 (1.02, 1.13)	0.00879672	1
GLP1R	0	-0.05 (-0.12, 0.01)	0.106052	1	-0.001 (-0.003, 0.001)	0.480795	1	0.018 (0.003, 0.033)	0.0167267	1	0.97 (0.93, 1.02)	0.26596	1	0.88 (0.81, 0.97)	0.00637394	1	1.02 (0.97, 1.08)	0.384014	1
GLRX	1	0.3 (0.24, 0.37)	7.99984e-19	2.33595e-15	0.002 (0, 0.004)	0.0336563	1	0.011 (-0.004, 0.026)	0.153188	1	1.01 (0.97, 1.07)	0.577182	1	1.03 (0.95, 1.11)	0.541987	1	1.06 (1.01, 1.12)	0.0272942	1
GLRX5	2	0.47 (0.41, 0.54)	9.66809e-45	2.82308e-41	0.002 (0, 0.004)	0.123807	1	-0.035 (-0.05, -0.02)	3.97004e-06	0.0115925	1.04 (1, 1.1)	0.0755246	1	1.04 (0.96, 1.12)	0.33142	1	1.07 (1.01, 1.12)	0.0157254	1
GLT8D2	0	-0.01 (-0.08, 0.05)	0.688452	1	-0.001 (-0.003, 0.001)	0.566483	1	-0.001 (-0.015, 0.014)	0.919247	1	1 (0.95, 1.05)	0.945953	1	0.98 (0.9, 1.07)	0.657177	1	0.97 (0.92, 1.03)	0.343284	1
GLYR1	1	0.23 (0.17, 0.3)	5.81848e-12	1.699e-08	0.001 (-0.001, 0.003)	0.418008	1	0.001 (-0.014, 0.016)	0.913842	1	1.02 (0.98, 1.07)	0.307047	1	0.99 (0.91, 1.07)	0.774924	1	1.03 (0.98, 1.09)	0.209627	1
GM2A	3	0.63 (0.56, 0.71)	4.10988e-63	1.20009e-59	0.011 (0.009, 0.014)	1.30846e-21	3.82071e-18	-0.026 (-0.043, -0.009)	0.00216313	1	1.07 (1.03, 1.12)	0.00186016	1	1.08 (1.01, 1.15)	0.0331685	1	1.13 (1.08, 1.18)	9.48e-09	2.77e-05
GMFG	1	0.35 (0.28, 0.41)	1.32854e-25	3.87933e-22	0.001 (-0.002, 0.003)	0.630047	1	-0.02 (-0.034, -0.005)	0.0094581	1	1 (0.96, 1.05)	0.873704	1	1.01 (0.93, 1.09)	0.895889	1	1.01 (0.96, 1.07)	0.621431	1
GMPR	0	0.05 (-0.02, 0.12)	0.151345	1	0 (-0.002, 0.002)	0.805343	1	0.009 (-0.006, 0.024)	0.223315	1	0.96 (0.92, 1.01)	0.132298	1	0.94 (0.87, 1.02)	0.122247	1	1.02 (0.97, 1.08)	0.397886	1
GMPR2	1	0.33 (0.26, 0.39)	2.51924e-22	7.35618e-19	0.001 (-0.001, 0.003)	0.455125	1	-0.006 (-0.021, 0.009)	0.425785	1	0.99 (0.95, 1.04)	0.772621	1	1.03 (0.95, 1.12)	0.430102	1	1.04 (0.98, 1.09)	0.171135	1
GNAS	0	0.14 (0.07, 0.2)	4.50902e-05	0.131663	-0.001 (-0.003, 0.001)	0.295869	1	0.008 (-0.007, 0.023)	0.286614	1	0.99 (0.95, 1.04)	0.826098	1	1 (0.93, 1.08)	0.97898	1	1.02 (0.97, 1.08)	0.431084	1
GNE	1	0.37 (0.31, 0.44)	4.36601e-30	1.27488e-26	0.001 (-0.001, 0.003)	0.291697	1	-0.013 (-0.028, 0.001)	0.0748626	1	1.02 (0.98, 1.07)	0.3178	1	1.03 (0.96, 1.12)	0.385886	1	1.02 (0.97, 1.08)	0.351489	1
GNGT1	0	-0.03 (-0.1, 0.03)	0.30088	1	0 (-0.002, 0.002)	0.98554	1	-0.013 (-0.028, 0.002)	0.0806986	1	0.95 (0.9, 1)	0.0458599	1	0.98 (0.91, 1.06)	0.672628	1	0.98 (0.93, 1.03)	0.412391	1
GNLY	1	0.33 (0.26, 0.4)	3.73125e-22	1.08952e-18	0 (-0.002, 0.002)	0.728957	1	-0.031 (-0.046, -0.016)	4.41946e-05	0.129048	1.03 (0.98, 1.08)	0.217595	1	1.06 (0.98, 1.14)	0.170604	1	1.05 (1, 1.11)	0.0688277	1
GNPDA1	0	0.06 (-0.01, 0.12)	0.0854031	1	0.001 (-0.001, 0.004)	0.185209	1	-0.002 (-0.016, 0.013)	0.837606	1	1.06 (1.01, 1.11)	0.0119865	1	1.02 (0.94, 1.1)	0.684233	1	1.02 (0.97, 1.07)	0.447856	1
GNPDA2	0	0.11 (0.04, 0.18)	0.00111848	1	-0.002 (-0.004, 0)	0.0337945	1	-0.003 (-0.018, 0.012)	0.705809	1	0.96 (0.91, 1.01)	0.0869591	1	0.98 (0.9, 1.06)	0.574037	1	0.94 (0.89, 0.99)	0.0276633	1
GOLGA3	1	0.37 (0.31, 0.44)	5.28969e-29	1.54459e-25	0.001 (-0.001, 0.004)	0.155084	1	-0.016 (-0.031, -0.001)	0.0313536	1	1.05 (1, 1.1)	0.036083	1	1 (0.93, 1.08)	0.969082	1	1.04 (0.99, 1.1)	0.102536	1
GOLM2	5	1.1 (1.03, 1.17)	3.67e-218	1.07e-214	0.007 (0.005, 0.009)	6.07516e-11	1.77395e-07	-0.024 (-0.04, -0.009)	0.00244917	1	1.12 (1.06, 1.17)	1.06e-05	0.0308141	1.37 (1.28, 1.47)	9.88e-20	2.89e-16	1.14 (1.09, 1.21)	5.55e-07	0.00162169
GOPC	1	0.31 (0.24, 0.38)	1.24244e-20	3.62793e-17	0 (-0.002, 0.002)	0.954217	1	-0.018 (-0.033, -0.004)	0.0149212	1	1.02 (0.97, 1.07)	0.518519	1	1 (0.92, 1.08)	0.977354	1	1.02 (0.97, 1.08)	0.387723	1
GORASP2	1	0.33 (0.26, 0.39)	2.00072e-22	5.84211e-19	0.001 (-0.001, 0.003)	0.581525	1	-0.024 (-0.039, -0.009)	0.00137195	1	1 (0.95, 1.05)	0.907856	1	1 (0.92, 1.08)	0.933161	1	1.02 (0.97, 1.08)	0.450329	1
GOT1	2	0.24 (0.18, 0.31)	1.65582e-12	4.83499e-09	0.004 (0.001, 0.006)	0.00111312	1	-0.014 (-0.029, 0.002)	0.0808454	1	1.04 (0.99, 1.09)	0.125399	1	1.18 (1.1, 1.26)	2.05e-06	0.00598685	1.09 (1.04, 1.15)	0.000687275	1
GP1BA	1	0.52 (0.45, 0.58)	7.85528e-55	2.29374e-51	0.003 (0.001, 0.005)	0.00226308	1	0.008 (-0.007, 0.023)	0.28658	1	1.01 (0.96, 1.06)	0.783401	1	0.98 (0.91, 1.06)	0.589635	1	1.05 (1, 1.11)	0.0478039	1
GP1BB	1	0.3 (0.23, 0.36)	1.34105e-18	3.91586e-15	-0.001 (-0.003, 0.001)	0.487815	1	-0.029 (-0.044, -0.014)	0.00011729	0.342487	1.03 (0.98, 1.08)	0.203857	1	0.99 (0.91, 1.07)	0.778807	1	1.04 (0.98, 1.09)	0.173673	1
GP2	1	-0.03 (-0.09, 0.04)	0.42884	1	-0.001 (-0.003, 0.001)	0.492632	1	0.012 (-0.004, 0.027)	0.134282	1	0.99 (0.94, 1.04)	0.573616	1	0.95 (0.88, 1.04)	0.256408	1	1.16 (1.1, 1.22)	6.31e-09	1.84e-05
GP5	1	0.32 (0.25, 0.38)	8.87176e-21	2.59055e-17	-0.002 (-0.005, 0)	0.0198082	1	-0.015 (-0.03, 0)	0.0491803	1	0.98 (0.94, 1.03)	0.438431	1	1.04 (0.96, 1.13)	0.316217	1	0.98 (0.93, 1.03)	0.449488	1
GP6	1	0.46 (0.4, 0.53)	1.60029e-44	4.67284e-41	0 (-0.002, 0.002)	0.917947	1	-0.022 (-0.037, -0.008)	0.00272082	1	1.02 (0.97, 1.07)	0.362303	1	1 (0.92, 1.08)	0.926631	1	1.04 (0.99, 1.1)	0.140324	1
GPA33	1	-0.22 (-0.28, -0.15)	5.55636e-11	1.62246e-07	0.001 (-0.001, 0.003)	0.360082	1	-0.014 (-0.028, 0.001)	0.0689084	1	0.97 (0.93, 1.02)	0.21045	1	1.05 (0.97, 1.14)	0.214617	1	0.97 (0.92, 1.02)	0.219934	1
GPC1	0	0 (-0.07, 0.07)	0.939681	1	-0.001 (-0.003, 0.001)	0.526217	1	0.014 (-0.002, 0.029)	0.0861535	1	0.94 (0.9, 0.99)	0.0233725	1	1.12 (1.03, 1.22)	0.00659506	1	0.99 (0.94, 1.05)	0.718252	1
GPC5	1	-0.2 (-0.27, -0.14)	1.46587e-09	4.28034e-06	-0.003 (-0.005, -0.001)	0.00133241	1	0.01 (-0.005, 0.024)	0.205366	1	0.99 (0.94, 1.04)	0.719832	1	0.95 (0.88, 1.03)	0.190112	1	0.91 (0.86, 0.96)	0.000324694	0.948107
GPD1	3	0.41 (0.34, 0.48)	7.03429e-29	2.05401e-25	0.006 (0.003, 0.008)	1.49205e-06	0.00435678	-0.022 (-0.038, -0.005)	0.00889629	1	1.06 (1.01, 1.12)	0.0204936	1	1.32 (1.24, 1.41)	3.64e-17	1.06e-13	1.06 (1, 1.12)	0.0441073	1
GPHA2	0	-0.03 (-0.1, 0.04)	0.407716	1	-0.001 (-0.003, 0.001)	0.234415	1	0.017 (0.002, 0.032)	0.0293074	1	0.97 (0.93, 1.03)	0.337321	1	0.98 (0.9, 1.07)	0.653848	1	1.01 (0.95, 1.06)	0.828392	1
GPI	1	0.51 (0.45, 0.58)	1.01953e-51	2.97703e-48	0.001 (-0.001, 0.003)	0.203784	1	-0.02 (-0.035, -0.005)	0.00807982	1	1.02 (0.97, 1.07)	0.524622	1	1.05 (0.97, 1.13)	0.241386	1	1.06 (1.01, 1.12)	0.0269912	1
GPIHBP1	0	-0.02 (-0.08, 0.05)	0.649692	1	0.001 (-0.001, 0.003)	0.413334	1	0.003 (-0.012, 0.018)	0.683505	1	1 (0.95, 1.05)	0.980212	1	0.95 (0.88, 1.02)	0.139182	1	0.97 (0.93, 1.03)	0.325944	1
GPKOW	4	0.56 (0.49, 0.63)	4.56893e-53	1.33413e-49	0.007 (0.005, 0.009)	4.08386e-09	1.19249e-05	-0.018 (-0.034, -0.002)	0.0273771	1	1.08 (1.04, 1.13)	0.000403012	1	1.16 (1.1, 1.24)	7.97e-07	0.00232636	1.13 (1.09, 1.18)	7.35e-09	2.15e-05
GPNMB	0	-0.01 (-0.08, 0.06)	0.792282	1	0.003 (0.001, 0.005)	0.0126476	1	-0.015 (-0.03, 0)	0.0540816	1	0.98 (0.94, 1.03)	0.502848	1	1.16 (1.07, 1.26)	0.000167325	0.488589	1.02 (0.97, 1.07)	0.459848	1
GPR101	0	0.06 (0, 0.12)	0.0488288	1	0 (-0.002, 0.002)	0.887559	1	0.008 (-0.006, 0.022)	0.274405	1	1 (0.95, 1.04)	0.884168	1	1.02 (0.95, 1.1)	0.545209	1	0.97 (0.92, 1.03)	0.307382	1
GPR158	0	-0.09 (-0.16, -0.02)	0.0117595	1	0.002 (0, 0.005)	0.0314555	1	0.026 (0.01, 0.041)	0.00122401	1	0.99 (0.94, 1.05)	0.80596	1	0.94 (0.86, 1.02)	0.136943	1	0.95 (0.9, 1.01)	0.117067	1
GPR15L	2	0.19 (0.12, 0.26)	1.88399e-07	0.000550125	0.002 (0, 0.004)	0.104608	1	-0.002 (-0.018, 0.014)	0.795712	1	1.04 (0.99, 1.1)	0.124222	1	1.06 (0.98, 1.15)	0.163289	1	1.15 (1.08, 1.21)	1.65e-06	0.00483068
GPR37	4	0.62 (0.55, 0.69)	2.13499e-64	6.23416e-61	0.007 (0.005, 0.01)	1.66846e-10	4.8719e-07	-0.021 (-0.037, -0.005)	0.0111519	1	1.11 (1.06, 1.18)	5.21e-05	0.152234	1.24 (1.14, 1.35)	8.26e-07	0.00241243	1.19 (1.13, 1.26)	2.48e-09	7.25e-06
GPRC5C	3	0.35 (0.28, 0.41)	1.00087e-24	2.92254e-21	0.005 (0.003, 0.007)	4.89923e-06	0.0143058	-0.013 (-0.028, 0.002)	0.0969586	1	1.04 (1, 1.09)	0.0701375	1	1.13 (1.05, 1.2)	0.000329454	0.962005	1.13 (1.08, 1.18)	1.58e-07	0.000460338
GRAP2	1	0.34 (0.27, 0.4)	4.44173e-24	1.29698e-20	0 (-0.002, 0.002)	0.90227	1	-0.021 (-0.036, -0.006)	0.00569892	1	1.02 (0.98, 1.08)	0.313136	1	1 (0.93, 1.08)	0.983154	1	1.03 (0.98, 1.09)	0.202717	1
GRHPR	1	0.38 (0.31, 0.44)	4.23222e-29	1.23581e-25	0.001 (-0.001, 0.003)	0.224396	1	-0.008 (-0.023, 0.007)	0.29543	1	1.01 (0.96, 1.06)	0.686617	1	1.11 (1.03, 1.2)	0.0095527	1	1.05 (1, 1.11)	0.0545817	1
GRIK2	0	-0.13 (-0.2, -0.07)	7.15431e-05	0.208906	-0.002 (-0.004, 0)	0.110176	1	-0.011 (-0.026, 0.003)	0.125182	1	0.96 (0.92, 1.01)	0.114548	1	0.97 (0.9, 1.05)	0.459465	1	0.96 (0.91, 1.01)	0.109057	1
GRIN2B	0	0.03 (-0.04, 0.09)	0.453234	1	0.002 (0, 0.004)	0.0827858	1	-0.004 (-0.019, 0.011)	0.574452	1	0.95 (0.9, 1)	0.0538274	1	1.01 (0.94, 1.1)	0.731964	1	0.98 (0.92, 1.03)	0.388628	1
GRK5	1	0.17 (0.11, 0.23)	1.58011e-07	0.000461392	0 (-0.002, 0.002)	0.844756	1	-0.006 (-0.021, 0.008)	0.39148	1	1.01 (0.96, 1.06)	0.774649	1	1.05 (0.97, 1.13)	0.2079	1	1.03 (0.98, 1.08)	0.25676	1
GRN	3	0.78 (0.71, 0.84)	2.1515e-117	6.2823e-114	0.008 (0.006, 0.01)	4.49025e-14	1.31115e-10	-0.019 (-0.034, -0.004)	0.0128947	1	1.1 (1.05, 1.16)	9.1e-05	0.265702	1.16 (1.07, 1.25)	0.000189121	0.552234	1.16 (1.1, 1.22)	2.38e-08	6.94e-05
GRP	1	-0.23 (-0.3, -0.16)	3.62818e-11	1.05943e-07	-0.001 (-0.003, 0.002)	0.58585	1	-0.012 (-0.027, 0.004)	0.143719	1	1.01 (0.96, 1.06)	0.783232	1	0.99 (0.92, 1.08)	0.86795	1	1 (0.94, 1.05)	0.857755	1
GRPEL1	5	0.84 (0.77, 0.9)	9.8071e-138	2.8637e-134	0.009 (0.007, 0.011)	2.51175e-17	7.3343e-14	-0.034 (-0.049, -0.019)	9.99927e-06	0.0291979	1.09 (1.04, 1.15)	0.000179761	0.524903	1.22 (1.14, 1.31)	3.4e-08	9.93e-05	1.22 (1.16, 1.28)	1.28e-16	3.75e-13
GRSF1	1	0.53 (0.46, 0.59)	1.18292e-54	3.45413e-51	0.002 (0, 0.004)	0.0471594	1	-0.017 (-0.032, -0.002)	0.0231855	1	0.99 (0.95, 1.04)	0.787786	1	1 (0.93, 1.08)	0.959334	1	1.01 (0.96, 1.06)	0.734839	1
GSAP	0	0.05 (-0.02, 0.11)	0.141962	1	0 (-0.002, 0.002)	0.928998	1	0.005 (-0.009, 0.019)	0.47267	1	0.98 (0.93, 1.03)	0.388606	1	0.98 (0.9, 1.06)	0.576291	1	1 (0.95, 1.05)	0.999801	1
GSN	5	-0.33 (-0.39, -0.26)	6.22548e-23	1.81784e-19	-0.005 (-0.007, -0.003)	9.94213e-07	0.0029031	0.012 (-0.003, 0.026)	0.115972	1	0.91 (0.88, 0.94)	1.4e-09	4.1e-06	0.88 (0.84, 0.92)	2.24e-08	6.53e-05	0.91 (0.88, 0.93)	3.42e-10	9.98e-07
GSR	2	0.41 (0.34, 0.47)	1.16132e-33	3.39104e-30	0.005 (0.003, 0.008)	2.69536e-07	0.000787045	-0.005 (-0.02, 0.01)	0.487679	1	1.07 (1.02, 1.13)	0.00634571	1	1.11 (1.03, 1.2)	0.00692574	1	1.09 (1.04, 1.16)	0.00101345	1
GSTA1	2	0.08 (0.01, 0.16)	0.0223835	1	0.006 (0.003, 0.008)	1.92374e-06	0.00561732	-0.005 (-0.022, 0.011)	0.53037	1	1.03 (0.98, 1.08)	0.295543	1	1.41 (1.3, 1.51)	5.78e-19	1.69e-15	0.99 (0.94, 1.05)	0.812886	1
GSTA3	1	0.06 (-0.01, 0.13)	0.0952298	1	0.003 (0.001, 0.006)	0.0033306	1	-0.006 (-0.022, 0.01)	0.467751	1	1.01 (0.96, 1.06)	0.763564	1	1.34 (1.25, 1.43)	5.04e-16	1.47e-12	0.96 (0.91, 1.02)	0.164379	1
GSTM4	0	0.07 (0, 0.13)	0.0414391	1	-0.001 (-0.003, 0.001)	0.575323	1	-0.011 (-0.026, 0.003)	0.123963	1	0.99 (0.94, 1.03)	0.577641	1	1 (0.92, 1.08)	0.927053	1	0.99 (0.94, 1.04)	0.690928	1
GSTP1	1	0.17 (0.11, 0.24)	1.1175e-07	0.00032631	0.002 (0, 0.004)	0.0574005	1	-0.015 (-0.03, -0.001)	0.0421655	1	0.98 (0.94, 1.03)	0.514012	1	0.97 (0.9, 1.05)	0.462813	1	1.03 (0.98, 1.08)	0.281857	1
GSTT2B	1	0.15 (0.09, 0.22)	5.17467e-06	0.01511	0 (-0.002, 0.002)	0.74231	1	-0.011 (-0.025, 0.004)	0.151732	1	1.02 (0.98, 1.07)	0.329617	1	1.05 (0.97, 1.14)	0.195987	1	1.02 (0.97, 1.07)	0.470552	1
GTF2IRD1	0	0.07 (0.01, 0.13)	0.0321459	1	0.001 (-0.001, 0.003)	0.577376	1	0.021 (0.007, 0.036)	0.00426436	1	1.01 (0.96, 1.06)	0.641831	1	0.98 (0.9, 1.06)	0.624907	1	1.01 (0.96, 1.06)	0.673868	1
GTPBP2	1	0.26 (0.19, 0.33)	7.72604e-15	2.256e-11	0 (-0.002, 0.002)	0.91906	1	-0.021 (-0.036, -0.007)	0.00471793	1	0.98 (0.94, 1.03)	0.437679	1	0.98 (0.91, 1.06)	0.700027	1	0.97 (0.92, 1.02)	0.233569	1
GUCA2A	1	-0.09 (-0.17, -0.02)	0.0138808	1	0.008 (0.005, 0.01)	2.64106e-10	7.7119e-07	-0.009 (-0.026, 0.008)	0.283524	1	1.08 (1.02, 1.13)	0.00674146	1	1.05 (0.96, 1.15)	0.275833	1	1.12 (1.06, 1.19)	0.000124835	0.364518
GUCY2C	0	0.04 (-0.03, 0.1)	0.256331	1	-0.002 (-0.004, 0)	0.0871645	1	0.011 (-0.003, 0.026)	0.127974	1	0.98 (0.93, 1.03)	0.407093	1	1.02 (0.95, 1.11)	0.571186	1	1.01 (0.96, 1.07)	0.626294	1
GUK1	0	-0.01 (-0.08, 0.05)	0.679494	1	0.001 (-0.001, 0.003)	0.176715	1	0.005 (-0.009, 0.02)	0.469919	1	0.97 (0.92, 1.02)	0.234681	1	0.98 (0.9, 1.06)	0.585444	1	1.05 (1, 1.1)	0.0516763	1
GUSB	5	0.81 (0.73, 0.89)	1.0934e-95	3.19273e-92	0.01 (0.008, 0.013)	2.29789e-16	6.70983e-13	-0.039 (-0.056, -0.022)	1.04112e-05	0.0304008	1.1 (1.04, 1.16)	0.000496548	1	1.67 (1.54, 1.81)	1.51e-36	4.41e-33	1.14 (1.08, 1.21)	9.3e-06	0.0271698
GYS1	1	0.51 (0.45, 0.58)	2.27762e-53	6.65065e-50	0.001 (-0.001, 0.003)	0.296195	1	-0.019 (-0.033, -0.004)	0.0135218	1	1.01 (0.97, 1.06)	0.549176	1	1 (0.92, 1.08)	0.962743	1	1.06 (1, 1.11)	0.0414602	1
GZMA	2	0.5 (0.43, 0.57)	5.92897e-49	1.73126e-45	-0.001 (-0.003, 0.001)	0.40068	1	-0.054 (-0.069, -0.039)	2.56511e-12	7.49011e-09	1.01 (0.96, 1.06)	0.660462	1	1.15 (1.07, 1.24)	0.000335947	0.980964	1.01 (0.96, 1.06)	0.76069	1
GZMB	2	0.19 (0.12, 0.26)	2.74748e-08	8.02264e-05	-0.006 (-0.008, -0.004)	1.69754e-07	0.000495681	-0.029 (-0.044, -0.014)	0.000135655	0.396112	0.95 (0.91, 1)	0.0607801	1	0.96 (0.88, 1.04)	0.319977	1	0.96 (0.91, 1.02)	0.187129	1
GZMH	2	0.24 (0.17, 0.31)	3.17034e-12	9.25739e-09	-0.001 (-0.003, 0.001)	0.378396	1	-0.061 (-0.076, -0.045)	7.51996e-15	2.19583e-11	0.99 (0.94, 1.04)	0.715638	1	1.09 (1.01, 1.17)	0.0308019	1	1.06 (1.01, 1.11)	0.0237482	1
H2AP	0	0.09 (0.03, 0.16)	0.00635903	1	-0.002 (-0.004, 0)	0.111383	1	-0.002 (-0.017, 0.013)	0.797562	1	0.97 (0.92, 1.02)	0.222858	1	1.04 (0.97, 1.12)	0.250404	1	1.02 (0.97, 1.07)	0.374247	1
HADH	0	0.03 (-0.04, 0.09)	0.377831	1	0 (-0.002, 0.002)	0.88087	1	-0.006 (-0.021, 0.008)	0.40362	1	0.96 (0.92, 1.01)	0.151427	1	1.01 (0.94, 1.09)	0.729281	1	1.04 (0.99, 1.09)	0.150256	1
HAGH	0	0.05 (-0.01, 0.12)	0.112743	1	-0.001 (-0.003, 0.002)	0.634183	1	0.024 (0.008, 0.039)	0.00232386	1	0.98 (0.93, 1.03)	0.448782	1	0.98 (0.9, 1.06)	0.61726	1	1.06 (1.01, 1.12)	0.0313289	1
HAO1	1	0.08 (0.01, 0.15)	0.0254028	1	0.003 (0.001, 0.006)	0.00188147	1	0.002 (-0.014, 0.017)	0.819407	1	1.03 (0.98, 1.09)	0.195051	1	1.33 (1.23, 1.44)	8.08e-13	2.36e-09	1.05 (0.99, 1.11)	0.0929414	1
HARS1	1	0.41 (0.35, 0.48)	1.91662e-35	5.59654e-32	0.001 (-0.001, 0.003)	0.481219	1	-0.023 (-0.038, -0.009)	0.00183427	1	1.01 (0.96, 1.06)	0.744075	1	1.01 (0.93, 1.09)	0.869321	1	1.03 (0.98, 1.09)	0.262698	1
HAVCR1	6	0.35 (0.27, 0.43)	6.7463e-19	1.96992e-15	0.014 (0.011, 0.016)	4.70256e-28	1.37315e-24	-0.041 (-0.058, -0.023)	4.78388e-06	0.0139689	1.25 (1.19, 1.32)	4.28e-17	1.25e-13	1.35 (1.24, 1.47)	1.25e-12	3.65e-09	1.37 (1.29, 1.44)	7.46e-28	2.18e-24
HAVCR2	6	1.39 (1.31, 1.46)	8.74E-314	0	0.017 (0.014, 0.019)	1.11641e-45	3.2599e-42	-0.039 (-0.055, -0.022)	3.8756e-06	0.0113168	1.15 (1.09, 1.21)	2.6e-07	0.000759273	1.39 (1.28, 1.51)	3.14e-15	9.16e-12	1.32 (1.25, 1.39)	3.06e-23	8.93e-20
HBEGF	1	0.52 (0.45, 0.59)	9.49925e-53	2.77378e-49	-0.001 (-0.003, 0.001)	0.379296	1	0.002 (-0.013, 0.018)	0.748854	1	1.01 (0.96, 1.06)	0.663535	1	1.05 (0.97, 1.14)	0.218988	1	0.99 (0.94, 1.05)	0.738786	1
HBQ1	2	-0.36 (-0.43, -0.29)	6.62931e-26	1.93576e-22	0 (-0.002, 0.002)	0.774048	1	0.035 (0.02, 0.05)	6.26641e-06	0.0182979	0.98 (0.93, 1.03)	0.441383	1	0.96 (0.89, 1.04)	0.343141	1	0.99 (0.94, 1.04)	0.645559	1
HBZ	0	-0.11 (-0.18, -0.04)	0.0010872	1	0 (-0.003, 0.002)	0.636872	1	0.017 (0.002, 0.032)	0.0230236	1	0.98 (0.93, 1.03)	0.399703	1	0.97 (0.9, 1.05)	0.430154	1	0.94 (0.89, 1)	0.0344954	1
HCG22	0	-0.05 (-0.12, 0.02)	0.135176	1	-0.002 (-0.004, 0)	0.106223	1	0.009 (-0.006, 0.024)	0.223854	1	1.01 (0.97, 1.06)	0.589263	1	1.01 (0.94, 1.09)	0.772154	1	0.98 (0.93, 1.04)	0.493068	1
HCLS1	1	0.5 (0.44, 0.57)	5.11496e-52	1.49357e-48	0.001 (-0.001, 0.003)	0.354824	1	-0.023 (-0.038, -0.008)	0.00218802	1	1.02 (0.97, 1.07)	0.404639	1	1.03 (0.95, 1.11)	0.492424	1	1.05 (1, 1.11)	0.0484461	1
HDAC8	0	0.07 (0, 0.13)	0.0488657	1	0 (-0.002, 0.002)	0.683384	1	-0.024 (-0.039, -0.009)	0.00136471	1	0.98 (0.94, 1.04)	0.546253	1	0.97 (0.89, 1.06)	0.463346	1	0.99 (0.93, 1.04)	0.593554	1
HDAC9	0	0.05 (-0.01, 0.12)	0.105536	1	0.002 (0, 0.004)	0.103125	1	-0.015 (-0.029, 0)	0.0526794	1	1 (0.96, 1.05)	0.933209	1	0.98 (0.91, 1.06)	0.678345	1	0.99 (0.94, 1.04)	0.66464	1
HDDC2	1	0.17 (0.11, 0.24)	4.1313e-07	0.00120634	0 (-0.003, 0.002)	0.655484	1	0.009 (-0.006, 0.024)	0.221919	1	0.99 (0.94, 1.04)	0.56828	1	1 (0.92, 1.08)	0.944086	1	1.04 (0.99, 1.1)	0.125893	1
HDGF	1	0.22 (0.15, 0.28)	2.65226e-11	7.74459e-08	0.001 (-0.001, 0.003)	0.520643	1	-0.01 (-0.025, 0.005)	0.176019	1	1.01 (0.96, 1.06)	0.729029	1	0.98 (0.9, 1.06)	0.555357	1	1.01 (0.96, 1.07)	0.647688	1
HDGFL2	1	0.46 (0.4, 0.53)	2.51034e-41	7.3302e-38	0.004 (0.002, 0.006)	0.000633751	1	-0.02 (-0.035, -0.004)	0.0112929	1	1.03 (0.98, 1.08)	0.223284	1	1.08 (1, 1.16)	0.0665513	1	1.08 (1.03, 1.14)	0.00298855	1
HEBP1	0	0.01 (-0.05, 0.08)	0.707338	1	-0.001 (-0.003, 0.001)	0.460111	1	0.006 (-0.009, 0.02)	0.447705	1	0.96 (0.92, 1.01)	0.155086	1	1.01 (0.94, 1.09)	0.706821	1	0.98 (0.93, 1.03)	0.408936	1
HEG1	3	0.28 (0.21, 0.35)	3.42314e-15	9.99556e-12	0.004 (0.002, 0.007)	0.000111386	0.325247	-0.035 (-0.051, -0.02)	1.22982e-05	0.0359108	1.05 (0.99, 1.1)	0.0874633	1	1.3 (1.2, 1.4)	5.57e-11	1.63e-07	1.09 (1.03, 1.16)	0.00165152	1
HEPACAM2	1	-0.25 (-0.32, -0.18)	1.84978e-13	5.40136e-10	-0.002 (-0.004, 0)	0.0842422	1	0.014 (-0.002, 0.029)	0.0784867	1	0.92 (0.87, 0.96)	0.000491144	1	0.98 (0.9, 1.06)	0.590762	1	0.99 (0.94, 1.05)	0.825661	1
HEPH	1	0.1 (0.03, 0.17)	0.00327136	1	-0.001 (-0.003, 0.001)	0.513327	1	-0.015 (-0.031, 0)	0.0530661	1	1.05 (1, 1.1)	0.0659769	1	1.31 (1.2, 1.42)	4.53e-10	1.32e-06	1.08 (1.02, 1.14)	0.0115819	1
HEXIM1	1	0.4 (0.34, 0.47)	1.63362e-33	4.77017e-30	0.002 (0, 0.004)	0.0897964	1	-0.017 (-0.032, -0.003)	0.021348	1	1.01 (0.96, 1.06)	0.658902	1	1.05 (0.97, 1.13)	0.235876	1	1.06 (1, 1.12)	0.0342505	1
HGF	6	1.6 (1.52, 1.67)	0	0	0.009 (0.007, 0.012)	3.10116e-15	9.05537e-12	-0.068 (-0.085, -0.051)	2.33125e-15	6.80725e-12	1.21 (1.15, 1.27)	4.73e-13	1.38e-09	1.61 (1.5, 1.73)	6.5e-40	1.9e-36	1.43 (1.35, 1.5)	3.57e-42	1.04e-38
HGFAC	1	-0.28 (-0.35, -0.22)	1.59691e-17	4.66297e-14	0.001 (-0.001, 0.003)	0.381948	1	-0.003 (-0.018, 0.012)	0.706478	1	0.95 (0.91, 1)	0.0528725	1	0.96 (0.89, 1.03)	0.245454	1	0.93 (0.88, 0.97)	0.0010277	1
HGS	1	0.39 (0.33, 0.46)	7.64164e-33	2.23136e-29	0.001 (-0.002, 0.003)	0.628011	1	-0.015 (-0.03, 0)	0.0442173	1	1.02 (0.97, 1.06)	0.519402	1	1.01 (0.94, 1.09)	0.781153	1	1.02 (0.97, 1.07)	0.445483	1
HHEX	1	0.51 (0.44, 0.58)	1.03081e-48	3.00997e-45	0.004 (0.002, 0.006)	0.000128952	0.37654	-0.028 (-0.044, -0.013)	0.000359031	1	1.05 (1, 1.1)	0.0605287	1	1.1 (1.02, 1.2)	0.0152595	1	1.06 (1.01, 1.12)	0.0248376	1
HIF1A	0	0.13 (0.06, 0.19)	9.16971e-05	0.267755	0.002 (0, 0.004)	0.0490815	1	0.003 (-0.012, 0.017)	0.693106	1	0.99 (0.94, 1.04)	0.751209	1	1.07 (1, 1.15)	0.0585771	1	1.04 (0.98, 1.09)	0.177737	1
HIP1	0	0.07 (0, 0.14)	0.0381544	1	0.001 (-0.002, 0.003)	0.600207	1	-0.011 (-0.026, 0.004)	0.162896	1	1 (0.95, 1.05)	0.924415	1	0.96 (0.88, 1.05)	0.373222	1	1.04 (0.99, 1.1)	0.106864	1
HIP1R	4	0.71 (0.64, 0.78)	4.64515e-84	1.35638e-80	0.007 (0.004, 0.009)	5.99572e-09	1.75075e-05	-0.018 (-0.035, -0.002)	0.0255991	1	1.07 (1.02, 1.12)	0.00582587	1	1.23 (1.16, 1.29)	4.22e-14	1.23e-10	1.13 (1.08, 1.18)	5.47e-09	1.6e-05
HJV	3	0.37 (0.31, 0.44)	3.16925e-29	9.2542e-26	0.005 (0.003, 0.007)	1.02145e-06	0.00298262	-0.01 (-0.024, 0.005)	0.195633	1	1.02 (0.97, 1.07)	0.399737	1	1.17 (1.11, 1.24)	7.43e-08	0.000216959	1.05 (1, 1.1)	0.0613418	1
HK2	0	0.04 (-0.03, 0.1)	0.291054	1	0.001 (-0.001, 0.004)	0.168645	1	0.002 (-0.012, 0.017)	0.755606	1	1.01 (0.96, 1.06)	0.730721	1	1.03 (0.95, 1.12)	0.441917	1	1 (0.95, 1.06)	0.982546	1
HLA.A	2	0.26 (0.19, 0.33)	9.85239e-15	2.8769e-11	0.005 (0.003, 0.007)	5.2471e-07	0.00153215	0.002 (-0.013, 0.017)	0.769181	1	1.08 (1.02, 1.13)	0.00308557	1	1.04 (0.96, 1.12)	0.353658	1	1.11 (1.06, 1.17)	7.35e-05	0.214744
HLA.DRA	2	0.22 (0.16, 0.29)	3.21415e-11	9.38533e-08	0.006 (0.004, 0.008)	2.83727e-08	8.28482e-05	-0.028 (-0.043, -0.014)	0.000150789	0.440305	1.05 (1, 1.1)	0.0322168	1	1.16 (1.08, 1.24)	7.55e-05	0.220452	1.07 (1.02, 1.13)	0.00612964	1
HLA.E	4	0.79 (0.71, 0.86)	6.9674e-101	2.03448e-97	0.012 (0.01, 0.014)	3.92143e-25	1.14506e-21	-0.01 (-0.027, 0.006)	0.224293	1	1.17 (1.11, 1.22)	9.63e-10	2.81e-06	1.05 (0.97, 1.14)	0.227126	1	1.18 (1.12, 1.25)	9.54e-10	2.78e-06
HMBS	0	-0.14 (-0.2, -0.07)	5.14949e-05	0.150365	0 (-0.002, 0.002)	0.958585	1	0.015 (0, 0.03)	0.0510474	1	0.98 (0.93, 1.03)	0.436942	1	1.04 (0.96, 1.13)	0.323807	1	1.04 (0.99, 1.1)	0.1231	1
HMCN2	0	0.05 (-0.02, 0.12)	0.146541	1	-0.002 (-0.005, 0)	0.0237601	1	-0.001 (-0.016, 0.014)	0.94359	1	1 (0.95, 1.05)	0.977364	1	1.08 (1, 1.16)	0.0657192	1	1.04 (0.98, 1.1)	0.165417	1
HMGCL	1	0.44 (0.37, 0.5)	3.26622e-39	9.53736e-36	0.001 (-0.001, 0.004)	0.161619	1	-0.019 (-0.033, -0.004)	0.0139339	1	1.07 (1.02, 1.12)	0.00547749	1	1.02 (0.94, 1.1)	0.635841	1	1.04 (0.99, 1.1)	0.134523	1
HMGCS1	0	-0.01 (-0.07, 0.06)	0.820876	1	0.001 (-0.001, 0.003)	0.515887	1	0 (-0.015, 0.015)	0.974296	1	0.97 (0.92, 1.02)	0.188161	1	0.97 (0.9, 1.05)	0.472985	1	1.04 (0.99, 1.09)	0.104563	1
HMMR	0	0.05 (-0.02, 0.11)	0.158831	1	0.001 (-0.001, 0.003)	0.23132	1	-0.008 (-0.022, 0.007)	0.296177	1	0.99 (0.94, 1.04)	0.646203	1	1.04 (0.97, 1.11)	0.303454	1	1.02 (0.97, 1.07)	0.419142	1
HMOX1	0	-0.02 (-0.09, 0.04)	0.510164	1	0.001 (-0.001, 0.003)	0.31091	1	0.007 (-0.008, 0.022)	0.360718	1	1.02 (0.97, 1.07)	0.359521	1	1.08 (1, 1.17)	0.04187	1	1.04 (0.98, 1.09)	0.180231	1
HMOX2	3	0.45 (0.38, 0.51)	2.49859e-40	7.29587e-37	0.005 (0.003, 0.008)	3.30278e-07	0.000964412	-0.018 (-0.033, -0.004)	0.0154279	1	1.05 (1.01, 1.1)	0.0294329	1	1.12 (1.05, 1.2)	0.00140491	1	1.13 (1.08, 1.18)	4.34e-07	0.00126708
HNF1A	0	0.1 (0.03, 0.16)	0.00469763	1	-0.001 (-0.003, 0.001)	0.511499	1	0.001 (-0.014, 0.016)	0.869483	1	0.96 (0.91, 1.01)	0.151089	1	0.98 (0.9, 1.07)	0.695407	1	1 (0.95, 1.05)	0.928751	1
HNMT	5	0.67 (0.6, 0.74)	3.63252e-72	1.0607e-68	0.01 (0.008, 0.013)	1.80912e-18	5.28264e-15	-0.012 (-0.028, 0.005)	0.159609	1	1.13 (1.07, 1.19)	3.93e-06	0.0114718	1.32 (1.22, 1.43)	8.16e-12	2.38e-08	1.16 (1.1, 1.23)	2.04e-07	0.000596425
HNRNPK	1	0.44 (0.38, 0.51)	9.36744e-40	2.73529e-36	0.002 (-0.001, 0.004)	0.144054	1	-0.022 (-0.037, -0.007)	0.00354796	1	1.04 (0.99, 1.09)	0.154337	1	1.07 (0.99, 1.16)	0.0865275	1	1.07 (1.01, 1.12)	0.0162193	1
HNRNPUL1	1	0.58 (0.52, 0.65)	2.92857e-62	8.55143e-59	0.005 (0.002, 0.007)	2.69839e-05	0.0787929	-0.011 (-0.026, 0.005)	0.177936	1	1.04 (0.99, 1.09)	0.0812614	1	1.07 (1, 1.16)	0.0647213	1	1.11 (1.05, 1.16)	3.64e-05	0.106297
HPCAL1	1	0.56 (0.5, 0.63)	1.15351e-64	3.36824e-61	0 (-0.002, 0.002)	0.857458	1	-0.027 (-0.041, -0.012)	0.000376597	1	1.02 (0.98, 1.07)	0.349392	1	1.01 (0.93, 1.09)	0.796271	1	1.06 (1, 1.11)	0.0415473	1
HPGDS	3	-0.51 (-0.57, -0.44)	2.6884e-52	7.85014e-49	-0.01 (-0.012, -0.007)	1.52561e-19	4.45479e-16	0.026 (0.012, 0.041)	0.000466541	1	0.91 (0.87, 0.96)	0.00015962	0.46609	0.95 (0.88, 1.03)	0.248437	1	0.8 (0.75, 0.84)	2.19e-16	6.39e-13
HPSE	1	0.73 (0.67, 0.8)	3.1327e-105	9.1475e-102	0.002 (0, 0.004)	0.0834829	1	-0.032 (-0.047, -0.017)	3.25515e-05	0.0950505	1.09 (1.03, 1.14)	0.000890833	1	1.07 (0.99, 1.16)	0.0940951	1	1.1 (1.04, 1.16)	0.000537007	1
HRAS	0	0.09 (0.02, 0.16)	0.00700784	1	0 (-0.002, 0.002)	0.740495	1	0.007 (-0.008, 0.021)	0.374006	1	1.03 (0.98, 1.08)	0.201798	1	1.01 (0.93, 1.09)	0.872283	1	1.02 (0.97, 1.07)	0.433962	1
HRC	0	0.04 (-0.02, 0.11)	0.197397	1	0.001 (-0.001, 0.003)	0.390131	1	-0.006 (-0.021, 0.009)	0.407603	1	1.06 (1.01, 1.1)	0.0120664	1	1.01 (0.93, 1.09)	0.82495	1	1.03 (0.98, 1.08)	0.313766	1
HRG	1	-0.2 (-0.26, -0.13)	9.17046e-09	2.67777e-05	0.002 (0, 0.004)	0.0401408	1	-0.012 (-0.027, 0.003)	0.124788	1	1.04 (0.99, 1.1)	0.0914695	1	1.07 (0.99, 1.16)	0.0788784	1	1.01 (0.96, 1.07)	0.677208	1
HS1BP3	1	0.4 (0.34, 0.47)	1.00258e-33	2.92753e-30	0.002 (0, 0.004)	0.117516	1	-0.024 (-0.039, -0.009)	0.00164956	1	1.02 (0.98, 1.07)	0.334856	1	1 (0.92, 1.08)	0.919506	1	1.01 (0.96, 1.06)	0.751317	1
HS3ST3B1	1	0.24 (0.17, 0.3)	1.75218e-12	5.11637e-09	0.004 (0.001, 0.006)	0.000756727	1	-0.025 (-0.039, -0.01)	0.00108261	1	1.08 (1.03, 1.13)	0.00281415	1	1.1 (1.02, 1.19)	0.0142078	1	1.05 (0.99, 1.1)	0.0790936	1
HS6ST1	0	0.1 (0.03, 0.16)	0.00438531	1	0.004 (0.002, 0.006)	0.000411154	1	-0.006 (-0.021, 0.01)	0.46756	1	1.05 (1, 1.1)	0.0341262	1	1.08 (1, 1.16)	0.0547766	1	1.03 (0.98, 1.09)	0.232374	1
HS6ST2	0	0.11 (0.04, 0.18)	0.00277824	1	0.002 (0, 0.004)	0.0670489	1	-0.001 (-0.017, 0.015)	0.891953	1	0.98 (0.94, 1.04)	0.554937	1	1.09 (1.01, 1.18)	0.0365948	1	1.06 (1, 1.12)	0.042143	1
HSBP1	1	0.29 (0.23, 0.36)	2.80066e-18	8.17792e-15	0 (-0.002, 0.002)	0.922128	1	-0.003 (-0.017, 0.012)	0.729199	1	0.99 (0.94, 1.04)	0.613884	1	0.98 (0.9, 1.06)	0.624432	1	1.01 (0.96, 1.06)	0.776392	1
HSD11B1	1	0.15 (0.08, 0.22)	3.3426e-05	0.0976038	0.003 (0, 0.005)	0.0288819	1	-0.021 (-0.037, -0.005)	0.0110785	1	0.99 (0.94, 1.04)	0.747587	1	0.8 (0.74, 0.87)	1.38e-07	0.000403439	1.06 (1, 1.12)	0.0646149	1
HSD17B14	0	0.02 (-0.05, 0.08)	0.598401	1	0.003 (0.001, 0.005)	0.0117608	1	-0.002 (-0.017, 0.013)	0.799614	1	1.03 (0.98, 1.08)	0.241798	1	1.12 (1.04, 1.21)	0.00290143	1	1.03 (0.98, 1.09)	0.269205	1
HSD17B3	0	0.12 (0.05, 0.18)	0.000329663	0.962617	0.001 (-0.001, 0.003)	0.303796	1	-0.006 (-0.02, 0.009)	0.456471	1	1.01 (0.97, 1.06)	0.641124	1	0.95 (0.88, 1.03)	0.213788	1	1 (0.95, 1.05)	0.968859	1
HSDL2	1	0.38 (0.31, 0.45)	6.21022e-29	1.81338e-25	0.001 (-0.001, 0.003)	0.31622	1	-0.018 (-0.033, -0.003)	0.0215868	1	1.03 (0.98, 1.08)	0.273839	1	1.07 (0.99, 1.15)	0.0930002	1	1.02 (0.97, 1.07)	0.524954	1
HSP90B1	0	0.08 (0.02, 0.14)	0.0132393	1	0.001 (-0.001, 0.003)	0.246418	1	-0.017 (-0.032, -0.003)	0.0165621	1	1 (0.96, 1.05)	0.855602	1	1.02 (0.94, 1.1)	0.652367	1	1.02 (0.97, 1.08)	0.343938	1
HSPA1A	1	0.58 (0.51, 0.65)	1.56124e-66	4.55883e-63	0.002 (0, 0.005)	0.0224634	1	-0.012 (-0.027, 0.003)	0.103881	1	1.04 (0.99, 1.09)	0.144647	1	1.06 (0.98, 1.14)	0.156645	1	1.08 (1.03, 1.14)	0.00308552	1
HSPA2	1	0.26 (0.2, 0.33)	2.85304e-14	8.33087e-11	0.003 (0.001, 0.005)	0.0109176	1	0.001 (-0.015, 0.016)	0.919602	1	1.04 (0.99, 1.09)	0.127362	1	1.07 (0.99, 1.16)	0.0929331	1	1.08 (1.03, 1.14)	0.00314943	1
HSPB1	1	0.29 (0.22, 0.35)	4.49058e-18	1.31125e-14	-0.001 (-0.003, 0.001)	0.381183	1	-0.027 (-0.042, -0.013)	0.00026356	0.769596	1.03 (0.98, 1.08)	0.217959	1	1.01 (0.93, 1.1)	0.777081	1	1.01 (0.96, 1.06)	0.793126	1
HSPB6	4	0.47 (0.38, 0.55)	1.0414e-28	3.04088e-25	0.011 (0.009, 0.014)	7.8477e-18	2.29153e-14	-0.022 (-0.041, -0.004)	0.0188593	1	1.15 (1.09, 1.22)	7.87e-07	0.00229854	1.14 (1.04, 1.25)	0.00481994	1	1.22 (1.15, 1.3)	1.61e-10	4.7e-07
HSPG2	5	0.73 (0.65, 0.82)	2.93661e-69	8.5749e-66	0.011 (0.009, 0.014)	4.00077e-18	1.16823e-14	-0.033 (-0.052, -0.015)	0.000466307	1	1.16 (1.1, 1.23)	1.71e-07	0.000499098	1.27 (1.16, 1.39)	4.56e-07	0.00133128	1.28 (1.2, 1.36)	4.99e-15	1.46e-11
HTR1A	0	0.03 (-0.03, 0.1)	0.329495	1	0 (-0.002, 0.002)	0.664268	1	0 (-0.015, 0.014)	0.996793	1	0.96 (0.92, 1.01)	0.153329	1	1.03 (0.96, 1.11)	0.417047	1	1 (0.96, 1.06)	0.852643	1
HTR1B	0	0.06 (0, 0.13)	0.0562785	1	0 (-0.002, 0.002)	0.775364	1	-0.006 (-0.021, 0.009)	0.437426	1	1 (0.96, 1.05)	0.890009	1	1 (0.92, 1.08)	0.915203	1	1.01 (0.96, 1.06)	0.819606	1
HTRA2	1	0.43 (0.36, 0.49)	1.0218e-37	2.98367e-34	0.003 (0.001, 0.005)	0.00196132	1	-0.023 (-0.038, -0.008)	0.00219627	1	1.05 (1, 1.1)	0.0532385	1	1.04 (0.96, 1.12)	0.364612	1	1.07 (1.02, 1.13)	0.00998675	1
HYAL1	3	0.21 (0.14, 0.28)	1.81421e-09	5.2975e-06	0.007 (0.005, 0.01)	1.08965e-11	3.18178e-08	-0.037 (-0.053, -0.022)	1.77718e-06	0.00518936	1.02 (0.97, 1.07)	0.472346	1	1.1 (1.01, 1.19)	0.0247292	1	1.09 (1.03, 1.15)	0.00197086	1
HYOU1	3	0.77 (0.7, 0.84)	1.117e-103	3.2616e-100	0.009 (0.007, 0.012)	7.3104e-17	2.13464e-13	-0.005 (-0.02, 0.011)	0.565311	1	1.04 (0.99, 1.09)	0.120259	1	1.05 (0.97, 1.15)	0.209979	1	1.15 (1.08, 1.21)	1.34e-06	0.00392468
ICA1	1	0.34 (0.28, 0.41)	1.19564e-24	3.49126e-21	0.001 (-0.001, 0.003)	0.398522	1	-0.018 (-0.032, -0.003)	0.0191461	1	1.01 (0.96, 1.06)	0.67913	1	1 (0.93, 1.08)	0.94919	1	1.02 (0.97, 1.08)	0.386868	1
ICAM1	6	1.12 (1.05, 1.19)	1.24e-228	3.61e-225	0.01 (0.008, 0.013)	4.21677e-21	1.2313e-17	-0.045 (-0.061, -0.03)	1.12896e-08	3.29656e-05	1.16 (1.11, 1.22)	1.19e-09	3.48e-06	1.44 (1.34, 1.55)	7.06e-22	2.06e-18	1.33 (1.27, 1.4)	4.31e-28	1.26e-24
ICAM2	1	0.45 (0.39, 0.52)	5.77143e-42	1.68526e-38	0.004 (0.002, 0.006)	0.000202116	0.590179	-0.006 (-0.021, 0.008)	0.389805	1	1 (0.96, 1.05)	0.898975	1	1.04 (0.96, 1.13)	0.318446	1	1.06 (1.01, 1.12)	0.0262635	1
ICAM3	1	0.52 (0.45, 0.59)	6.05723e-54	1.76871e-50	0.003 (0.001, 0.005)	0.00920311	1	-0.033 (-0.047, -0.018)	1.88483e-05	0.055037	1.03 (0.98, 1.08)	0.233216	1	1.08 (1, 1.17)	0.044698	1	1.11 (1.06, 1.17)	4.09e-05	0.119389
ICAM4	1	-0.11 (-0.18, -0.04)	0.000976427	1	-0.005 (-0.007, -0.003)	1.1081e-05	0.0323565	0.021 (0.007, 0.036)	0.00474028	1	0.91 (0.87, 0.96)	0.000245568	0.717059	0.9 (0.83, 0.97)	0.00902016	1	0.99 (0.93, 1.04)	0.575225	1
ICAM5	2	0.4 (0.34, 0.47)	4.94664e-32	1.44442e-28	0.004 (0.002, 0.006)	6.36592e-05	0.185885	-0.026 (-0.041, -0.011)	0.000736524	1	1.07 (1.02, 1.12)	0.00683078	1	1.11 (1.03, 1.21)	0.0076762	1	1.21 (1.15, 1.28)	3.45e-12	1.01e-08
ICOSLG	1	-0.39 (-0.45, -0.32)	1.32915e-30	3.88111e-27	0 (-0.002, 0.002)	0.806215	1	0.003 (-0.012, 0.018)	0.656594	1	0.95 (0.9, 1)	0.0365114	1	0.97 (0.89, 1.04)	0.387416	1	0.96 (0.91, 1.02)	0.177071	1
ID4	0	0.03 (-0.03, 0.09)	0.364028	1	0 (-0.002, 0.002)	0.957471	1	-0.006 (-0.02, 0.009)	0.443643	1	1.01 (0.96, 1.06)	0.674406	1	1.06 (0.99, 1.13)	0.111337	1	1.05 (1.01, 1.1)	0.0268047	1
IDI2	2	0.17 (0.11, 0.24)	3.87443e-07	0.00113134	0.005 (0.003, 0.007)	1.41876e-05	0.0414277	-0.003 (-0.018, 0.012)	0.694136	1	1.04 (0.99, 1.09)	0.104476	1	1.02 (0.95, 1.11)	0.537192	1	1.01 (0.96, 1.06)	0.724245	1
IDO1	1	0.39 (0.32, 0.46)	4.22484e-30	1.23365e-26	0.003 (0, 0.005)	0.0198039	1	-0.025 (-0.04, -0.01)	0.0011224	1	1.03 (0.98, 1.08)	0.291101	1	1.03 (0.95, 1.12)	0.425958	1	0.96 (0.9, 1.01)	0.113199	1
IDS	1	-0.2 (-0.26, -0.13)	4.09138e-09	1.19468e-05	-0.002 (-0.005, 0)	0.0190932	1	0.009 (-0.006, 0.023)	0.25779	1	0.95 (0.91, 1)	0.0350236	1	0.99 (0.91, 1.07)	0.799926	1	0.98 (0.94, 1.04)	0.56308	1
IDUA	3	0.33 (0.26, 0.39)	1.13067e-21	3.30157e-18	0.003 (0.001, 0.005)	0.00348608	1	-0.034 (-0.049, -0.019)	9.86254e-06	0.0287986	1.1 (1.04, 1.15)	0.000312308	0.91194	1.36 (1.25, 1.48)	1.47e-12	4.28e-09	1.07 (1.01, 1.13)	0.022267	1
IFI30	6	1.17 (1.1, 1.24)	2.19e-226	6.4e-223	0.014 (0.012, 0.016)	3.73372e-34	1.09025e-30	-0.058 (-0.074, -0.042)	3.03079e-12	8.84992e-09	1.19 (1.14, 1.25)	7.03e-13	2.05e-09	1.38 (1.28, 1.48)	7.39e-18	2.16e-14	1.31 (1.25, 1.38)	4.68e-27	1.37e-23
IFIT1	1	0.18 (0.11, 0.24)	9.73877e-08	0.000284372	0.002 (0, 0.004)	0.063115	1	-0.015 (-0.029, 0)	0.0520777	1	1.02 (0.97, 1.07)	0.49771	1	0.96 (0.88, 1.04)	0.27164	1	1.07 (1.02, 1.13)	0.00511302	1
IFIT3	1	0.49 (0.43, 0.56)	4.71967e-48	1.37814e-44	0.004 (0.001, 0.006)	0.000803894	1	-0.015 (-0.03, 0)	0.0543919	1	1.03 (0.99, 1.08)	0.161936	1	1.03 (0.95, 1.11)	0.452409	1	1.05 (1, 1.1)	0.0714461	1
IFNAR1	0	0 (-0.07, 0.06)	0.967202	1	0.002 (0, 0.004)	0.131089	1	0.021 (0.006, 0.036)	0.00560612	1	0.95 (0.91, 1)	0.0730668	1	1.08 (1, 1.16)	0.0524523	1	1.02 (0.97, 1.07)	0.509901	1
IFNG	1	0.42 (0.36, 0.49)	1.54938e-37	4.52418e-34	0.003 (0.001, 0.005)	0.00482339	1	-0.018 (-0.033, -0.003)	0.0163841	1	1.03 (0.98, 1.08)	0.23897	1	1.03 (0.95, 1.11)	0.474851	1	1.03 (0.97, 1.08)	0.340835	1
IFNGR1	3	0.46 (0.39, 0.53)	2.54247e-37	7.42402e-34	0.011 (0.008, 0.013)	5.06214e-21	1.47814e-17	0.014 (-0.002, 0.03)	0.0828067	1	1.01 (0.96, 1.06)	0.787747	1	1.07 (1, 1.15)	0.0520952	1	1.14 (1.09, 1.19)	9.79e-08	0.000285781
IFNGR2	1	0.1 (0.03, 0.17)	0.00282977	1	0 (-0.002, 0.002)	0.758608	1	-0.017 (-0.032, -0.002)	0.0274227	1	1.01 (0.96, 1.06)	0.729877	1	1.22 (1.14, 1.31)	5.89e-08	0.00017207	1.06 (1.01, 1.12)	0.019175	1
IFNL1	3	0.54 (0.48, 0.61)	1.35833e-60	3.96632e-57	0.006 (0.004, 0.008)	4.92589e-08	0.000143836	-0.012 (-0.027, 0.002)	0.0967351	1	1.07 (1.02, 1.12)	0.00619949	1	1.12 (1.03, 1.2)	0.00451925	1	1.15 (1.09, 1.21)	1.92e-08	5.59e-05
IFNL2	0	0.05 (-0.02, 0.12)	0.133205	1	-0.001 (-0.003, 0.001)	0.557694	1	0.012 (-0.003, 0.026)	0.129901	1	1 (0.95, 1.05)	0.950598	1	0.97 (0.89, 1.05)	0.439218	1	1.02 (0.97, 1.07)	0.535746	1
IFNLR1	3	0.46 (0.39, 0.52)	1.35722e-43	3.96309e-40	0.006 (0.004, 0.008)	1.50538e-08	4.39572e-05	-0.006 (-0.02, 0.009)	0.446147	1	1.07 (1.03, 1.12)	0.00173118	1	1.17 (1.1, 1.25)	6.79e-07	0.00198292	1.11 (1.06, 1.16)	2.14e-05	0.0625807
IFNW1	0	-0.02 (-0.09, 0.05)	0.547555	1	0.001 (-0.001, 0.003)	0.270622	1	0.013 (-0.002, 0.028)	0.0885039	1	1.01 (0.96, 1.06)	0.639332	1	0.98 (0.91, 1.06)	0.615571	1	1.03 (0.98, 1.08)	0.225869	1
IFT20	1	0.23 (0.16, 0.3)	8.73991e-12	2.55205e-08	0.002 (0, 0.004)	0.0787095	1	-0.02 (-0.035, -0.005)	0.00753063	1	0.99 (0.95, 1.04)	0.834488	1	0.93 (0.86, 1.01)	0.105937	1	0.99 (0.94, 1.04)	0.640934	1
IGBP1	1	0.31 (0.24, 0.37)	1.07351e-19	3.13466e-16	0.001 (-0.001, 0.003)	0.208522	1	0.003 (-0.012, 0.018)	0.676011	1	0.97 (0.92, 1.02)	0.192142	1	1.01 (0.94, 1.09)	0.781309	1	1.02 (0.97, 1.08)	0.39489	1
IGDCC3	0	-0.03 (-0.09, 0.04)	0.419175	1	-0.001 (-0.003, 0.001)	0.587251	1	0.015 (0, 0.029)	0.04938	1	0.99 (0.94, 1.04)	0.719412	1	1 (0.93, 1.09)	0.910624	1	1 (0.95, 1.06)	0.944835	1
IGDCC4	2	-0.35 (-0.42, -0.28)	1.22404e-22	3.57421e-19	-0.007 (-0.01, -0.005)	7.25547e-11	2.1186e-07	-0.004 (-0.02, 0.012)	0.625456	1	0.93 (0.88, 0.98)	0.00332406	1	0.91 (0.84, 0.98)	0.0145318	1	0.92 (0.87, 0.97)	0.00311681	1
IGF1R	1	0.32 (0.25, 0.38)	2.51832e-20	7.3535e-17	0.002 (0, 0.004)	0.039769	1	0.004 (-0.011, 0.019)	0.592722	1	1.04 (0.99, 1.09)	0.100575	1	1 (0.92, 1.08)	0.976783	1	1.06 (1.01, 1.11)	0.021723	1
IGF2BP3	0	0.04 (-0.02, 0.11)	0.191614	1	0.001 (-0.001, 0.003)	0.401541	1	-0.008 (-0.023, 0.007)	0.300603	1	0.99 (0.94, 1.04)	0.758231	1	0.93 (0.85, 1.02)	0.121028	1	1.01 (0.96, 1.07)	0.653263	1
IGF2R	4	0.59 (0.52, 0.65)	2.79624e-64	8.16502e-61	0.005 (0.003, 0.007)	8.88146e-06	0.0259339	-0.03 (-0.045, -0.015)	0.000120642	0.352276	1.09 (1.04, 1.15)	0.000631614	1	1.34 (1.24, 1.45)	7.29e-13	2.13e-09	1.15 (1.09, 1.21)	6.13e-07	0.00178865
IGFBP1	3	0.65 (0.58, 0.72)	1.22555e-67	3.57861e-64	0.002 (0, 0.005)	0.0479648	1	-0.017 (-0.034, 0)	0.0450204	1	1.12 (1.06, 1.18)	2.7e-05	0.0788338	0.68 (0.63, 0.75)	4.09e-17	1.19e-13	1.23 (1.16, 1.3)	9.58e-12	2.8e-08
IGFBP2	4	0.72 (0.64, 0.8)	2.56379e-74	7.48627e-71	0.009 (0.007, 0.012)	5.08974e-13	1.4862e-09	-0.01 (-0.027, 0.008)	0.272711	1	1.13 (1.07, 1.2)	3e-05	0.0877095	0.71 (0.65, 0.78)	3.34e-13	9.76e-10	1.44 (1.35, 1.54)	5.69e-28	1.66e-24
IGFBP3	1	-0.36 (-0.44, -0.29)	5.76753e-23	1.68412e-19	-0.004 (-0.006, -0.001)	0.00227548	1	0.019 (0.002, 0.035)	0.0260549	1	0.93 (0.89, 0.98)	0.00507512	1	1.09 (1.01, 1.18)	0.0354549	1	0.91 (0.87, 0.96)	0.000911981	1
IGFBP4	6	1.57 (1.49, 1.65)	7.69E-310	2.25e-306	0.02 (0.018, 0.023)	1.29904e-52	3.7932e-49	-0.046 (-0.065, -0.027)	1.70426e-06	0.00497643	1.32 (1.25, 1.4)	3.31e-23	9.66e-20	1.34 (1.22, 1.46)	4.3e-10	1.26e-06	1.51 (1.42, 1.6)	3.37e-43	9.84e-40
IGFBP6	2	0.57 (0.48, 0.66)	7.1337e-36	2.08304e-32	0.009 (0.006, 0.011)	3.12568e-09	9.12698e-06	-0.012 (-0.032, 0.008)	0.253091	1	1.04 (0.98, 1.11)	0.223094	1	1.09 (0.98, 1.21)	0.0961368	1	1.05 (0.98, 1.13)	0.143838	1
IGFBP7	5	0.55 (0.48, 0.62)	1.16749e-49	3.40906e-46	0.011 (0.009, 0.013)	1.5658e-20	4.57213e-17	-0.023 (-0.039, -0.006)	0.00679899	1	1.15 (1.1, 1.2)	1.84e-09	5.37e-06	1.28 (1.22, 1.36)	4.52e-19	1.32e-15	1.26 (1.21, 1.31)	2.12e-30	6.18e-27
IGFBPL1	5	0.67 (0.6, 0.74)	2.01643e-72	5.88798e-69	0.009 (0.007, 0.011)	6.47154e-15	1.88969e-11	-0.043 (-0.059, -0.026)	3.57118e-07	0.00104279	1.09 (1.03, 1.14)	0.00161096	1	1.4 (1.3, 1.5)	6.48e-19	1.89e-15	1.33 (1.26, 1.4)	5.45e-25	1.59e-21
IGFL4	0	0.04 (-0.02, 0.11)	0.19565	1	0.002 (0, 0.004)	0.118654	1	0.012 (-0.003, 0.026)	0.106798	1	1.02 (0.97, 1.07)	0.4708	1	0.97 (0.89, 1.05)	0.439869	1	1.01 (0.96, 1.07)	0.605556	1
IGHMBP2	1	0.16 (0.1, 0.23)	1.35187e-06	0.00394747	0.001 (-0.001, 0.003)	0.229749	1	-0.006 (-0.021, 0.009)	0.457892	1	1 (0.95, 1.05)	0.979419	1	0.96 (0.88, 1.04)	0.330295	1	1.03 (0.98, 1.09)	0.199472	1
IGLC2	3	0.74 (0.67, 0.81)	1.3815e-101	4.03401e-98	0.003 (0.001, 0.005)	0.0123444	1	-0.046 (-0.061, -0.03)	6.66914e-09	1.94739e-05	1.08 (1.03, 1.12)	0.000440639	1	1.11 (1.04, 1.17)	0.000687161	1	1.12 (1.08, 1.17)	2.72e-10	7.93e-07
IGLON5	0	0.03 (-0.04, 0.09)	0.430485	1	0 (-0.002, 0.002)	0.923071	1	-0.023 (-0.038, -0.009)	0.00183018	1	1.03 (0.99, 1.08)	0.167465	1	0.98 (0.9, 1.06)	0.556987	1	1.03 (0.98, 1.08)	0.263273	1
IGSF21	1	-0.23 (-0.3, -0.16)	2.90124e-11	8.47162e-08	-0.005 (-0.007, -0.003)	2.286e-05	0.0667513	0.019 (0.004, 0.035)	0.0136788	1	0.93 (0.88, 0.98)	0.00969627	1	1.03 (0.95, 1.11)	0.50564	1	0.88 (0.83, 0.93)	2.92e-05	0.0851682
IGSF3	4	0.65 (0.58, 0.72)	6.51694e-67	1.90295e-63	0.006 (0.004, 0.009)	5.25002e-08	0.000153301	-0.033 (-0.05, -0.017)	8.2633e-05	0.241288	1.1 (1.04, 1.15)	0.000250634	0.731851	1.44 (1.37, 1.51)	1.88e-49	5.48e-46	1.21 (1.16, 1.27)	3.58e-15	1.05e-11
IGSF8	5	0.8 (0.74, 0.87)	3.8932e-117	1.1368e-113	0.007 (0.005, 0.01)	3.21773e-11	9.39576e-08	-0.023 (-0.038, -0.007)	0.00418821	1	1.12 (1.07, 1.18)	3.5e-06	0.0102086	1.21 (1.12, 1.31)	2.12e-06	0.00618715	1.19 (1.12, 1.25)	3.2e-10	9.35e-07
IGSF9	3	0.5 (0.42, 0.57)	2.54171e-36	7.42178e-33	0.004 (0.001, 0.006)	0.00268145	1	-0.04 (-0.057, -0.022)	8.65716e-06	0.0252789	1.05 (0.99, 1.1)	0.114549	1	1.63 (1.51, 1.76)	1.67e-35	4.87e-32	1.07 (1, 1.13)	0.0404789	1
IKBKG	1	0.22 (0.16, 0.29)	1.85369e-11	5.41276e-08	0 (-0.002, 0.002)	0.70531	1	-0.013 (-0.028, 0.002)	0.0856786	1	1 (0.95, 1.05)	0.934061	1	1 (0.93, 1.08)	0.953235	1	1 (0.94, 1.05)	0.858003	1
IKZF2	0	0.11 (0.04, 0.17)	0.00109291	1	0.002 (0, 0.004)	0.032127	1	-0.017 (-0.032, -0.003)	0.0211588	1	1 (0.95, 1.05)	0.887047	1	1 (0.92, 1.08)	0.986501	1	0.99 (0.93, 1.04)	0.593454	1
IL10	3	0.38 (0.32, 0.45)	1.63181e-31	4.76487e-28	0.006 (0.004, 0.008)	6.09959e-10	1.78108e-06	0.032 (0.017, 0.046)	1.70444e-05	0.0497697	1.07 (1.03, 1.12)	0.00133347	1	1.03 (0.96, 1.11)	0.417654	1	1.1 (1.05, 1.15)	4.69e-05	0.137037
IL10RA	1	0.2 (0.14, 0.27)	1.01915e-09	2.97591e-06	0.001 (-0.001, 0.003)	0.324205	1	-0.011 (-0.025, 0.004)	0.158522	1	1.06 (1.01, 1.1)	0.010954	1	1.02 (0.94, 1.1)	0.703028	1	1.02 (0.97, 1.08)	0.357776	1
IL10RB	5	1.05 (0.98, 1.12)	2.0954e-190	6.1187e-187	0.012 (0.01, 0.015)	5.01534e-28	1.46448e-24	-0.036 (-0.052, -0.02)	9.51382e-06	0.0277803	1.09 (1.04, 1.15)	0.000250675	0.73197	1.26 (1.18, 1.33)	4.74e-14	1.38e-10	1.23 (1.17, 1.28)	5.65e-20	1.65e-16
IL11	0	0.03 (-0.03, 0.1)	0.285859	1	0.002 (-0.001, 0.004)	0.142632	1	-0.008 (-0.022, 0.007)	0.290532	1	0.97 (0.92, 1.02)	0.246132	1	1 (0.93, 1.08)	0.992493	1	1.03 (0.98, 1.09)	0.182238	1
IL12A_IL12B	2	0.5 (0.43, 0.57)	2.04584e-45	5.97385e-42	0.008 (0.006, 0.01)	3.1531e-12	9.20706e-09	-0.017 (-0.032, -0.001)	0.0385046	1	1.08 (1.02, 1.13)	0.00394991	1	1.1 (1.02, 1.2)	0.0164963	1	1.09 (1.04, 1.15)	0.00132925	1
IL12B	2	0.45 (0.38, 0.52)	7.47836e-37	2.18368e-33	0.007 (0.005, 0.009)	2.06369e-09	6.02596e-06	-0.021 (-0.037, -0.006)	0.00766539	1	1.07 (1.01, 1.12)	0.0139087	1	1.1 (1.01, 1.19)	0.0244811	1	1.05 (1, 1.11)	0.0595365	1
IL12RB1	2	0.53 (0.46, 0.59)	5.1125e-56	1.49285e-52	0.006 (0.004, 0.008)	5.13621e-09	1.49977e-05	-0.008 (-0.023, 0.006)	0.263731	1	1.06 (1.01, 1.11)	0.0194439	1	1.13 (1.05, 1.21)	0.000846827	1	1.1 (1.04, 1.15)	0.000367139	1
IL12RB2	0	0.04 (-0.02, 0.11)	0.22008	1	0.001 (-0.001, 0.003)	0.458955	1	0.002 (-0.012, 0.017)	0.759317	1	1 (0.96, 1.05)	0.894576	1	1.01 (0.93, 1.09)	0.801853	1	0.99 (0.94, 1.04)	0.738843	1
IL13	0	0.07 (0, 0.13)	0.052829	1	0 (-0.002, 0.002)	0.953929	1	-0.005 (-0.02, 0.01)	0.517691	1	0.98 (0.93, 1.03)	0.429511	1	0.93 (0.84, 1.02)	0.109141	1	0.96 (0.9, 1.01)	0.123229	1
IL13RA1	2	0.36 (0.29, 0.43)	9.43131e-26	2.75394e-22	0.004 (0.002, 0.006)	0.000352716	1	-0.009 (-0.024, 0.007)	0.270107	1	1 (0.96, 1.06)	0.843893	1	1.25 (1.15, 1.35)	4.31e-08	0.000125736	1.03 (0.98, 1.09)	0.2306	1
IL13RA2	0	-0.05 (-0.12, 0.01)	0.104667	1	0 (-0.002, 0.002)	0.837185	1	0.004 (-0.011, 0.019)	0.592681	1	0.99 (0.94, 1.03)	0.561305	1	0.94 (0.87, 1.02)	0.139082	1	1.02 (0.97, 1.08)	0.389979	1
IL15	3	0.33 (0.27, 0.4)	8.54689e-23	2.49569e-19	0.011 (0.009, 0.013)	1.50756e-26	4.40206e-23	-0.004 (-0.019, 0.011)	0.629538	1	1.08 (1.03, 1.14)	0.000819914	1	1.13 (1.05, 1.22)	0.0020761	1	1.2 (1.14, 1.26)	6.47e-13	1.89e-09
IL15RA	3	0.55 (0.48, 0.61)	9.57536e-57	2.79601e-53	0.007 (0.005, 0.009)	2.52546e-10	7.37435e-07	-0.006 (-0.022, 0.009)	0.41993	1	1.07 (1.01, 1.12)	0.0114633	1	1.05 (0.97, 1.14)	0.212428	1	1.18 (1.12, 1.24)	3.73e-09	1.09e-05
IL16	2	0.65 (0.58, 0.72)	5.25775e-71	1.53526e-67	0.006 (0.003, 0.008)	8.21226e-07	0.00239798	-0.01 (-0.026, 0.007)	0.242895	1	1.09 (1.04, 1.14)	0.000862732	1	1.17 (1.09, 1.27)	5.05e-05	0.147522	1.06 (1.01, 1.13)	0.0255111	1
IL17A	2	0.43 (0.37, 0.5)	3.48777e-38	1.01843e-34	0.002 (0, 0.004)	0.0266809	1	-0.01 (-0.025, 0.005)	0.176277	1	1.04 (1, 1.09)	0.0726001	1	1.18 (1.11, 1.25)	1.01e-07	0.000293836	1.07 (1.02, 1.12)	0.00561374	1
IL17C	2	0.52 (0.45, 0.58)	5.24801e-50	1.53242e-46	0.004 (0.002, 0.006)	0.000775464	1	-0.007 (-0.022, 0.009)	0.405624	1	1.05 (1, 1.1)	0.033654	1	1.14 (1.06, 1.22)	0.000690468	1	1.13 (1.08, 1.19)	3.36e-07	0.000981734
IL17D	0	-0.02 (-0.09, 0.04)	0.475641	1	0.001 (-0.001, 0.003)	0.528116	1	-0.014 (-0.029, 0.001)	0.0672152	1	0.98 (0.93, 1.03)	0.474518	1	1 (0.92, 1.09)	0.936468	1	1.01 (0.96, 1.06)	0.746221	1
IL17F	0	0.11 (0.05, 0.18)	0.000554932	1	0.002 (0, 0.004)	0.0437377	1	-0.002 (-0.016, 0.013)	0.820311	1	1.01 (0.96, 1.05)	0.78799	1	1.01 (0.94, 1.09)	0.724277	1	1.09 (1.04, 1.14)	0.000279708	0.816746
IL17RA	1	0.23 (0.17, 0.29)	2.52712e-12	7.3792e-09	0.002 (0, 0.004)	0.0409934	1	0.006 (-0.009, 0.02)	0.437869	1	1.02 (0.98, 1.07)	0.323337	1	1.02 (0.94, 1.1)	0.657396	1	1.03 (0.98, 1.09)	0.232755	1
IL17RB	1	0.11 (0.05, 0.18)	0.00105261	1	0.005 (0.003, 0.007)	7.71179e-06	0.0225184	0.001 (-0.014, 0.017)	0.886187	1	1.03 (0.98, 1.08)	0.306956	1	0.92 (0.85, 1)	0.0532972	1	1.09 (1.03, 1.15)	0.00253642	1
IL18	4	0.97 (0.9, 1.03)	1.0285e-170	3.0031e-167	0.009 (0.007, 0.012)	1.05835e-17	3.09037e-14	-0.029 (-0.045, -0.014)	0.000239207	0.698483	1.08 (1.03, 1.14)	0.00146598	1	1.29 (1.19, 1.39)	1.79e-10	5.22e-07	1.18 (1.12, 1.24)	1.68e-09	4.92e-06
IL18BP	4	1.12 (1.05, 1.19)	4.31e-211	1.26e-207	0.016 (0.014, 0.018)	9.69451e-43	2.8308e-39	-0.025 (-0.041, -0.009)	0.00224497	1	1.08 (1.03, 1.14)	0.0031678	1	1.26 (1.16, 1.36)	3.35e-08	9.77e-05	1.27 (1.21, 1.34)	1.35e-18	3.95e-15
IL18R1	5	0.72 (0.65, 0.79)	1.17e-85	3.41641e-82	0.01 (0.008, 0.012)	2.24071e-18	6.54288e-15	-0.019 (-0.035, -0.003)	0.0203107	1	1.15 (1.09, 1.21)	1.51e-07	0.0004414	1.61 (1.49, 1.75)	6.31e-32	1.84e-28	1.21 (1.14, 1.28)	3.14e-11	9.18e-08
IL18RAP	0	0.01 (-0.06, 0.07)	0.810951	1	-0.002 (-0.004, 0)	0.0569308	1	0.01 (-0.004, 0.025)	0.1598	1	1.01 (0.97, 1.06)	0.612749	1	1.01 (0.93, 1.09)	0.853066	1	0.99 (0.94, 1.05)	0.846819	1
IL19	3	0.85 (0.78, 0.92)	1.3188e-133	3.8509e-130	0.007 (0.004, 0.009)	3.0793e-09	8.99156e-06	-0.024 (-0.04, -0.009)	0.00190758	1	1.09 (1.04, 1.14)	0.000423675	1	1.13 (1.05, 1.22)	0.00106826	1	1.27 (1.21, 1.33)	4.06e-23	1.18e-19
IL1A	0	0.08 (0.01, 0.14)	0.0242904	1	-0.001 (-0.003, 0.001)	0.366408	1	0.001 (-0.014, 0.016)	0.860653	1	1.02 (0.97, 1.07)	0.438494	1	0.97 (0.89, 1.05)	0.433581	1	1.05 (1, 1.1)	0.0647766	1
IL1B	2	0.57 (0.51, 0.64)	1.92611e-66	5.62423e-63	0.001 (-0.001, 0.003)	0.465966	1	-0.018 (-0.033, -0.003)	0.017891	1	1.05 (1.01, 1.1)	0.0241579	1	1.06 (0.98, 1.14)	0.121496	1	1.14 (1.09, 1.19)	2.22e-08	6.48e-05
IL1R1	3	0.57 (0.51, 0.64)	7.45111e-62	2.17572e-58	0.009 (0.007, 0.011)	3.43324e-16	1.00251e-12	-0.017 (-0.032, -0.002)	0.0297688	1	1.04 (0.99, 1.09)	0.136098	1	1.06 (0.98, 1.15)	0.146721	1	1.2 (1.14, 1.26)	5.89e-12	1.72e-08
IL1R2	1	-0.1 (-0.17, -0.03)	0.0044433	1	0 (-0.002, 0.002)	0.75142	1	-0.001 (-0.016, 0.014)	0.908417	1	0.98 (0.94, 1.03)	0.452328	1	1.31 (1.21, 1.42)	5.73e-11	1.67e-07	0.99 (0.94, 1.04)	0.691043	1
IL1RAP	1	-0.25 (-0.31, -0.18)	2.0519e-12	5.99154e-09	-0.002 (-0.004, 0.001)	0.16109	1	0.034 (0.018, 0.049)	1.74719e-05	0.0510178	0.92 (0.88, 0.97)	0.00221153	1	0.93 (0.86, 1.01)	0.0989133	1	0.95 (0.9, 1)	0.0525743	1
IL1RL1	3	0.45 (0.38, 0.52)	2.16245e-36	6.31437e-33	0.005 (0.002, 0.007)	3.69817e-05	0.107987	-0.036 (-0.051, -0.02)	9.76892e-06	0.0285253	1.07 (1.02, 1.13)	0.00930273	1	1.17 (1.07, 1.27)	0.000551062	1	1.24 (1.18, 1.32)	4.03e-14	1.18e-10
IL1RL2	2	-0.28 (-0.35, -0.21)	5.69228e-16	1.66215e-12	0.002 (0, 0.004)	0.0964198	1	0.021 (0.006, 0.036)	0.00711116	1	0.96 (0.91, 1.01)	0.0801858	1	1.05 (0.97, 1.15)	0.202282	1	0.87 (0.83, 0.92)	6.83e-07	0.00199532
IL1RN	5	1.36 (1.29, 1.44)	1.24e-277	3.62e-274	0.011 (0.009, 0.014)	4.7663e-20	1.39176e-16	-0.015 (-0.032, 0.002)	0.0902344	1	1.15 (1.1, 1.21)	1.93e-08	5.64e-05	1.48 (1.38, 1.57)	6.82e-33	1.99e-29	1.2 (1.13, 1.26)	2.37e-11	6.91e-08
IL2	0	0.02 (-0.04, 0.09)	0.474086	1	0.001 (-0.001, 0.003)	0.376536	1	0.002 (-0.013, 0.016)	0.831096	1	1 (0.96, 1.05)	0.842195	1	1.02 (0.94, 1.1)	0.642929	1	1 (0.95, 1.05)	0.990094	1
IL20	0	0.06 (0, 0.13)	0.0571748	1	0 (-0.002, 0.002)	0.892914	1	0.009 (-0.006, 0.023)	0.238035	1	0.99 (0.94, 1.04)	0.591646	1	1.06 (0.98, 1.14)	0.124454	1	1 (0.95, 1.05)	0.984646	1
IL20RA	0	0.14 (0.08, 0.2)	1.79332e-05	0.0523649	0 (-0.002, 0.002)	0.716003	1	-0.001 (-0.015, 0.014)	0.940101	1	0.98 (0.93, 1.03)	0.351462	1	1.02 (0.95, 1.1)	0.60485	1	1 (0.95, 1.05)	0.849397	1
IL20RB	0	-0.08 (-0.14, -0.01)	0.019808	1	0.001 (-0.001, 0.003)	0.444725	1	0 (-0.015, 0.015)	0.995427	1	0.98 (0.93, 1.03)	0.378869	1	0.99 (0.91, 1.07)	0.763776	1	0.96 (0.91, 1.01)	0.132179	1
IL21R	0	0.09 (0.03, 0.16)	0.00504588	1	0 (-0.002, 0.002)	0.803591	1	0.008 (-0.006, 0.023)	0.270152	1	0.98 (0.93, 1.03)	0.343488	1	1 (0.92, 1.07)	0.904499	1	1 (0.95, 1.06)	0.924757	1
IL22	2	0.68 (0.61, 0.74)	1.22758e-83	3.58454e-80	0.004 (0.002, 0.006)	0.000315959	0.9226	-0.03 (-0.046, -0.015)	0.000137699	0.402081	1.08 (1.03, 1.13)	0.00239789	1	1.11 (1.02, 1.19)	0.009937	1	1.16 (1.11, 1.22)	3.32e-09	9.69e-06
IL22RA1	0	-0.08 (-0.15, -0.02)	0.0117654	1	0.003 (0.001, 0.005)	0.00339441	1	0.001 (-0.013, 0.016)	0.874861	1	0.98 (0.93, 1.03)	0.399867	1	1.03 (0.96, 1.11)	0.45955	1	0.97 (0.92, 1.02)	0.236491	1
IL24	0	0.1 (0.03, 0.16)	0.0027058	1	0.002 (0, 0.004)	0.128598	1	-0.005 (-0.02, 0.009)	0.489505	1	0.99 (0.94, 1.03)	0.540806	1	1.04 (0.97, 1.11)	0.33045	1	1.03 (0.98, 1.08)	0.206507	1
IL25	0	-0.03 (-0.1, 0.03)	0.33711	1	-0.002 (-0.004, 0)	0.0731933	1	-0.004 (-0.019, 0.011)	0.603488	1	0.99 (0.95, 1.04)	0.76543	1	1.06 (0.98, 1.14)	0.143266	1	0.95 (0.9, 1)	0.0488291	1
IL2RA	6	1.36 (1.29, 1.43)	0	0	0.013 (0.011, 0.016)	9.33559e-34	2.72599e-30	-0.046 (-0.061, -0.03)	8.73056e-09	2.54932e-05	1.17 (1.12, 1.23)	1.28e-10	3.73e-07	1.22 (1.13, 1.32)	5.37e-07	0.00156793	1.3 (1.23, 1.36)	1.38e-24	4.03e-21
IL2RB	0	0.07 (0, 0.13)	0.050236	1	0 (-0.002, 0.002)	0.919462	1	0.007 (-0.007, 0.022)	0.319049	1	1 (0.95, 1.05)	0.975192	1	0.91 (0.83, 0.99)	0.0278072	1	0.98 (0.93, 1.04)	0.550645	1
IL2RG	0	0.12 (0.05, 0.18)	0.000356664	1	0.001 (-0.001, 0.003)	0.385314	1	0.01 (-0.005, 0.025)	0.181581	1	0.97 (0.92, 1.02)	0.20237	1	1.02 (0.95, 1.1)	0.621387	1	1.03 (0.98, 1.07)	0.281294	1
IL3	0	0.04 (-0.03, 0.1)	0.267985	1	0 (-0.002, 0.002)	0.846298	1	-0.013 (-0.028, 0.001)	0.0761115	1	1 (0.96, 1.05)	0.882737	1	0.94 (0.87, 1.01)	0.113308	1	1 (0.95, 1.05)	0.893813	1
IL31	0	-0.02 (-0.09, 0.04)	0.463382	1	-0.002 (-0.004, 0)	0.111077	1	-0.005 (-0.02, 0.01)	0.498608	1	1 (0.96, 1.05)	0.876999	1	1.03 (0.96, 1.11)	0.372494	1	1 (0.95, 1.05)	0.882349	1
IL31RA	0	-0.14 (-0.21, -0.08)	2.59373e-05	0.075737	-0.002 (-0.004, 0)	0.0505628	1	-0.002 (-0.017, 0.013)	0.778473	1	0.97 (0.93, 1.02)	0.289875	1	1.04 (0.96, 1.13)	0.299718	1	0.92 (0.87, 0.97)	0.00359133	1
IL32	2	-0.15 (-0.22, -0.08)	2.01069e-05	0.058712	0.004 (0.001, 0.006)	0.00119904	1	-0.053 (-0.068, -0.037)	2.17398e-11	6.34801e-08	1.04 (0.99, 1.1)	0.097423	1	1.04 (0.96, 1.13)	0.314339	1	1.12 (1.07, 1.19)	1.6e-05	0.0467749
IL33	1	0.18 (0.11, 0.24)	1.12968e-07	0.000329867	0 (-0.002, 0.002)	0.84753	1	0 (-0.014, 0.015)	0.963493	1	0.97 (0.93, 1.02)	0.239014	1	0.98 (0.91, 1.06)	0.697382	1	1.02 (0.97, 1.07)	0.458207	1
IL34	0	0.06 (0, 0.12)	0.0620447	1	0 (-0.002, 0.002)	0.921797	1	0.016 (0.002, 0.031)	0.024673	1	0.96 (0.92, 1)	0.073646	1	0.97 (0.9, 1.05)	0.445001	1	1 (0.95, 1.05)	0.99854	1
IL36A	0	0.07 (0, 0.13)	0.0442756	1	0 (-0.002, 0.002)	0.695466	1	-0.007 (-0.022, 0.008)	0.358995	1	1 (0.95, 1.05)	0.927691	1	0.92 (0.84, 1.01)	0.0645035	1	0.99 (0.94, 1.05)	0.830563	1
IL36G	1	0.19 (0.13, 0.26)	1.44589e-08	4.222e-05	0.002 (-0.001, 0.004)	0.146939	1	-0.011 (-0.026, 0.004)	0.15164	1	1.01 (0.96, 1.06)	0.730229	1	1.06 (0.98, 1.14)	0.141743	1	1.07 (1.01, 1.12)	0.0123161	1
IL3RA	1	0.18 (0.12, 0.25)	9.81132e-08	0.00028649	0.002 (-0.001, 0.004)	0.142548	1	0.005 (-0.011, 0.02)	0.555449	1	0.98 (0.93, 1.03)	0.400545	1	1.02 (0.94, 1.1)	0.625494	1	0.99 (0.94, 1.05)	0.827284	1
IL4	0	0.08 (0.01, 0.14)	0.0201448	1	-0.001 (-0.003, 0.001)	0.54493	1	0 (-0.014, 0.015)	0.980406	1	1.03 (0.98, 1.09)	0.178447	1	1.06 (0.97, 1.15)	0.203057	1	0.99 (0.94, 1.04)	0.717586	1
IL4R	3	0.63 (0.56, 0.7)	2.253e-73	6.57875e-70	0.011 (0.009, 0.013)	1.8008e-22	5.25834e-19	-0.01 (-0.025, 0.006)	0.22769	1	1.06 (1.01, 1.12)	0.0158713	1	1.12 (1.03, 1.21)	0.00529553	1	1.23 (1.17, 1.29)	1.35e-15	3.94e-12
IL5	0	0.11 (0.05, 0.18)	0.000423765	1	0.001 (-0.001, 0.003)	0.518144	1	0.004 (-0.01, 0.018)	0.58827	1	1.04 (0.99, 1.09)	0.112972	1	1.05 (0.97, 1.13)	0.204052	1	1.02 (0.97, 1.07)	0.487314	1
IL5RA	1	0.38 (0.32, 0.45)	6.34028e-30	1.85136e-26	0 (-0.002, 0.002)	0.959817	1	-0.015 (-0.03, 0)	0.0483429	1	1.01 (0.97, 1.06)	0.582435	1	1.12 (1.04, 1.21)	0.00283783	1	1.06 (1.01, 1.12)	0.0185234	1
IL6	6	1.55 (1.48, 1.62)	0	0	0.012 (0.01, 0.014)	4.37208e-27	1.27665e-23	-0.036 (-0.051, -0.02)	1.15001e-05	0.0335804	1.17 (1.12, 1.22)	2.18e-13	6.36e-10	1.2 (1.13, 1.28)	1.38e-08	4.04e-05	1.25 (1.2, 1.3)	9.18e-27	2.68e-23
IL6R	1	0.19 (0.12, 0.25)	3.90294e-08	0.000113966	0.003 (0, 0.005)	0.0188743	1	0.011 (-0.004, 0.026)	0.150678	1	1 (0.95, 1.05)	0.967519	1	1.1 (1.02, 1.19)	0.0185134	1	0.96 (0.91, 1.01)	0.150615	1
IL6ST	1	0.18 (0.11, 0.24)	1.86422e-07	0.000544354	0.005 (0.002, 0.007)	2.2618e-05	0.0660446	-0.008 (-0.023, 0.007)	0.285526	1	1 (0.95, 1.05)	0.905758	1	1.1 (1.02, 1.18)	0.00980828	1	1.08 (1.02, 1.13)	0.00413889	1
IL7	1	0.36 (0.3, 0.43)	1.50025e-27	4.38072e-24	0 (-0.002, 0.002)	0.887885	1	-0.017 (-0.032, -0.003)	0.019468	1	1.04 (0.99, 1.09)	0.0851236	1	1.04 (0.96, 1.12)	0.348421	1	1.03 (0.98, 1.09)	0.271749	1
IL7R	1	-0.49 (-0.55, -0.42)	9.09579e-48	2.65597e-44	-0.002 (-0.004, 0)	0.028026	1	0.015 (0, 0.03)	0.0486991	1	0.91 (0.87, 0.95)	0.000109961	0.321085	0.9 (0.83, 0.97)	0.00598831	1	0.91 (0.87, 0.96)	0.00053003	1
IL9	0	0.03 (-0.04, 0.09)	0.453171	1	-0.001 (-0.003, 0.001)	0.536547	1	-0.001 (-0.016, 0.014)	0.923347	1	0.97 (0.92, 1.02)	0.260884	1	1.04 (0.96, 1.11)	0.346277	1	0.98 (0.92, 1.03)	0.38263	1
ILKAP	1	0.4 (0.34, 0.46)	7.54104e-34	2.20198e-30	0.001 (-0.001, 0.003)	0.174648	1	-0.013 (-0.028, 0.001)	0.0703196	1	1 (0.95, 1.05)	0.982223	1	1.03 (0.96, 1.11)	0.421365	1	1.04 (0.99, 1.09)	0.161613	1
IMMT	5	0.67 (0.6, 0.74)	2.32367e-81	6.78513e-78	0.007 (0.005, 0.009)	8.49825e-10	2.48149e-06	-0.037 (-0.053, -0.021)	3.8557e-06	0.0112587	1.1 (1.05, 1.15)	4.13e-05	0.120585	1.23 (1.15, 1.31)	1.56e-10	4.54e-07	1.17 (1.12, 1.23)	1.51e-11	4.42e-08
IMPA1	1	0.29 (0.23, 0.36)	1.31969e-18	3.85349e-15	0.001 (-0.001, 0.003)	0.592092	1	-0.016 (-0.03, -0.001)	0.0370159	1	1.02 (0.97, 1.07)	0.512424	1	0.97 (0.89, 1.05)	0.393962	1	1.07 (1.01, 1.12)	0.0158171	1
IMPACT	1	0.32 (0.26, 0.39)	1.00168e-21	2.9249e-18	0.002 (0, 0.004)	0.0507029	1	0.004 (-0.011, 0.019)	0.567514	1	0.98 (0.93, 1.03)	0.391502	1	1.02 (0.94, 1.1)	0.695821	1	1.03 (0.98, 1.09)	0.207629	1
IMPG1	0	-0.02 (-0.09, 0.04)	0.537423	1	-0.001 (-0.003, 0.001)	0.23368	1	-0.005 (-0.019, 0.01)	0.526457	1	0.98 (0.94, 1.03)	0.522399	1	0.99 (0.91, 1.07)	0.763362	1	0.98 (0.93, 1.03)	0.406093	1
ING1	1	0.4 (0.33, 0.47)	2.92405e-31	8.53823e-28	0.003 (0.001, 0.005)	0.00486122	1	-0.014 (-0.029, 0.001)	0.0673578	1	1.01 (0.96, 1.05)	0.830247	1	1.03 (0.96, 1.12)	0.396277	1	1.07 (1.02, 1.12)	0.00825012	1
INHBB	5	1.09 (1.02, 1.16)	8.7929e-197	2.5675e-193	0.008 (0.006, 0.01)	3.29589e-12	9.62399e-09	-0.024 (-0.041, -0.008)	0.00325021	1	1.16 (1.11, 1.22)	2.02e-09	5.9e-06	1.21 (1.12, 1.31)	2.18e-06	0.0063525	1.3 (1.24, 1.37)	3.43e-23	1e-19
INHBC	3	0.36 (0.28, 0.43)	5.81275e-22	1.69732e-18	0.006 (0.003, 0.008)	1.33822e-06	0.0039076	-0.021 (-0.038, -0.005)	0.0108056	1	1.05 (0.99, 1.11)	0.103364	1	1.49 (1.35, 1.64)	2.43e-15	7.09e-12	1.03 (0.97, 1.09)	0.341437	1
INPP1	1	0.3 (0.24, 0.37)	3.66144e-19	1.06914e-15	0.001 (-0.001, 0.003)	0.232235	1	-0.025 (-0.04, -0.01)	0.000912295	1	1.02 (0.97, 1.07)	0.402076	1	1.02 (0.94, 1.1)	0.676039	1	1.05 (0.99, 1.1)	0.0985117	1
INPP5D	1	0.39 (0.33, 0.46)	1.56036e-30	4.55625e-27	0.003 (0.001, 0.006)	0.00146449	1	-0.007 (-0.022, 0.009)	0.391937	1	1.04 (0.99, 1.09)	0.137866	1	1.07 (0.99, 1.15)	0.111595	1	1.04 (0.98, 1.1)	0.168544	1
INPP5J	0	-0.05 (-0.12, 0.01)	0.117231	1	0 (-0.002, 0.002)	0.952031	1	0.005 (-0.01, 0.019)	0.513439	1	1 (0.95, 1.05)	0.870383	1	0.97 (0.89, 1.06)	0.474843	1	0.97 (0.92, 1.02)	0.253477	1
INPPL1	1	0.3 (0.24, 0.37)	1.25191e-19	3.65556e-16	0.001 (-0.001, 0.003)	0.397806	1	-0.021 (-0.036, -0.006)	0.00498508	1	1.02 (0.97, 1.07)	0.361716	1	1.02 (0.94, 1.1)	0.67556	1	1.02 (0.97, 1.08)	0.394112	1
INSL3	0	-0.13 (-0.24, -0.03)	0.012954	1	-0.005 (-0.009, -0.002)	0.00125863	1	0.006 (-0.018, 0.029)	0.622302	1	0.97 (0.9, 1.04)	0.369315	1	0.83 (0.74, 0.94)	0.00305466	1	0.97 (0.89, 1.05)	0.413786	1
INSL4	0	0.08 (0.01, 0.14)	0.0242841	1	0 (-0.002, 0.002)	0.744596	1	0.014 (-0.002, 0.029)	0.0785248	1	1.04 (1, 1.1)	0.0699246	1	0.98 (0.9, 1.06)	0.596893	1	1.04 (0.99, 1.1)	0.102874	1
INSL5	1	0.26 (0.19, 0.33)	6.4091e-14	1.87146e-10	0.003 (0.001, 0.005)	0.00235686	1	-0.013 (-0.028, 0.002)	0.0934772	1	1.06 (1.01, 1.11)	0.0142338	1	1.14 (1.06, 1.23)	0.000767486	1	1.09 (1.03, 1.15)	0.00163726	1
INSR	2	0.34 (0.27, 0.41)	3.15285e-23	9.20631e-20	0.003 (0.001, 0.005)	0.00396539	1	-0.008 (-0.023, 0.007)	0.298064	1	1.06 (1.01, 1.11)	0.0182707	1	1.06 (0.98, 1.15)	0.173462	1	1.13 (1.07, 1.19)	3.44e-06	0.0100358
IPCEF1	1	0.4 (0.34, 0.47)	3.95832e-33	1.15583e-29	0.002 (-0.001, 0.004)	0.157275	1	-0.022 (-0.037, -0.007)	0.00423121	1	1.01 (0.97, 1.06)	0.593862	1	1.03 (0.95, 1.12)	0.432189	1	1.03 (0.97, 1.08)	0.350715	1
IQGAP2	1	0.27 (0.2, 0.33)	1.38327e-15	4.03916e-12	0.002 (0, 0.004)	0.0270087	1	-0.016 (-0.031, -0.002)	0.0283262	1	1.03 (0.98, 1.08)	0.181297	1	1.12 (1.04, 1.21)	0.00285239	1	1.05 (1, 1.11)	0.0492633	1
IRAG2	1	0.24 (0.18, 0.31)	7.50183e-13	2.19053e-09	0.002 (0, 0.004)	0.0773077	1	-0.02 (-0.035, -0.005)	0.00758954	1	1.03 (0.98, 1.08)	0.19633	1	1.07 (0.99, 1.16)	0.0773086	1	1.02 (0.97, 1.08)	0.371585	1
IRAK1	1	0.33 (0.26, 0.39)	7.54955e-23	2.20447e-19	0 (-0.002, 0.002)	0.738419	1	-0.016 (-0.031, -0.002)	0.0297459	1	1 (0.96, 1.05)	0.866562	1	1 (0.93, 1.09)	0.930255	1	1.02 (0.97, 1.08)	0.469038	1
IRAK4	1	0.33 (0.27, 0.4)	5.84235e-24	1.70597e-20	0 (-0.002, 0.002)	0.738872	1	-0.022 (-0.036, -0.007)	0.00320385	1	1.02 (0.97, 1.07)	0.381973	1	1.02 (0.94, 1.1)	0.652003	1	1.04 (0.98, 1.09)	0.167034	1
ISLR2	0	-0.01 (-0.08, 0.05)	0.729498	1	-0.001 (-0.003, 0.002)	0.619633	1	-0.003 (-0.018, 0.011)	0.646635	1	0.99 (0.95, 1.04)	0.7837	1	1.04 (0.96, 1.12)	0.361594	1	1.01 (0.96, 1.07)	0.611692	1
ISM1	3	0.28 (0.21, 0.34)	1.48047e-15	4.32298e-12	0.005 (0.003, 0.007)	5.06804e-06	0.0147987	-0.018 (-0.033, -0.002)	0.0226695	1	1.03 (0.98, 1.08)	0.273554	1	1.26 (1.17, 1.36)	7.5e-09	2.19e-05	1.11 (1.05, 1.17)	0.000401915	1
ISM2	0	0.02 (-0.05, 0.08)	0.602314	1	-0.002 (-0.004, 0)	0.105903	1	0.011 (-0.004, 0.025)	0.156278	1	0.99 (0.95, 1.04)	0.790109	1	0.99 (0.91, 1.07)	0.722016	1	1 (0.95, 1.05)	0.91136	1
IST1	1	0.36 (0.29, 0.42)	5.56162e-27	1.62399e-23	0.001 (-0.001, 0.003)	0.497569	1	-0.016 (-0.031, -0.001)	0.0344011	1	1.01 (0.96, 1.06)	0.659818	1	1.02 (0.95, 1.11)	0.540349	1	1.03 (0.97, 1.08)	0.313376	1
ITGA11	4	-0.94 (-1, -0.87)	1.1036e-163	3.2226e-160	-0.011 (-0.013, -0.009)	2.66902e-23	7.79355e-20	0.028 (0.013, 0.043)	0.000326225	0.952578	0.89 (0.85, 0.94)	5.21e-06	0.0152135	0.89 (0.83, 0.97)	0.00636048	1	0.82 (0.78, 0.87)	6.75e-13	1.97e-09
ITGA2	3	-0.5 (-0.56, -0.43)	7.42492e-48	2.16808e-44	-0.007 (-0.009, -0.005)	3.29733e-10	9.62821e-07	-0.004 (-0.019, 0.011)	0.582913	1	0.91 (0.86, 0.95)	6.17e-05	0.18008	0.89 (0.82, 0.96)	0.00230146	1	0.86 (0.82, 0.91)	5.84e-08	0.000170622
ITGA5	5	0.71 (0.64, 0.78)	5.22138e-87	1.52464e-83	0.007 (0.005, 0.009)	1.16915e-09	3.4139e-06	-0.029 (-0.045, -0.013)	0.000355833	1	1.13 (1.07, 1.19)	2.98e-06	0.00870498	1.47 (1.36, 1.59)	5.78e-22	1.69e-18	1.15 (1.09, 1.22)	8.28e-07	0.0024184
ITGA6	1	0.24 (0.17, 0.3)	8.33584e-13	2.43407e-09	-0.002 (-0.005, 0)	0.018575	1	-0.005 (-0.02, 0.009)	0.482849	1	1.01 (0.96, 1.06)	0.664743	1	0.97 (0.9, 1.05)	0.49227	1	1 (0.95, 1.06)	0.98955	1
ITGAL	0	0.13 (0.07, 0.2)	8.8189e-05	0.257512	0.002 (-0.001, 0.004)	0.154763	1	-0.023 (-0.038, -0.008)	0.00329105	1	0.99 (0.94, 1.04)	0.685899	1	1.1 (1.01, 1.19)	0.0203818	1	1.05 (0.99, 1.1)	0.101562	1
ITGAM	3	-0.24 (-0.31, -0.17)	1.83414e-12	5.3557e-09	-0.008 (-0.01, -0.006)	1.91658e-13	5.59641e-10	0.013 (-0.002, 0.029)	0.0849399	1	0.93 (0.89, 0.98)	0.00569498	1	1.12 (1.03, 1.21)	0.00703503	1	0.89 (0.84, 0.94)	1.64e-05	0.0479188
ITGAV	3	-1.04 (-1.11, -0.97)	2.0852e-192	6.0888e-189	-0.013 (-0.015, -0.011)	1.14301e-30	3.3376e-27	0.008 (-0.007, 0.024)	0.302497	1	0.9 (0.85, 0.94)	2.44e-05	0.071269	0.88 (0.81, 0.95)	0.00203091	1	0.81 (0.77, 0.86)	4.8e-14	1.4e-10
ITGAX	0	0.03 (-0.04, 0.09)	0.431687	1	0.001 (-0.001, 0.003)	0.376684	1	0.001 (-0.013, 0.015)	0.901526	1	0.99 (0.95, 1.04)	0.727267	1	1 (0.93, 1.08)	0.999471	1	1 (0.95, 1.05)	0.914863	1
ITGB1	1	-0.3 (-0.36, -0.23)	2.71559e-18	7.92954e-15	-0.002 (-0.004, 0)	0.12965	1	0.004 (-0.011, 0.019)	0.563327	1	0.96 (0.91, 1)	0.0744444	1	1.03 (0.95, 1.11)	0.542857	1	1 (0.94, 1.05)	0.910613	1
ITGB1BP1	1	0.16 (0.09, 0.22)	2.47429e-06	0.00722493	0 (-0.002, 0.002)	0.844295	1	-0.017 (-0.032, -0.003)	0.0204109	1	1.01 (0.96, 1.06)	0.692409	1	1.01 (0.93, 1.09)	0.828327	1	1.04 (0.99, 1.1)	0.110431	1
ITGB1BP2	1	0.41 (0.34, 0.47)	4.54421e-34	1.32691e-30	0.001 (-0.001, 0.003)	0.35252	1	-0.026 (-0.041, -0.011)	0.000536687	1	1.05 (1, 1.1)	0.0618585	1	1.01 (0.94, 1.09)	0.773378	1	1.06 (1.01, 1.12)	0.0259567	1
ITGB2	1	-0.07 (-0.14, 0)	0.037569	1	-0.006 (-0.008, -0.003)	3.09513e-07	0.000903777	0.002 (-0.014, 0.017)	0.814894	1	0.93 (0.88, 0.98)	0.00564039	1	1.18 (1.09, 1.28)	4.31e-05	0.125828	0.94 (0.89, 0.99)	0.0268681	1
ITGB5	1	0.15 (0.09, 0.22)	4.86957e-06	0.0142191	-0.003 (-0.005, -0.001)	0.00636561	1	-0.013 (-0.028, 0.002)	0.0921522	1	1.01 (0.96, 1.06)	0.712535	1	0.97 (0.89, 1.04)	0.368478	1	1 (0.95, 1.06)	0.970624	1
ITGB6	1	-0.17 (-0.24, -0.1)	2.20236e-06	0.00643088	-0.004 (-0.006, -0.001)	0.00143163	1	-0.018 (-0.034, -0.002)	0.0255811	1	1.03 (0.98, 1.08)	0.317247	1	1.09 (1, 1.18)	0.0511945	1	1.03 (0.98, 1.09)	0.279262	1
ITGB7	1	-0.05 (-0.12, 0.01)	0.119349	1	0.001 (-0.001, 0.003)	0.280402	1	0.038 (0.023, 0.052)	5.85275e-07	0.001709	1.03 (0.98, 1.08)	0.287151	1	1.08 (1, 1.17)	0.0450419	1	1.03 (0.98, 1.08)	0.286927	1
ITGBL1	4	0.53 (0.46, 0.6)	3.40864e-45	9.95324e-42	0.006 (0.003, 0.008)	1.03948e-06	0.00303528	-0.027 (-0.043, -0.01)	0.00164566	1	1.09 (1.04, 1.15)	0.00065048	1	1.34 (1.25, 1.43)	4.37e-18	1.28e-14	1.21 (1.15, 1.28)	9.93e-13	2.9e-09
ITIH1	0	-0.05 (-0.12, 0.02)	0.131534	1	0 (-0.002, 0.002)	0.901836	1	0.003 (-0.012, 0.018)	0.696018	1	1 (0.95, 1.05)	0.987736	1	0.98 (0.91, 1.07)	0.678932	1	1 (0.95, 1.05)	0.997885	1
ITIH3	3	1.01 (0.94, 1.08)	2.804e-176	8.1877e-173	0.006 (0.003, 0.008)	4.87859e-07	0.00142455	-0.021 (-0.037, -0.005)	0.00982307	1	1.09 (1.03, 1.15)	0.00136637	1	1 (0.92, 1.08)	0.91011	1	1.27 (1.2, 1.35)	1.16e-15	3.4e-12
ITIH4	2	0.54 (0.47, 0.61)	2.94798e-55	8.60811e-52	0.004 (0.002, 0.006)	0.000804047	1	-0.023 (-0.038, -0.007)	0.00391281	1	1.1 (1.05, 1.15)	0.000120163	0.350876	1.04 (0.96, 1.12)	0.349346	1	1.12 (1.07, 1.18)	7.17e-06	0.0209307
ITIH5	0	-0.03 (-0.1, 0.04)	0.373513	1	-0.001 (-0.003, 0.001)	0.294076	1	0.011 (-0.004, 0.026)	0.168682	1	0.99 (0.95, 1.04)	0.797606	1	1.08 (1, 1.16)	0.0437726	1	0.99 (0.94, 1.05)	0.744405	1
ITM2A	0	0.13 (0.06, 0.19)	0.000182069	0.531642	0 (-0.002, 0.003)	0.657512	1	-0.016 (-0.031, -0.001)	0.0371655	1	1 (0.95, 1.05)	0.874634	1	1 (0.93, 1.09)	0.93118	1	1 (0.95, 1.05)	0.991604	1
ITPA	1	0.32 (0.25, 0.39)	1.92297e-21	5.61508e-18	0.001 (-0.001, 0.003)	0.552286	1	-0.009 (-0.024, 0.006)	0.227498	1	1.02 (0.97, 1.07)	0.437585	1	0.95 (0.88, 1.03)	0.21343	1	1.06 (1.01, 1.12)	0.0223759	1
ITPR1	1	0.46 (0.4, 0.53)	7.54226e-43	2.20234e-39	0.002 (0, 0.004)	0.118094	1	-0.005 (-0.02, 0.01)	0.47826	1	1.06 (1.01, 1.11)	0.0221873	1	1.07 (1, 1.16)	0.0614303	1	1.08 (1.03, 1.14)	0.00134147	1
ITPRIP	0	0.05 (-0.02, 0.11)	0.15227	1	-0.001 (-0.003, 0.001)	0.320502	1	0.002 (-0.013, 0.017)	0.784963	1	1.01 (0.96, 1.06)	0.793788	1	0.92 (0.84, 1)	0.0603841	1	0.99 (0.94, 1.04)	0.673708	1
IVD	0	0.1 (0.04, 0.16)	0.00165976	1	0.001 (-0.001, 0.003)	0.29028	1	-0.001 (-0.016, 0.013)	0.841065	1	1.03 (0.98, 1.08)	0.230408	1	0.99 (0.92, 1.07)	0.785369	1	0.98 (0.93, 1.03)	0.474291	1
IZUMO1	0	-0.01 (-0.07, 0.05)	0.800077	1	0 (-0.002, 0.002)	0.864768	1	0.004 (-0.01, 0.018)	0.60272	1	0.98 (0.93, 1.03)	0.358292	1	0.94 (0.86, 1.02)	0.161593	1	0.94 (0.89, 1)	0.0443407	1
JAM2	2	0.22 (0.15, 0.3)	5.83295e-09	1.70322e-05	0.007 (0.005, 0.009)	1.00144e-08	2.9242e-05	-0.009 (-0.026, 0.008)	0.282584	1	1.05 (0.99, 1.11)	0.0761562	1	1.05 (0.96, 1.14)	0.306167	1	1.1 (1.04, 1.17)	0.00105301	1
JAM3	1	0.6 (0.54, 0.67)	4.48432e-71	1.30942e-67	0.001 (-0.001, 0.003)	0.292767	1	-0.01 (-0.025, 0.005)	0.199761	1	1.02 (0.97, 1.07)	0.449256	1	1.03 (0.96, 1.11)	0.428246	1	1.07 (1.01, 1.12)	0.0170013	1
JCHAIN	1	0.27 (0.21, 0.34)	2.75438e-16	8.04279e-13	0 (-0.002, 0.002)	0.902261	1	-0.007 (-0.022, 0.007)	0.324421	1	1.03 (0.98, 1.08)	0.249526	1	1.04 (0.96, 1.13)	0.329176	1	1.06 (1.01, 1.12)	0.026118	1
JMJD1C	0	0.04 (-0.02, 0.11)	0.181068	1	0 (-0.002, 0.002)	0.781865	1	0.001 (-0.014, 0.016)	0.886342	1	1.02 (0.97, 1.06)	0.441693	1	0.91 (0.84, 1)	0.0383465	1	1.01 (0.96, 1.06)	0.774469	1
JPT2	1	0.34 (0.28, 0.41)	3.40951e-25	9.95576e-22	0 (-0.002, 0.002)	0.792723	1	-0.022 (-0.037, -0.007)	0.00336558	1	1 (0.95, 1.05)	0.962965	1	1 (0.92, 1.08)	0.962586	1	1.03 (0.97, 1.08)	0.331775	1
JUN	2	0.3 (0.23, 0.36)	1.33818e-19	3.90749e-16	0.006 (0.004, 0.008)	2.47529e-08	7.22784e-05	-0.018 (-0.033, -0.004)	0.0140536	1	1.04 (0.99, 1.09)	0.0935423	1	1.05 (0.97, 1.13)	0.235001	1	1.06 (1.01, 1.11)	0.0206903	1
KAZALD1	1	-0.25 (-0.32, -0.18)	1.9905e-13	5.81227e-10	-0.001 (-0.003, 0.001)	0.529222	1	0.028 (0.012, 0.043)	0.00036196	1	0.91 (0.87, 0.96)	0.000180113	0.525931	1.08 (0.99, 1.18)	0.0664541	1	0.97 (0.92, 1.02)	0.226624	1
KAZN	1	0.23 (0.17, 0.3)	5.60079e-12	1.63543e-08	0.001 (-0.001, 0.003)	0.327321	1	-0.021 (-0.036, -0.006)	0.00577054	1	1.01 (0.96, 1.06)	0.647682	1	1.03 (0.95, 1.12)	0.433933	1	1 (0.95, 1.06)	0.964671	1
KCNC4	0	0.06 (-0.01, 0.12)	0.0797777	1	0.001 (-0.001, 0.003)	0.484098	1	-0.007 (-0.022, 0.008)	0.352695	1	1.01 (0.96, 1.06)	0.748851	1	1.01 (0.93, 1.09)	0.870399	1	0.99 (0.94, 1.04)	0.718291	1
KCNH2	0	0.04 (-0.02, 0.1)	0.219715	1	0.001 (-0.001, 0.003)	0.3128	1	-0.006 (-0.021, 0.008)	0.377934	1	0.98 (0.94, 1.03)	0.453016	1	1.04 (0.97, 1.12)	0.250344	1	1.01 (0.96, 1.06)	0.736657	1
KCNIP4	0	-0.01 (-0.07, 0.05)	0.791092	1	0 (-0.002, 0.002)	0.67808	1	-0.006 (-0.021, 0.008)	0.388431	1	1.04 (0.99, 1.08)	0.115983	1	0.98 (0.9, 1.06)	0.596397	1	1 (0.95, 1.05)	0.959259	1
KCTD5	2	0.51 (0.45, 0.58)	6.14847e-49	1.79535e-45	0.004 (0.002, 0.006)	0.000129652	0.378584	-0.037 (-0.053, -0.022)	2.23014e-06	0.00651201	1.04 (0.99, 1.09)	0.128171	1	1.14 (1.07, 1.23)	0.000220191	0.642957	1.1 (1.05, 1.16)	7.24e-05	0.211349
KDM3A	0	0.05 (-0.01, 0.12)	0.11894	1	0.001 (-0.001, 0.003)	0.550768	1	-0.023 (-0.038, -0.008)	0.00233473	1	0.98 (0.93, 1.03)	0.382379	1	1 (0.92, 1.08)	0.910609	1	1 (0.94, 1.05)	0.900404	1
KDR	1	-0.01 (-0.07, 0.06)	0.843324	1	0.002 (0, 0.004)	0.129817	1	0.036 (0.021, 0.051)	1.91287e-06	0.00558558	0.99 (0.94, 1.04)	0.577799	1	1.05 (0.96, 1.14)	0.283927	1	0.93 (0.88, 0.98)	0.00909029	1
KEL	0	-0.08 (-0.15, -0.02)	0.015675	1	-0.001 (-0.003, 0.002)	0.60031	1	0 (-0.015, 0.015)	0.972585	1	0.97 (0.92, 1.02)	0.192869	1	1.06 (0.98, 1.15)	0.16807	1	1.04 (0.98, 1.09)	0.205094	1
KHDC3L	0	0.01 (-0.06, 0.07)	0.784487	1	0 (-0.002, 0.002)	0.704136	1	0.01 (-0.005, 0.024)	0.200292	1	0.98 (0.94, 1.03)	0.486411	1	0.99 (0.92, 1.07)	0.796073	1	0.96 (0.9, 1.01)	0.100065	1
KHK	2	0.3 (0.23, 0.37)	3.20724e-18	9.36514e-15	0.004 (0.002, 0.006)	0.000349446	1	-0.014 (-0.029, 0.001)	0.0767938	1	1.04 (0.99, 1.09)	0.155571	1	1.26 (1.17, 1.37)	1.28e-08	3.75e-05	1.03 (0.98, 1.09)	0.242745	1
KIAA0319	0	0.04 (-0.02, 0.11)	0.210072	1	0.004 (0.002, 0.006)	0.000147922	0.431934	0.002 (-0.013, 0.018)	0.760815	1	1 (0.95, 1.05)	0.904109	1	0.89 (0.81, 0.97)	0.00779262	1	0.98 (0.93, 1.03)	0.432083	1
KIAA1549	0	0.02 (-0.05, 0.08)	0.594672	1	0 (-0.002, 0.002)	0.690418	1	0.012 (-0.003, 0.027)	0.117389	1	0.97 (0.93, 1.02)	0.271175	1	1.01 (0.93, 1.1)	0.779623	1	0.98 (0.93, 1.04)	0.555993	1
KIAA1549L	0	-0.07 (-0.13, 0)	0.0467616	1	0 (-0.002, 0.002)	0.933774	1	-0.003 (-0.017, 0.012)	0.711759	1	0.99 (0.95, 1.04)	0.794896	1	0.97 (0.9, 1.05)	0.473718	1	1.05 (1, 1.1)	0.036714	1
KIAA2013	0	0.04 (-0.02, 0.11)	0.20307	1	0 (-0.002, 0.002)	0.749326	1	-0.015 (-0.029, -0.001)	0.0413314	1	0.98 (0.93, 1.03)	0.456632	1	1 (0.93, 1.09)	0.918241	1	1.02 (0.97, 1.07)	0.511728	1
KIF1C	2	0.25 (0.18, 0.31)	3.59011e-14	1.04831e-10	0.004 (0.002, 0.006)	0.000211038	0.61623	-0.017 (-0.032, -0.002)	0.0219695	1	1.06 (1.01, 1.1)	0.00952311	1	1.05 (0.99, 1.12)	0.118219	1	1.1 (1.06, 1.14)	1.05e-06	0.00305818
KIF20B	0	0.07 (0.01, 0.14)	0.0287363	1	0 (-0.002, 0.002)	0.743604	1	-0.009 (-0.023, 0.006)	0.246159	1	1.01 (0.97, 1.06)	0.596643	1	0.99 (0.92, 1.07)	0.830372	1	1.03 (0.98, 1.08)	0.285668	1
KIF22	1	0.31 (0.24, 0.37)	6.9943e-20	2.04233e-16	0.003 (0.001, 0.005)	0.00609382	1	-0.027 (-0.042, -0.012)	0.000307013	0.896478	1.02 (0.97, 1.07)	0.525802	1	1.04 (0.96, 1.13)	0.284701	1	1.06 (1, 1.11)	0.0374069	1
KIFBP	1	0.36 (0.3, 0.43)	1.74634e-27	5.09932e-24	0.001 (-0.001, 0.003)	0.590212	1	-0.025 (-0.039, -0.01)	0.00112411	1	1.02 (0.97, 1.07)	0.371445	1	1.04 (0.97, 1.13)	0.273641	1	1.04 (0.98, 1.09)	0.203281	1
KIR2DL2	1	0.16 (0.09, 0.23)	2.19949e-06	0.0064225	0.001 (-0.001, 0.003)	0.544795	1	-0.013 (-0.028, 0.002)	0.0804233	1	1.06 (1.01, 1.11)	0.0154504	1	1.07 (0.99, 1.15)	0.0967621	1	1.11 (1.06, 1.17)	5.31e-05	0.154979
KIR2DL3	1	0.23 (0.16, 0.29)	1.53482e-11	4.48167e-08	0.002 (0, 0.004)	0.0642064	1	-0.016 (-0.03, -0.001)	0.0398744	1	1.06 (1.01, 1.11)	0.0108161	1	1.04 (0.97, 1.13)	0.260991	1	1.1 (1.05, 1.16)	0.000213695	0.623989
KIR2DS4	0	0.02 (-0.04, 0.09)	0.516653	1	0.001 (-0.001, 0.003)	0.557081	1	0.016 (0.002, 0.031)	0.0298022	1	1.07 (1.02, 1.12)	0.00746567	1	0.95 (0.88, 1.03)	0.231807	1	1.04 (0.99, 1.1)	0.0935268	1
KIR3DL1	0	0.1 (0.04, 0.17)	0.00235958	1	0.001 (-0.001, 0.003)	0.563804	1	0.002 (-0.012, 0.017)	0.770469	1	1.01 (0.96, 1.06)	0.68286	1	1.01 (0.93, 1.09)	0.868932	1	1.05 (1, 1.1)	0.0648469	1
KIR3DL2	0	0.07 (0.01, 0.14)	0.0316873	1	0 (-0.002, 0.002)	0.769352	1	-0.005 (-0.02, 0.01)	0.527728	1	1 (0.95, 1.05)	0.930732	1	1.02 (0.94, 1.1)	0.625025	1	1.03 (0.98, 1.08)	0.299595	1
KIRREL1	0	0.13 (0.07, 0.2)	8.29258e-05	0.242143	0.001 (-0.001, 0.003)	0.232206	1	0.012 (-0.003, 0.027)	0.107492	1	0.97 (0.92, 1.02)	0.221485	1	0.97 (0.89, 1.06)	0.508951	1	1.04 (0.99, 1.09)	0.127585	1
KIRREL2	1	0.2 (0.13, 0.26)	7.96185e-09	2.32486e-05	0.003 (0.001, 0.005)	0.00290122	1	-0.003 (-0.018, 0.012)	0.68919	1	0.98 (0.93, 1.03)	0.448157	1	0.93 (0.86, 1)	0.0631462	1	1.06 (1.01, 1.12)	0.0232994	1
KIT	2	-0.33 (-0.4, -0.27)	2.84035e-22	8.29383e-19	-0.007 (-0.009, -0.005)	1.43294e-10	4.18419e-07	0.008 (-0.007, 0.024)	0.284351	1	0.95 (0.9, 0.99)	0.0301593	1	0.89 (0.82, 0.97)	0.0049382	1	0.91 (0.86, 0.96)	0.000552848	1
KITLG	5	-0.89 (-0.95, -0.82)	8.4295e-141	2.4614e-137	-0.004 (-0.006, -0.002)	0.000688215	1	0.036 (0.02, 0.051)	7.44873e-06	0.0217503	0.85 (0.81, 0.89)	2.62e-11	7.64e-08	0.8 (0.75, 0.87)	2.86e-08	8.36e-05	0.84 (0.79, 0.88)	5.71e-11	1.67e-07
KLB	2	-0.19 (-0.25, -0.12)	1.85796e-08	5.42526e-05	0.001 (-0.001, 0.003)	0.290277	1	0.019 (0.004, 0.034)	0.0128389	1	0.95 (0.91, 1)	0.0487233	1	0.81 (0.75, 0.88)	3.71e-07	0.00108417	0.94 (0.89, 0.99)	0.0173208	1
KLF4	1	0.36 (0.29, 0.43)	3.34832e-25	9.7771e-22	0.005 (0.002, 0.007)	3.27136e-05	0.0955236	-0.021 (-0.036, -0.005)	0.00873379	1	1.03 (0.98, 1.08)	0.227312	1	1.07 (0.99, 1.15)	0.0944871	1	1.07 (1.02, 1.12)	0.0107886	1
KLHL41	0	0.05 (-0.02, 0.12)	0.145249	1	0.003 (0.001, 0.005)	0.00973646	1	0.004 (-0.011, 0.019)	0.5897	1	1.03 (0.99, 1.08)	0.174212	1	0.95 (0.88, 1.04)	0.292629	1	0.99 (0.94, 1.05)	0.802869	1
KLK1	0	0.02 (-0.05, 0.08)	0.626809	1	0.001 (-0.001, 0.003)	0.175914	1	-0.006 (-0.021, 0.008)	0.405646	1	0.97 (0.92, 1.01)	0.173897	1	0.97 (0.9, 1.04)	0.372414	1	1.05 (1, 1.1)	0.0704635	1
KLK10	2	0.27 (0.2, 0.33)	3.5864e-15	1.04723e-11	0.007 (0.005, 0.009)	2.61693e-10	7.64143e-07	-0.012 (-0.027, 0.003)	0.127653	1	1.1 (1.05, 1.15)	6.03e-05	0.176019	1.06 (0.98, 1.14)	0.128207	1	1.1 (1.05, 1.15)	0.000147883	0.431818
KLK11	3	0.44 (0.37, 0.52)	8.39536e-35	2.45144e-31	0.007 (0.005, 0.01)	7.86126e-11	2.29549e-07	-0.007 (-0.023, 0.009)	0.367382	1	1.06 (1.02, 1.11)	0.00737703	1	1.02 (0.94, 1.1)	0.702056	1	1.13 (1.08, 1.18)	1.03e-08	3e-05
KLK12	0	0.11 (0.04, 0.17)	0.00122272	1	0.002 (0, 0.004)	0.113465	1	0.004 (-0.011, 0.018)	0.615687	1	0.99 (0.95, 1.04)	0.70361	1	0.99 (0.92, 1.07)	0.80036	1	1.03 (0.98, 1.09)	0.21261	1
KLK13	1	0.19 (0.12, 0.26)	4.5845e-08	0.000133867	0.004 (0.002, 0.006)	0.000495967	1	0.015 (-0.001, 0.03)	0.0630416	1	1.05 (1, 1.1)	0.0533565	1	1.07 (0.99, 1.16)	0.111974	1	1.09 (1.04, 1.15)	0.00111177	1
KLK14	2	0.51 (0.45, 0.58)	8.87746e-51	2.59222e-47	0.003 (0.001, 0.005)	0.00775994	1	-0.033 (-0.048, -0.018)	1.97994e-05	0.0578142	1.06 (1.01, 1.11)	0.0299844	1	0.98 (0.9, 1.06)	0.605753	1	1.14 (1.08, 1.2)	1.99e-06	0.0058238
KLK15	0	0.05 (-0.01, 0.12)	0.119705	1	-0.001 (-0.003, 0.001)	0.3769	1	0.011 (-0.004, 0.026)	0.150799	1	0.99 (0.94, 1.04)	0.633878	1	1.04 (0.96, 1.12)	0.348273	1	0.97 (0.92, 1.02)	0.216492	1
KLK3	0	0.16 (0.05, 0.26)	0.00240461	1	-0.003 (-0.006, 0)	0.0442184	1	0.034 (0.011, 0.056)	0.00345818	1	0.97 (0.91, 1.04)	0.394233	1	0.91 (0.81, 1.02)	0.109956	1	1.02 (0.95, 1.09)	0.646551	1
KLK4	4	0.48 (0.41, 0.55)	2.18905e-39	6.39202e-36	0.008 (0.006, 0.01)	1.32929e-12	3.88152e-09	-0.023 (-0.039, -0.007)	0.00559512	1	1.13 (1.08, 1.19)	7.11e-07	0.00207745	1.04 (0.96, 1.13)	0.36329	1	1.26 (1.2, 1.33)	4.77e-19	1.39e-15
KLK6	1	0.06 (-0.01, 0.13)	0.117172	1	0.006 (0.003, 0.008)	6.21569e-07	0.00181498	0.023 (0.007, 0.038)	0.004577	1	0.98 (0.94, 1.03)	0.512277	1	0.95 (0.87, 1.03)	0.204382	1	0.96 (0.91, 1.01)	0.118726	1
KLK7	1	-0.13 (-0.2, -0.07)	0.000104748	0.305865	-0.005 (-0.007, -0.003)	1.61531e-05	0.047167	0.003 (-0.012, 0.018)	0.690054	1	0.98 (0.93, 1.03)	0.422036	1	0.93 (0.86, 1.01)	0.0883792	1	0.96 (0.91, 1.02)	0.173684	1
KLK8	1	0.19 (0.12, 0.26)	2.41154e-07	0.00070417	0.003 (0.001, 0.006)	0.00246543	1	-0.006 (-0.022, 0.01)	0.481798	1	1.02 (0.97, 1.08)	0.354372	1	0.98 (0.9, 1.06)	0.592016	1	1.04 (0.99, 1.1)	0.138517	1
KLKB1	1	-0.31 (-0.38, -0.24)	1.44775e-18	4.22744e-15	0 (-0.002, 0.002)	0.972309	1	0.017 (0.001, 0.032)	0.0338336	1	0.98 (0.93, 1.03)	0.446716	1	1.1 (1.01, 1.19)	0.0213049	1	0.92 (0.87, 0.97)	0.001804	1
KLRB1	3	0.39 (0.32, 0.46)	4.80183e-28	1.40214e-24	0.003 (0, 0.005)	0.0204909	1	0.062 (0.047, 0.078)	1.31586e-14	3.84232e-11	1.04 (0.99, 1.09)	0.120677	1	1.2 (1.11, 1.31)	9.38e-06	0.0273906	1.01 (0.95, 1.07)	0.761224	1
KLRC1	0	0.01 (-0.05, 0.08)	0.678554	1	0 (-0.002, 0.002)	0.710595	1	-0.006 (-0.021, 0.008)	0.395827	1	1.02 (0.97, 1.07)	0.42645	1	0.95 (0.88, 1.04)	0.264289	1	1.04 (0.99, 1.09)	0.104294	1
KLRD1	1	0.34 (0.27, 0.4)	4.17694e-22	1.21967e-18	0.003 (0, 0.005)	0.0208984	1	-0.031 (-0.046, -0.015)	9.28599e-05	0.271151	1 (0.95, 1.05)	0.991943	1	1.04 (0.96, 1.13)	0.380402	1	1.02 (0.96, 1.07)	0.584861	1
KLRF1	0	0.09 (0.02, 0.15)	0.0144517	1	-0.002 (-0.004, 0)	0.0875677	1	-0.004 (-0.02, 0.011)	0.593495	1	0.95 (0.9, 1)	0.0700103	1	1.04 (0.97, 1.11)	0.289634	1	0.99 (0.94, 1.05)	0.834566	1
KLRK1	1	0.33 (0.26, 0.39)	1.50093e-21	4.38271e-18	0.002 (0, 0.005)	0.0246007	1	-0.013 (-0.028, 0.002)	0.101387	1	1.02 (0.97, 1.07)	0.426833	1	1.1 (1.02, 1.19)	0.0140142	1	1.05 (1, 1.11)	0.0753388	1
KRT14	0	0.07 (0.01, 0.14)	0.0293841	1	0 (-0.002, 0.002)	0.770189	1	-0.01 (-0.025, 0.004)	0.167618	1	0.95 (0.9, 1)	0.0426665	1	1.04 (0.97, 1.11)	0.315103	1	0.99 (0.93, 1.04)	0.573705	1
KRT17	0	0.02 (-0.05, 0.08)	0.627829	1	0.001 (-0.001, 0.003)	0.304479	1	-0.005 (-0.02, 0.009)	0.464784	1	1 (0.95, 1.04)	0.913215	1	0.96 (0.89, 1.04)	0.293392	1	1.01 (0.96, 1.07)	0.577523	1
KRT18	4	0.62 (0.54, 0.69)	4.25328e-60	1.24196e-56	0.01 (0.008, 0.013)	6.01572e-18	1.75659e-14	-0.028 (-0.045, -0.011)	0.000994318	1	1.1 (1.04, 1.16)	0.000264091	0.771147	1.45 (1.35, 1.55)	2.51e-26	7.32e-23	1.17 (1.11, 1.24)	2.18e-08	6.36e-05
KRT19	4	0.54 (0.47, 0.61)	1.02681e-54	2.99828e-51	0.006 (0.004, 0.009)	5.50522e-09	1.60752e-05	-0.025 (-0.04, -0.01)	0.00141765	1	1.13 (1.07, 1.18)	1.14e-06	0.00333838	1.08 (0.99, 1.17)	0.0794155	1	1.29 (1.23, 1.35)	6.52e-24	1.9e-20
KRT5	1	0.13 (0.06, 0.19)	0.000292587	0.854355	0.002 (0, 0.004)	0.0970136	1	-0.037 (-0.053, -0.022)	2.01604e-06	0.00588683	0.92 (0.87, 0.96)	0.000822682	1	0.97 (0.9, 1.06)	0.533228	1	0.91 (0.86, 0.97)	0.00179203	1
KRT6C	0	-0.09 (-0.15, -0.02)	0.00962342	1	0.001 (-0.001, 0.003)	0.236581	1	-0.003 (-0.018, 0.012)	0.687293	1	0.99 (0.94, 1.04)	0.715088	1	0.96 (0.88, 1.04)	0.349506	1	1.01 (0.95, 1.06)	0.787912	1
KRT8	3	0.46 (0.39, 0.54)	1.16428e-30	3.39969e-27	0.005 (0.002, 0.007)	0.000299209	0.873689	-0.036 (-0.054, -0.018)	7.90495e-05	0.230825	1.04 (0.99, 1.09)	0.104192	1	1.22 (1.17, 1.28)	1.18e-17	3.44e-14	1.11 (1.06, 1.16)	4.65e-06	0.0135646
KYAT1	1	0.3 (0.24, 0.37)	2.08912e-19	6.10022e-16	0.001 (-0.001, 0.003)	0.394714	1	-0.023 (-0.038, -0.008)	0.00211766	1	1.02 (0.97, 1.07)	0.367635	1	1.04 (0.96, 1.12)	0.361005	1	1.06 (1, 1.11)	0.0412901	1
KYNU	3	0.36 (0.29, 0.43)	1.19316e-23	3.48402e-20	0.006 (0.004, 0.008)	1.02602e-07	0.000299599	-0.017 (-0.033, -0.001)	0.0356338	1	1.04 (0.99, 1.1)	0.097496	1	1.36 (1.26, 1.46)	1.56e-15	4.54e-12	1.04 (0.99, 1.1)	0.141235	1
L1CAM	1	-0.2 (-0.27, -0.13)	1.48245e-08	4.32876e-05	-0.004 (-0.006, -0.002)	7.46747e-05	0.21805	-0.027 (-0.042, -0.012)	0.000591988	1	0.93 (0.88, 0.98)	0.00427019	1	1.03 (0.95, 1.11)	0.509579	1	0.95 (0.9, 1)	0.053057	1
L3HYPDH	1	0.52 (0.46, 0.59)	2.62263e-55	7.65808e-52	0.002 (0, 0.004)	0.104949	1	-0.027 (-0.042, -0.013)	0.00026952	0.786999	1.06 (1.01, 1.11)	0.0195813	1	1.05 (0.97, 1.14)	0.207826	1	1.07 (1.01, 1.12)	0.0129214	1
LACRT	1	-0.22 (-0.29, -0.16)	2.96111e-11	8.64645e-08	-0.003 (-0.005, -0.001)	0.00501868	1	0.018 (0.003, 0.033)	0.0158429	1	0.97 (0.92, 1.02)	0.186606	1	0.87 (0.79, 0.96)	0.0041708	1	0.95 (0.9, 1)	0.0688133	1
LACTB2	1	0.41 (0.34, 0.47)	1.38993e-34	4.05861e-31	0 (-0.002, 0.003)	0.65605	1	-0.019 (-0.034, -0.005)	0.010107	1	1.03 (0.98, 1.08)	0.200028	1	1.05 (0.97, 1.13)	0.252949	1	1.07 (1.01, 1.13)	0.0123944	1
LAG3	1	0.28 (0.21, 0.35)	7.29907e-16	2.13133e-12	0.003 (0, 0.005)	0.0219816	1	-0.02 (-0.035, -0.005)	0.0103758	1	1.08 (1.03, 1.13)	0.00199314	1	1.13 (1.04, 1.22)	0.00197611	1	1.06 (1.01, 1.12)	0.0301515	1
LAIR1	5	1.07 (1, 1.14)	1.5749e-180	4.5987e-177	0.014 (0.012, 0.016)	2.18779e-32	6.38835e-29	-0.016 (-0.033, 0)	0.0530505	1	1.18 (1.13, 1.24)	8.03e-12	2.34e-08	1.17 (1.09, 1.26)	1.3e-05	0.0380732	1.28 (1.22, 1.35)	1.41e-21	4.11e-18
LAIR2	2	0.27 (0.2, 0.33)	2.71671e-15	7.9328e-12	0.005 (0.003, 0.007)	2.99879e-06	0.00875646	0.006 (-0.009, 0.02)	0.460689	1	1.06 (1.01, 1.11)	0.0278454	1	1.11 (1.02, 1.2)	0.0144947	1	1.06 (1, 1.12)	0.0329616	1
LAMA1	0	0.01 (-0.05, 0.08)	0.681429	1	-0.001 (-0.003, 0.001)	0.214823	1	-0.002 (-0.016, 0.012)	0.806707	1	0.98 (0.93, 1.03)	0.361036	1	1.03 (0.96, 1.11)	0.415988	1	1.05 (1.01, 1.1)	0.027764	1
LAMA4	3	0.67 (0.61, 0.74)	8.9842e-89	2.62339e-85	0.003 (0, 0.005)	0.0183695	1	-0.009 (-0.024, 0.006)	0.241126	1	1.12 (1.07, 1.17)	1.84e-06	0.00535865	1.09 (1.01, 1.17)	0.0249394	1	1.15 (1.09, 1.21)	6.96e-08	0.000203117
LAMB1	2	0.24 (0.17, 0.31)	1.60626e-12	4.69029e-09	0.003 (0, 0.005)	0.0162091	1	-0.005 (-0.02, 0.01)	0.488726	1	1.02 (0.97, 1.07)	0.38863	1	1.22 (1.13, 1.33)	5.95e-07	0.00173742	1.05 (1, 1.11)	0.0514911	1
LAMP1	0	-0.03 (-0.1, 0.03)	0.348266	1	-0.002 (-0.004, 0.001)	0.1641	1	-0.019 (-0.034, -0.003)	0.0162844	1	1.01 (0.97, 1.05)	0.672854	1	1.07 (1.02, 1.12)	0.00339805	1	0.99 (0.94, 1.04)	0.752372	1
LAMP2	1	-0.07 (-0.14, 0)	0.0515678	1	0.003 (0.001, 0.005)	0.0103671	1	-0.014 (-0.029, 0.002)	0.0822568	1	1.02 (0.97, 1.07)	0.464001	1	1.26 (1.16, 1.36)	2.46e-08	7.17e-05	0.98 (0.93, 1.04)	0.572195	1
LAMP3	6	1.22 (1.15, 1.28)	4.07e-256	1.19e-252	0.013 (0.011, 0.015)	1.13744e-29	3.32133e-26	-0.069 (-0.085, -0.053)	3.19722e-17	9.33589e-14	1.2 (1.14, 1.26)	4.88e-13	1.42e-09	1.23 (1.13, 1.33)	6.2e-07	0.00180929	1.33 (1.26, 1.4)	2.32e-25	6.77e-22
LAMTOR5	1	0.21 (0.14, 0.27)	1.09897e-09	3.20898e-06	0.001 (-0.001, 0.003)	0.230215	1	-0.017 (-0.033, -0.002)	0.0223678	1	1.01 (0.96, 1.06)	0.657031	1	0.97 (0.9, 1.05)	0.477252	1	1.06 (1.01, 1.11)	0.0296276	1
LAP3	1	0.4 (0.33, 0.46)	7.03359e-33	2.05381e-29	0.002 (-0.001, 0.004)	0.141337	1	-0.022 (-0.036, -0.007)	0.00357884	1	1.04 (0.99, 1.09)	0.136537	1	1.05 (0.98, 1.14)	0.181994	1	1.05 (0.99, 1.1)	0.0781503	1
LARP1	1	0.21 (0.15, 0.28)	1.45441e-10	4.24686e-07	0.001 (-0.001, 0.003)	0.34713	1	-0.011 (-0.026, 0.004)	0.1473	1	1.01 (0.96, 1.06)	0.823612	1	1.04 (0.96, 1.12)	0.329672	1	1 (0.95, 1.06)	0.950321	1
LAT	1	0.56 (0.5, 0.63)	1.19923e-62	3.50176e-59	-0.001 (-0.003, 0.001)	0.424431	1	-0.024 (-0.038, -0.009)	0.00199457	1	1.02 (0.98, 1.07)	0.34667	1	1.03 (0.95, 1.11)	0.495712	1	1.04 (0.99, 1.1)	0.112095	1
LAT2	1	0.32 (0.25, 0.38)	4.04255e-21	1.18043e-17	0.001 (-0.001, 0.003)	0.342421	1	-0.02 (-0.035, -0.006)	0.00710019	1	1.02 (0.97, 1.07)	0.474419	1	1.04 (0.96, 1.12)	0.376788	1	1.01 (0.96, 1.07)	0.645343	1
LATS1	1	0.32 (0.26, 0.39)	1.29297e-21	3.77546e-18	0.001 (-0.001, 0.003)	0.495048	1	-0.024 (-0.039, -0.009)	0.00191521	1	1.01 (0.96, 1.06)	0.67319	1	1.07 (0.99, 1.16)	0.0753871	1	1.02 (0.97, 1.08)	0.384904	1
LAYN	4	0.7 (0.62, 0.78)	2.54961e-69	7.44487e-66	0.014 (0.012, 0.017)	4.5567e-29	1.33056e-25	-0.019 (-0.036, -0.001)	0.0389497	1	1.16 (1.1, 1.23)	6.63e-08	0.000193628	1.16 (1.06, 1.27)	0.00113465	1	1.31 (1.24, 1.39)	4.81e-19	1.4e-15
LBP	3	0.98 (0.92, 1.05)	2.4637e-189	7.194e-186	0.006 (0.004, 0.009)	1.57699e-09	4.60482e-06	-0.011 (-0.026, 0.004)	0.141316	1	1.09 (1.04, 1.15)	0.000456229	1	1.16 (1.07, 1.26)	0.000219997	0.64239	1.2 (1.14, 1.27)	1.35e-11	3.94e-08
LBR	3	0.75 (0.68, 0.82)	7.7016e-103	2.2489e-99	0.005 (0.003, 0.007)	9.63338e-06	0.0281295	-0.024 (-0.039, -0.008)	0.00298984	1	1.08 (1.03, 1.13)	0.00233501	1	1.1 (1.02, 1.19)	0.0136418	1	1.12 (1.06, 1.18)	1.16e-05	0.033824
LCAT	2	-0.52 (-0.58, -0.45)	1.82842e-49	5.339e-46	0 (-0.003, 0.002)	0.705682	1	0.007 (-0.008, 0.023)	0.368341	1	0.98 (0.94, 1.04)	0.553467	1	1.17 (1.07, 1.27)	0.000318124	0.928923	0.89 (0.86, 0.93)	1.61e-08	4.71e-05
LCN15	1	0.21 (0.14, 0.28)	1.1155e-09	3.25727e-06	0.003 (0, 0.005)	0.0200256	1	-0.017 (-0.032, -0.001)	0.0329567	1	1.02 (0.97, 1.07)	0.350615	1	1.09 (1.01, 1.17)	0.0239359	1	1.07 (1.02, 1.13)	0.00526676	1
LCN2	3	1.21 (1.14, 1.28)	6.06e-240	1.77e-236	0.009 (0.006, 0.011)	1.47474e-13	4.30623e-10	0.006 (-0.011, 0.022)	0.486146	1	1.07 (1.02, 1.12)	0.0111278	1	1.16 (1.07, 1.26)	0.000458121	1	1.18 (1.12, 1.25)	5.02e-10	1.47e-06
LCP1	1	0.49 (0.42, 0.56)	7.71098e-46	2.25161e-42	0.004 (0.002, 0.006)	0.000128658	0.375682	-0.018 (-0.033, -0.002)	0.0228225	1	1.03 (0.98, 1.08)	0.246545	1	1.09 (1.01, 1.17)	0.0326226	1	1.04 (0.99, 1.1)	0.108551	1
LDLR	1	-0.2 (-0.27, -0.12)	2.21794e-07	0.000647639	0.003 (0, 0.005)	0.0204637	1	0.013 (-0.004, 0.03)	0.132009	1	1.02 (0.96, 1.08)	0.503534	1	1.21 (1.11, 1.32)	2.47e-05	0.0721283	0.89 (0.84, 0.95)	0.000273662	0.799094
LDLRAP1	1	0.33 (0.27, 0.4)	1.00028e-22	2.92083e-19	0 (-0.002, 0.002)	0.716373	1	-0.022 (-0.037, -0.007)	0.00333018	1	1 (0.96, 1.05)	0.845931	1	1.02 (0.95, 1.11)	0.54365	1	1.01 (0.95, 1.06)	0.805923	1
LECT2	1	0.05 (-0.02, 0.13)	0.148031	1	0.005 (0.003, 0.007)	5.02172e-05	0.146634	-0.038 (-0.055, -0.021)	9.7551e-06	0.0284849	1.06 (1, 1.12)	0.0366562	1	1.14 (1.05, 1.24)	0.00152422	1	1 (0.94, 1.06)	0.890268	1
LEFTY2	1	-0.22 (-0.29, -0.15)	4.59145e-10	1.3407e-06	-0.004 (-0.006, -0.002)	0.000524338	1	-0.013 (-0.028, 0.003)	0.120585	1	0.97 (0.92, 1.02)	0.282361	1	1.08 (1, 1.18)	0.060732	1	1.02 (0.96, 1.08)	0.505629	1
LEG1	1	0.37 (0.31, 0.44)	1.88313e-28	5.49874e-25	-0.003 (-0.005, -0.001)	0.00156767	1	-0.005 (-0.02, 0.01)	0.484771	1	1.03 (0.98, 1.08)	0.257844	1	0.94 (0.87, 1.02)	0.119292	1	1.02 (0.97, 1.08)	0.366093	1
LELP1	0	-0.04 (-0.1, 0.03)	0.281728	1	-0.001 (-0.003, 0.001)	0.512988	1	0.002 (-0.013, 0.017)	0.769335	1	1.05 (1, 1.1)	0.0313845	1	1.01 (0.93, 1.09)	0.816193	1	1.04 (0.99, 1.1)	0.0856906	1
LEO1	1	0.31 (0.24, 0.38)	4.29942e-19	1.25543e-15	0.003 (0.001, 0.006)	0.00154132	1	-0.012 (-0.027, 0.003)	0.12744	1	1.03 (0.99, 1.08)	0.168261	1	1.06 (0.99, 1.14)	0.0773489	1	1.07 (1.03, 1.12)	0.00118706	1
LEP	3	0.35 (0.24, 0.45)	9.89795e-11	2.8902e-07	0.015 (0.012, 0.019)	1.15592e-19	3.37529e-16	-0.048 (-0.071, -0.024)	8.66016e-05	0.252877	1.03 (0.96, 1.12)	0.405306	1	1.63 (1.41, 1.87)	1.47e-11	4.29e-08	1 (0.92, 1.09)	0.990863	1
LEPR	0	-0.08 (-0.15, -0.02)	0.0168369	1	0 (-0.002, 0.002)	0.859981	1	-0.01 (-0.026, 0.005)	0.187894	1	1.01 (0.96, 1.07)	0.580838	1	0.89 (0.82, 0.97)	0.00827103	1	1.05 (1, 1.11)	0.0537583	1
LETM1	3	0.74 (0.68, 0.81)	3.5664e-107	1.0414e-103	0.005 (0.003, 0.007)	1.24702e-05	0.0364128	-0.035 (-0.05, -0.02)	5.92491e-06	0.0173007	1.06 (1.01, 1.11)	0.0167243	1	1.07 (0.99, 1.15)	0.087347	1	1.1 (1.05, 1.16)	7.84e-05	0.228819
LGALS1	5	0.72 (0.65, 0.79)	1.00465e-82	2.93358e-79	0.007 (0.005, 0.009)	1.84202e-09	5.37871e-06	-0.044 (-0.061, -0.028)	1.58693e-07	0.000463384	1.13 (1.07, 1.19)	5.06e-06	0.0147623	1.18 (1.09, 1.29)	9.6e-05	0.280339	1.17 (1.1, 1.24)	6.04e-08	0.000176354
LGALS3	2	0.42 (0.35, 0.49)	4.50919e-31	1.31668e-27	0.008 (0.005, 0.01)	1.12311e-11	3.2795e-08	-0.006 (-0.022, 0.01)	0.485478	1	1.07 (1.02, 1.13)	0.0105258	1	1.02 (0.93, 1.11)	0.719573	1	1.1 (1.04, 1.17)	0.00061673	1
LGALS3BP	5	0.54 (0.47, 0.61)	2.72254e-51	7.94982e-48	0.005 (0.003, 0.007)	5.53073e-06	0.0161497	-0.036 (-0.051, -0.02)	9.88993e-06	0.0288786	1.07 (1.02, 1.13)	0.00366631	1	1.23 (1.15, 1.31)	5.88e-10	1.72e-06	1.15 (1.09, 1.2)	4.36e-08	0.000127377
LGALS4	6	0.73 (0.66, 0.81)	6.66158e-84	1.94518e-80	0.013 (0.011, 0.015)	5.14925e-27	1.50358e-23	-0.055 (-0.072, -0.038)	1.38903e-10	4.05597e-07	1.16 (1.1, 1.22)	1.69e-08	4.94e-05	1.4 (1.29, 1.52)	6.87e-17	2.01e-13	1.26 (1.19, 1.33)	3.21e-16	9.38e-13
LGALS7_LGALS7B	2	0.46 (0.39, 0.54)	1.08316e-36	3.16281e-33	0.006 (0.003, 0.008)	8.54343e-07	0.00249468	-0.029 (-0.045, -0.013)	0.000460941	1	1.1 (1.05, 1.15)	0.000169266	0.494257	0.98 (0.9, 1.07)	0.689435	1	1.12 (1.06, 1.18)	2.09e-05	0.0609137
LGALS8	1	0.5 (0.43, 0.56)	2.7996e-50	8.17484e-47	0.002 (0, 0.004)	0.0529344	1	-0.025 (-0.04, -0.01)	0.000795108	1	1.03 (0.99, 1.08)	0.166379	1	0.98 (0.91, 1.06)	0.613496	1	1.04 (0.99, 1.1)	0.121861	1
LGALS9	6	1.45 (1.37, 1.52)	5.14e-302	1.5e-298	0.019 (0.016, 0.021)	4.58739e-50	1.33952e-46	-0.046 (-0.063, -0.028)	3.20772e-07	0.000936655	1.25 (1.19, 1.33)	1.27e-15	3.72e-12	1.41 (1.29, 1.54)	3.02e-15	8.82e-12	1.36 (1.28, 1.44)	2.53e-24	7.38e-21
LGMN	4	0.92 (0.86, 0.99)	4.8165e-166	1.4064e-162	0.005 (0.003, 0.007)	2.05991e-06	0.00601493	-0.017 (-0.032, -0.002)	0.0250952	1	1.12 (1.06, 1.17)	6.17e-06	0.018012	1.15 (1.06, 1.24)	0.000618343	1	1.18 (1.12, 1.25)	1.43e-10	4.17e-07
LHB	0	0.05 (-0.02, 0.12)	0.140792	1	0 (-0.002, 0.002)	0.754187	1	0.014 (-0.001, 0.029)	0.063714	1	1.05 (1, 1.1)	0.0303679	1	1.01 (0.93, 1.09)	0.836517	1	1.01 (0.95, 1.06)	0.784319	1
LHPP	1	0.28 (0.21, 0.35)	3.60453e-16	1.05252e-12	0.001 (-0.001, 0.003)	0.214552	1	0.012 (-0.003, 0.027)	0.114383	1	1.01 (0.97, 1.07)	0.552954	1	1.02 (0.94, 1.1)	0.659367	1	1.09 (1.03, 1.14)	0.00193173	1
LIF	1	0.31 (0.25, 0.37)	3.72544e-22	1.08783e-18	0.004 (0.002, 0.006)	6.20836e-05	0.181284	-0.024 (-0.038, -0.01)	0.000988832	1	1.03 (0.99, 1.08)	0.171556	1	1.1 (1.03, 1.18)	0.00446111	1	1.07 (1.02, 1.12)	0.00455024	1
LIFR	0	-0.04 (-0.11, 0.02)	0.209777	1	0.002 (0, 0.004)	0.0465529	1	-0.003 (-0.018, 0.012)	0.667071	1	0.99 (0.94, 1.03)	0.55236	1	1.12 (1.04, 1.21)	0.0029709	1	1.06 (1, 1.11)	0.0505683	1
LILRA2	3	0.6 (0.53, 0.66)	3.30628e-65	9.65433e-62	0.007 (0.005, 0.009)	7.16687e-10	2.09273e-06	-0.014 (-0.03, 0.001)	0.0757041	1	1.05 (1, 1.11)	0.0509663	1	1.21 (1.11, 1.32)	1.15e-05	0.0337064	1.06 (1, 1.13)	0.033312	1
LILRA3	1	0.28 (0.22, 0.35)	7.34205e-17	2.14388e-13	0 (-0.002, 0.002)	0.914823	1	-0.006 (-0.021, 0.009)	0.457825	1	1.05 (0.99, 1.1)	0.0812542	1	1.07 (0.98, 1.17)	0.144797	1	1 (0.95, 1.05)	0.927165	1
LILRA4	0	0.08 (0.01, 0.15)	0.0205118	1	0.001 (-0.001, 0.003)	0.294774	1	-0.007 (-0.022, 0.008)	0.390013	1	1 (0.95, 1.05)	0.985448	1	1.01 (0.93, 1.1)	0.762549	1	1 (0.95, 1.06)	0.907283	1
LILRA5	4	1.12 (1.05, 1.18)	3.84e-221	1.12e-217	0.009 (0.006, 0.011)	1.07605e-14	3.14207e-11	-0.023 (-0.039, -0.007)	0.00431964	1	1.09 (1.04, 1.15)	0.000951311	1	1.3 (1.2, 1.41)	6.96e-10	2.03e-06	1.18 (1.11, 1.24)	1.1e-08	3.21e-05
LILRA6	1	0.27 (0.21, 0.34)	1.79281e-16	5.23502e-13	0.003 (0.001, 0.005)	0.0133864	1	-0.012 (-0.027, 0.003)	0.10532	1	1.02 (0.97, 1.07)	0.501062	1	1.08 (1, 1.17)	0.0495493	1	1.09 (1.03, 1.15)	0.00178165	1
LILRB1	2	0.69 (0.62, 0.76)	3.8437e-90	1.12236e-86	0.005 (0.002, 0.007)	2.14049e-05	0.0625024	-0.004 (-0.019, 0.012)	0.641865	1	1.04 (0.99, 1.09)	0.104354	1	1.24 (1.15, 1.34)	1.14e-07	0.000331944	1.12 (1.07, 1.19)	2.2e-05	0.0642332
LILRB2	3	0.73 (0.67, 0.8)	4.6756e-105	1.3653e-101	0.005 (0.003, 0.007)	4.36084e-07	0.00127337	-0.015 (-0.03, 0)	0.0534887	1	1.05 (0.99, 1.1)	0.078694	1	1.17 (1.07, 1.27)	0.000320576	0.936082	1.14 (1.08, 1.21)	2.84e-06	0.00829255
LILRB4	5	0.95 (0.88, 1.02)	1.3832e-147	4.039e-144	0.012 (0.01, 0.015)	2.70012e-26	7.88435e-23	-0.026 (-0.043, -0.01)	0.00155405	1	1.16 (1.11, 1.23)	4.83e-09	1.41e-05	1.24 (1.15, 1.35)	1.83e-07	0.000535056	1.22 (1.15, 1.29)	2.99e-12	8.73e-09
LILRB5	0	-0.06 (-0.12, 0.01)	0.0934669	1	0 (-0.002, 0.002)	0.939093	1	-0.001 (-0.016, 0.013)	0.849852	1	0.97 (0.93, 1.02)	0.265628	1	1 (0.92, 1.08)	0.909969	1	0.99 (0.94, 1.05)	0.822545	1
LIPF	1	-0.49 (-0.56, -0.42)	3.94983e-45	1.15335e-41	0.003 (0.001, 0.005)	0.0148529	1	0.003 (-0.012, 0.018)	0.70242	1	1 (0.95, 1.05)	0.97542	1	1.07 (0.99, 1.16)	0.0745173	1	0.99 (0.93, 1.04)	0.631474	1
LMNB1	2	0.39 (0.32, 0.46)	6.71034e-27	1.95942e-23	0.005 (0.003, 0.007)	1.66387e-05	0.048585	-0.005 (-0.021, 0.011)	0.551632	1	1.09 (1.04, 1.14)	0.000697594	1	1.03 (0.95, 1.12)	0.534052	1	1.1 (1.05, 1.16)	0.000183858	0.536865
LMNB2	5	0.82 (0.75, 0.9)	1.0083e-105	2.9443e-102	0.012 (0.01, 0.015)	1.69e-24	4.93479e-21	-0.014 (-0.031, 0.003)	0.0960656	1	1.14 (1.08, 1.2)	7.68e-07	0.00224259	1.25 (1.15, 1.35)	1.58e-07	0.000461883	1.25 (1.19, 1.32)	8.14e-17	2.38e-13
LMOD1	2	0.4 (0.32, 0.47)	6.87655e-27	2.00795e-23	0.004 (0.002, 0.007)	0.000291741	0.851885	-0.004 (-0.021, 0.012)	0.600458	1	1.07 (1.02, 1.12)	0.0105125	1	1.02 (0.93, 1.11)	0.68223	1	1.12 (1.07, 1.18)	6.41e-06	0.0187073
LMOD2	0	0.05 (-0.01, 0.12)	0.113478	1	0 (-0.002, 0.002)	0.673725	1	0.004 (-0.01, 0.019)	0.544892	1	0.95 (0.91, 1)	0.0756377	1	0.97 (0.9, 1.06)	0.525083	1	0.98 (0.92, 1.03)	0.389524	1
LONP1	1	0.71 (0.64, 0.77)	4.24588e-98	1.2398e-94	0.003 (0.001, 0.005)	0.00460066	1	-0.031 (-0.046, -0.016)	4.79195e-05	0.139925	1.07 (1.02, 1.12)	0.00734744	1	1.07 (1, 1.16)	0.065945	1	1.07 (1.02, 1.13)	0.00786195	1
LPA	0	0.08 (0.01, 0.14)	0.0251984	1	-0.001 (-0.003, 0.001)	0.543759	1	0.008 (-0.007, 0.023)	0.311912	1	1.06 (1.01, 1.11)	0.0137878	1	0.98 (0.91, 1.06)	0.580401	1	1 (0.95, 1.05)	0.932726	1
LPCAT2	3	0.44 (0.37, 0.51)	3.16202e-33	9.2331e-30	0.006 (0.004, 0.009)	2.81661e-08	8.2245e-05	-0.012 (-0.028, 0.004)	0.146097	1	1.07 (1.03, 1.12)	0.00103647	1	1.07 (1, 1.15)	0.0583343	1	1.1 (1.05, 1.15)	1.58e-05	0.0460474
LPL	2	-0.4 (-0.47, -0.32)	2.07514e-23	6.05941e-20	0.003 (0, 0.005)	0.0253148	1	-0.003 (-0.02, 0.015)	0.751307	1	0.99 (0.94, 1.05)	0.747992	1	0.79 (0.73, 0.85)	7.64e-10	2.23e-06	1.01 (0.95, 1.08)	0.700606	1
LPO	1	0.28 (0.21, 0.35)	2.08774e-15	6.09619e-12	-0.002 (-0.004, 0)	0.0483623	1	0.001 (-0.014, 0.017)	0.883708	1	0.98 (0.93, 1.03)	0.47588	1	1.03 (0.95, 1.12)	0.427785	1	1.02 (0.97, 1.08)	0.471116	1
LPP	1	0.21 (0.15, 0.28)	2.00526e-10	5.85537e-07	0 (-0.002, 0.002)	0.894269	1	-0.014 (-0.029, 0.001)	0.0657271	1	0.98 (0.93, 1.03)	0.439778	1	0.99 (0.91, 1.07)	0.746812	1	0.98 (0.93, 1.04)	0.539335	1
LRCH4	1	0.61 (0.55, 0.68)	6.45969e-71	1.88623e-67	0.003 (0.001, 0.005)	0.00748732	1	-0.013 (-0.029, 0.002)	0.0880315	1	1.03 (0.98, 1.08)	0.282225	1	1.04 (0.96, 1.13)	0.29834	1	1.08 (1.03, 1.14)	0.00279202	1
LRFN2	0	-0.03 (-0.09, 0.04)	0.444959	1	0 (-0.002, 0.002)	0.896426	1	0.006 (-0.009, 0.02)	0.455122	1	0.98 (0.93, 1.03)	0.427044	1	0.95 (0.87, 1.03)	0.239906	1	0.99 (0.93, 1.04)	0.615994	1
LRG1	4	1.27 (1.21, 1.34)	5.52e-297	1.61e-293	0.006 (0.004, 0.009)	4.96122e-09	1.44868e-05	-0.019 (-0.034, -0.003)	0.0197502	1	1.13 (1.07, 1.18)	2.63e-06	0.00768316	1.07 (0.98, 1.16)	0.131082	1	1.27 (1.21, 1.33)	1.36e-21	3.97e-18
LRIG1	3	0.83 (0.76, 0.9)	3.605e-131	1.0526e-127	0.01 (0.008, 0.012)	1.7605e-19	5.14067e-16	0.007 (-0.008, 0.022)	0.362505	1	1.1 (1.04, 1.15)	0.000236226	0.689779	1.1 (1.02, 1.19)	0.0166561	1	1.16 (1.1, 1.22)	5.98e-08	0.000174675
LRIG3	0	0.13 (0.07, 0.2)	7.58777e-05	0.221563	0.004 (0.002, 0.006)	0.000482159	1	-0.006 (-0.021, 0.009)	0.449167	1	1 (0.96, 1.06)	0.86249	1	1.1 (1.03, 1.18)	0.00492816	1	1.08 (1.03, 1.13)	0.00110471	1
LRP1	2	-0.06 (-0.12, 0.01)	0.101165	1	0.006 (0.003, 0.008)	2.89869e-07	0.000846418	-0.037 (-0.052, -0.022)	1.38418e-06	0.00404181	1.01 (0.96, 1.06)	0.713146	1	0.98 (0.91, 1.07)	0.696305	1	1.06 (1.01, 1.12)	0.0315409	1
LRP11	3	0.51 (0.44, 0.58)	9.30367e-45	2.71667e-41	0.011 (0.009, 0.014)	4.05591e-23	1.18433e-19	-0.002 (-0.019, 0.014)	0.772415	1	1.01 (0.96, 1.06)	0.813653	1	1.16 (1.07, 1.27)	0.000372028	1	1.14 (1.08, 1.21)	3.64e-06	0.0106216
LRP2	0	0.01 (-0.05, 0.08)	0.660401	1	0 (-0.002, 0.002)	0.71355	1	0.003 (-0.012, 0.018)	0.684851	1	1 (0.95, 1.05)	0.982799	1	0.98 (0.91, 1.07)	0.709265	1	1 (0.95, 1.05)	0.949687	1
LRP2BP	0	0.03 (-0.03, 0.1)	0.321984	1	0.001 (-0.001, 0.003)	0.535406	1	-0.006 (-0.021, 0.009)	0.431901	1	0.99 (0.95, 1.04)	0.810755	1	0.91 (0.83, 0.99)	0.02792	1	1 (0.95, 1.05)	0.989193	1
LRPAP1	1	0.25 (0.19, 0.32)	1.97411e-14	5.7644e-11	0.004 (0.002, 0.006)	0.000572861	1	-0.029 (-0.043, -0.014)	0.000115199	0.33638	1.03 (0.99, 1.08)	0.153778	1	1.1 (1.02, 1.18)	0.0110563	1	1.07 (1.02, 1.12)	0.00393706	1
LRRC25	3	0.71 (0.64, 0.77)	1.25339e-92	3.6599e-89	0.009 (0.007, 0.011)	9.51534e-17	2.77848e-13	-0.006 (-0.022, 0.009)	0.434577	1	1.11 (1.05, 1.16)	4.23e-05	0.123573	1.16 (1.07, 1.25)	0.000183355	0.535397	1.19 (1.14, 1.26)	5.35e-12	1.56e-08
LRRC37A2	0	0.03 (-0.04, 0.09)	0.454384	1	0.002 (0, 0.004)	0.0442826	1	-0.004 (-0.019, 0.011)	0.59642	1	0.97 (0.93, 1.02)	0.284836	1	1.08 (0.99, 1.17)	0.0679224	1	0.98 (0.93, 1.03)	0.458557	1
LRRC38	0	0.05 (-0.02, 0.12)	0.135763	1	0 (-0.002, 0.002)	0.941323	1	0.003 (-0.012, 0.018)	0.673142	1	1 (0.96, 1.06)	0.856771	1	1 (0.93, 1.09)	0.912101	1	0.99 (0.94, 1.05)	0.726478	1
LRRC59	1	0.42 (0.36, 0.49)	1.00468e-35	2.93367e-32	0.002 (-0.001, 0.004)	0.149668	1	-0.02 (-0.035, -0.005)	0.0083514	1	1.03 (0.98, 1.08)	0.194714	1	1.05 (0.97, 1.13)	0.236457	1	1.05 (1, 1.1)	0.0679128	1
LRRFIP1	1	0.31 (0.24, 0.38)	7.16423e-20	2.09195e-16	0.002 (0, 0.004)	0.0523564	1	-0.017 (-0.032, -0.002)	0.0279026	1	1.01 (0.96, 1.06)	0.716908	1	1 (0.92, 1.08)	0.985509	1	1.04 (0.99, 1.1)	0.132766	1
LRRN1	4	-0.61 (-0.68, -0.55)	4.85334e-72	1.41718e-68	-0.01 (-0.012, -0.007)	1.07402e-18	3.13614e-15	-0.003 (-0.018, 0.012)	0.719576	1	0.87 (0.83, 0.92)	4.47e-08	0.00013046	0.98 (0.91, 1.06)	0.665432	1	0.79 (0.75, 0.83)	1.95e-18	5.71e-15
LRTM1	0	0.03 (-0.04, 0.1)	0.362436	1	0.001 (-0.001, 0.003)	0.427166	1	-0.003 (-0.018, 0.011)	0.644056	1	1 (0.95, 1.05)	0.963075	1	0.99 (0.92, 1.08)	0.89036	1	1.03 (0.98, 1.08)	0.234379	1
LRTM2	2	-0.25 (-0.32, -0.18)	3.75761e-12	1.09722e-08	-0.001 (-0.003, 0.001)	0.369495	1	0.011 (-0.005, 0.027)	0.176461	1	0.87 (0.82, 0.91)	2.01e-07	0.00058693	0.94 (0.86, 1.03)	0.186465	1	0.9 (0.84, 0.95)	0.000245251	0.716133
LSM1	0	0.13 (0.06, 0.19)	0.000119404	0.348659	0 (-0.002, 0.002)	0.749956	1	0.007 (-0.008, 0.021)	0.367503	1	1.01 (0.96, 1.05)	0.765715	1	1 (0.93, 1.08)	0.901787	1	1.01 (0.96, 1.06)	0.649818	1
LSM8	0	0.02 (-0.05, 0.09)	0.549465	1	0.003 (0.001, 0.005)	0.00593249	1	0.01 (-0.005, 0.024)	0.200432	1	0.98 (0.94, 1.03)	0.538123	1	0.99 (0.91, 1.07)	0.814999	1	1.02 (0.97, 1.07)	0.521667	1
LSP1	1	0.59 (0.53, 0.66)	2.26605e-66	6.61686e-63	0.004 (0.002, 0.006)	0.000634301	1	-0.003 (-0.019, 0.012)	0.659401	1	1.03 (0.98, 1.08)	0.230359	1	1.12 (1.03, 1.21)	0.00716752	1	1.04 (0.99, 1.1)	0.142974	1
LTA	1	0.25 (0.18, 0.32)	1.40515e-13	4.10303e-10	0.003 (0.001, 0.005)	0.0151756	1	0.008 (-0.007, 0.023)	0.288043	1	1.02 (0.97, 1.07)	0.51918	1	1 (0.93, 1.09)	0.934367	1	1 (0.95, 1.06)	0.930851	1
LTA4H	4	0.43 (0.37, 0.5)	2.73014e-38	7.97201e-35	0.005 (0.003, 0.007)	1.38652e-06	0.00404863	-0.026 (-0.041, -0.011)	0.00060817	1	1.11 (1.06, 1.16)	1.39e-05	0.0406494	1.07 (0.99, 1.15)	0.0968715	1	1.16 (1.11, 1.22)	2.9e-09	8.46e-06
LTB	0	0.08 (0.01, 0.14)	0.0176453	1	0.001 (-0.001, 0.003)	0.332441	1	0.009 (-0.006, 0.023)	0.244622	1	1.05 (1, 1.09)	0.0351283	1	1 (0.93, 1.08)	0.950321	1	1 (0.95, 1.05)	0.957654	1
LTBP2	4	0.64 (0.56, 0.71)	5.32034e-56	1.55354e-52	0.012 (0.01, 0.015)	8.26088e-22	2.41218e-18	-0.037 (-0.055, -0.019)	5.67286e-05	0.165647	1.21 (1.15, 1.28)	1.84e-11	5.37e-08	1.1 (1, 1.21)	0.0578304	1	1.46 (1.38, 1.55)	5.42e-38	1.58e-34
LTBP3	5	0.79 (0.72, 0.86)	1.4033e-113	4.0977e-110	0.007 (0.004, 0.009)	2.48866e-09	7.26688e-06	-0.002 (-0.018, 0.014)	0.804471	1	1.13 (1.07, 1.18)	6.08e-07	0.00177587	1.22 (1.14, 1.3)	1.34e-09	3.9e-06	1.15 (1.1, 1.21)	9.35e-09	2.73e-05
LTBR	5	1.22 (1.15, 1.29)	3.8e-238	1.11e-234	0.015 (0.013, 0.017)	2.9249e-36	8.54071e-33	-0.028 (-0.045, -0.012)	0.000793045	1	1.13 (1.07, 1.19)	6.03e-06	0.017598	1.24 (1.15, 1.35)	2.72e-07	0.000793169	1.33 (1.26, 1.41)	1.27e-25	3.69e-22
LTO1	0	0.03 (-0.03, 0.1)	0.298344	1	0.001 (-0.001, 0.003)	0.221661	1	-0.007 (-0.022, 0.007)	0.312492	1	0.98 (0.93, 1.02)	0.30246	1	0.96 (0.89, 1.04)	0.273205	1	0.95 (0.9, 1)	0.0558024	1
LUZP2	1	0.11 (0.05, 0.18)	0.000984788	1	0.005 (0.003, 0.007)	2.14117e-06	0.00625222	0.001 (-0.014, 0.016)	0.918165	1	0.96 (0.92, 1.01)	0.156972	1	0.97 (0.89, 1.05)	0.401484	1	0.98 (0.93, 1.04)	0.515735	1
LXN	0	-0.05 (-0.11, 0.02)	0.18113	1	-0.001 (-0.003, 0.002)	0.641034	1	0.012 (-0.003, 0.027)	0.108031	1	0.97 (0.93, 1.02)	0.287155	1	1 (0.93, 1.09)	0.94777	1	1.06 (1.01, 1.12)	0.0293878	1
LY6D	4	0.55 (0.48, 0.62)	8.61154e-49	2.51457e-45	0.007 (0.005, 0.01)	6.85415e-10	2.00141e-06	-0.014 (-0.031, 0.002)	0.0956738	1	1.12 (1.06, 1.18)	1.16e-05	0.0337788	1.01 (0.92, 1.1)	0.837453	1	1.14 (1.08, 1.2)	1.83e-06	0.00533792
LY75	0	0.04 (-0.03, 0.11)	0.235351	1	0.002 (0, 0.004)	0.103372	1	-0.005 (-0.02, 0.01)	0.528537	1	0.96 (0.92, 1.01)	0.0911076	1	1.01 (0.93, 1.09)	0.791309	1	0.98 (0.93, 1.04)	0.53226	1
LY9	1	0.52 (0.45, 0.59)	1.68576e-53	4.9224e-50	0.004 (0.002, 0.006)	0.000101943	0.297673	-0.031 (-0.046, -0.016)	3.88164e-05	0.113344	1.03 (0.98, 1.08)	0.250424	1	1.08 (1, 1.17)	0.0500635	1	1.11 (1.05, 1.17)	8.79e-05	0.256783
LY96	4	0.69 (0.62, 0.76)	2.98725e-91	8.72278e-88	0.003 (0.001, 0.005)	0.00243702	1	-0.067 (-0.082, -0.052)	4.56151e-18	1.33196e-14	1.07 (1.02, 1.12)	0.00400386	1	1.2 (1.12, 1.29)	2.31e-07	0.000674776	1.14 (1.09, 1.2)	1.67e-07	0.000486532
LYAR	0	0.12 (0.06, 0.19)	0.0003324	0.970609	0.002 (0, 0.004)	0.0485348	1	-0.02 (-0.035, -0.005)	0.0096769	1	1 (0.95, 1.05)	0.993956	1	1.06 (0.99, 1.14)	0.0936635	1	1.02 (0.97, 1.07)	0.421499	1
LYN	1	0.39 (0.32, 0.45)	5.17802e-31	1.51198e-27	0 (-0.002, 0.002)	0.697365	1	-0.021 (-0.036, -0.006)	0.00512615	1	1.02 (0.98, 1.07)	0.321826	1	1.01 (0.94, 1.1)	0.742538	1	1.02 (0.97, 1.08)	0.377244	1
LYPD1	0	0.09 (0.03, 0.16)	0.00401624	1	0.001 (-0.001, 0.003)	0.226448	1	0 (-0.014, 0.015)	0.966832	1	1 (0.95, 1.05)	0.958352	1	0.98 (0.9, 1.06)	0.618599	1	0.97 (0.92, 1.03)	0.316502	1
LYPD3	0	0.02 (-0.04, 0.09)	0.492696	1	0.001 (-0.001, 0.004)	0.167114	1	-0.007 (-0.021, 0.008)	0.382102	1	0.95 (0.91, 1)	0.0482102	1	1.05 (0.97, 1.14)	0.226563	1	1.08 (1.03, 1.14)	0.00262168	1
LYPD8	0	0.1 (0.04, 0.17)	0.00249528	1	0.003 (0.001, 0.005)	0.0142841	1	-0.03 (-0.044, -0.015)	7.51223e-05	0.219357	0.99 (0.94, 1.04)	0.684964	1	1.04 (0.97, 1.12)	0.280298	1	1.09 (1.04, 1.15)	0.000829036	1
LYPLA2	0	0.13 (0.07, 0.2)	8.13171e-05	0.237446	0 (-0.002, 0.002)	0.851935	1	-0.004 (-0.019, 0.011)	0.569732	1	1.03 (0.98, 1.08)	0.204618	1	0.92 (0.84, 1)	0.0553369	1	1.02 (0.98, 1.08)	0.333976	1
LYSMD3	0	0.11 (0.04, 0.17)	0.00129426	1	-0.001 (-0.003, 0.001)	0.209735	1	0.009 (-0.006, 0.024)	0.239348	1	1.01 (0.97, 1.06)	0.620493	1	0.99 (0.91, 1.07)	0.774907	1	1.02 (0.97, 1.07)	0.466089	1
LYVE1	0	0.07 (0, 0.13)	0.0537139	1	0.001 (-0.001, 0.003)	0.207822	1	0.011 (-0.005, 0.026)	0.1697	1	0.94 (0.9, 0.99)	0.018584	1	1.06 (0.98, 1.15)	0.129342	1	1.03 (0.97, 1.08)	0.323861	1
LYZL2	0	-0.01 (-0.08, 0.06)	0.83244	1	-0.003 (-0.005, -0.001)	0.00763866	1	0.001 (-0.015, 0.016)	0.935977	1	1 (0.95, 1.05)	0.926031	1	0.95 (0.87, 1.04)	0.255776	1	0.94 (0.89, 1)	0.0571316	1
LZTFL1	1	0.27 (0.2, 0.34)	6.9318e-16	2.02408e-12	0 (-0.002, 0.002)	0.744531	1	-0.01 (-0.025, 0.005)	0.181146	1	0.99 (0.95, 1.04)	0.838113	1	1.02 (0.94, 1.1)	0.653703	1	1 (0.95, 1.06)	0.913948	1
M6PR	1	0.18 (0.11, 0.24)	1.16142e-07	0.000339136	0.001 (-0.001, 0.003)	0.414923	1	-0.015 (-0.03, -0.001)	0.039861	1	1.02 (0.97, 1.06)	0.504023	1	1.04 (0.96, 1.12)	0.329644	1	0.97 (0.92, 1.03)	0.317616	1
MAD1L1	5	0.97 (0.9, 1.05)	3.7001e-149	1.0804e-145	0.012 (0.01, 0.014)	1.67085e-24	4.87888e-21	-0.029 (-0.045, -0.012)	0.000803933	1	1.11 (1.06, 1.16)	3.11e-06	0.00907917	1.18 (1.1, 1.26)	1.96e-06	0.00572964	1.19 (1.14, 1.25)	1.83e-15	5.34e-12
MAEA	0	0.11 (0.05, 0.17)	0.000517559	1	0 (-0.002, 0.002)	0.822722	1	0 (-0.014, 0.014)	0.99747	1	1 (0.95, 1.04)	0.851053	1	0.98 (0.91, 1.06)	0.581318	1	1.01 (0.96, 1.06)	0.63249	1
MAG	0	-0.05 (-0.11, 0.02)	0.143531	1	-0.001 (-0.003, 0.001)	0.588257	1	-0.006 (-0.021, 0.008)	0.407113	1	1.02 (0.97, 1.07)	0.428698	1	0.92 (0.85, 0.99)	0.0358287	1	1 (0.95, 1.05)	0.929914	1
MAGEA3	0	0.04 (-0.02, 0.11)	0.197637	1	0.001 (-0.001, 0.003)	0.184287	1	0.001 (-0.014, 0.016)	0.905404	1	1.02 (0.97, 1.07)	0.42619	1	0.99 (0.92, 1.06)	0.76561	1	0.95 (0.91, 1)	0.0444146	1
MAGED1	1	0.32 (0.26, 0.38)	1.57848e-22	4.60918e-19	0.002 (0, 0.004)	0.105944	1	-0.02 (-0.034, -0.005)	0.00777978	1	1.01 (0.97, 1.06)	0.584047	1	0.98 (0.91, 1.06)	0.589624	1	1.04 (0.99, 1.09)	0.16083	1
MAMDC2	3	0.27 (0.2, 0.33)	5.96335e-14	1.7413e-10	0.006 (0.004, 0.008)	3.39331e-08	9.90845e-05	-0.009 (-0.025, 0.006)	0.244621	1	1.07 (1.02, 1.12)	0.00668685	1	1.16 (1.07, 1.26)	0.000157797	0.460766	1.16 (1.11, 1.23)	9.34e-09	2.73e-05
MAMDC4	1	-0.31 (-0.38, -0.24)	3.58876e-19	1.04792e-15	-0.001 (-0.003, 0.001)	0.328627	1	-0.011 (-0.026, 0.005)	0.172312	1	1 (0.95, 1.05)	0.960967	1	1.13 (1.05, 1.22)	0.00193708	1	0.98 (0.92, 1.03)	0.419806	1
MAN1A2	0	0.04 (-0.03, 0.1)	0.306853	1	0.002 (0, 0.004)	0.0342697	1	-0.006 (-0.022, 0.009)	0.410516	1	1.01 (0.96, 1.06)	0.758893	1	1 (0.92, 1.09)	0.950403	1	1.05 (0.99, 1.11)	0.102213	1
MAN2B2	1	0.09 (0.03, 0.16)	0.00621629	1	0.002 (0, 0.004)	0.0632231	1	-0.033 (-0.048, -0.018)	2.11396e-05	0.0617278	1.03 (0.98, 1.08)	0.272489	1	1.33 (1.23, 1.44)	1.9e-12	5.54e-09	1.01 (0.96, 1.06)	0.763439	1
MANEAL	0	-0.01 (-0.08, 0.05)	0.701083	1	0.001 (-0.001, 0.003)	0.496292	1	-0.002 (-0.017, 0.013)	0.799868	1	1.02 (0.97, 1.07)	0.476518	1	0.96 (0.89, 1.04)	0.328019	1	0.98 (0.93, 1.03)	0.407217	1
MANF	2	0.41 (0.34, 0.47)	2.27714e-34	6.64925e-31	0 (-0.002, 0.002)	0.990959	1	-0.034 (-0.048, -0.019)	7.38735e-06	0.0215711	1.04 (0.99, 1.1)	0.0791953	1	1.02 (0.94, 1.1)	0.672471	1	1.05 (1, 1.11)	0.0517324	1
MANSC1	3	0.76 (0.7, 0.83)	2.088e-107	6.0968e-104	0.01 (0.008, 0.012)	1.69708e-18	4.95547e-15	-0.013 (-0.028, 0.002)	0.0980181	1	1.02 (0.97, 1.07)	0.431606	1	1.03 (0.95, 1.12)	0.41781	1	1.15 (1.08, 1.21)	9.08e-07	0.00265083
MANSC4	0	0.15 (0.08, 0.22)	2.19448e-05	0.0640787	0.004 (0.002, 0.006)	8.18159e-05	0.238902	0.004 (-0.012, 0.019)	0.65469	1	1.03 (0.99, 1.08)	0.159864	1	1.06 (0.98, 1.14)	0.172813	1	1.08 (1.02, 1.13)	0.00355021	1
MAP1LC3A	0	-0.06 (-0.13, 0)	0.0485042	1	-0.002 (-0.004, 0)	0.0740951	1	0.002 (-0.012, 0.017)	0.754349	1	0.99 (0.95, 1.04)	0.81568	1	0.98 (0.91, 1.05)	0.560349	1	1 (0.95, 1.06)	0.89642	1
MAP1LC3B2	0	0.02 (-0.05, 0.08)	0.595628	1	0.001 (-0.001, 0.003)	0.410228	1	0.009 (-0.006, 0.024)	0.225382	1	1.05 (1.01, 1.1)	0.024354	1	0.95 (0.87, 1.03)	0.217156	1	1.01 (0.97, 1.07)	0.561618	1
MAP2	1	0.42 (0.35, 0.48)	6.73496e-35	1.96661e-31	0.003 (0.001, 0.005)	0.00249445	1	-0.027 (-0.042, -0.012)	0.000350991	1	1.04 (1, 1.09)	0.0727768	1	1.05 (0.98, 1.13)	0.182291	1	1.09 (1.03, 1.14)	0.000949036	1
MAP2K1	1	0.44 (0.38, 0.51)	1.10351e-40	3.22225e-37	0.001 (-0.001, 0.003)	0.337484	1	-0.019 (-0.034, -0.005)	0.00968046	1	0.99 (0.94, 1.04)	0.600733	1	1.03 (0.95, 1.11)	0.440838	1	1.05 (0.99, 1.1)	0.0866319	1
MAP2K6	1	0.24 (0.17, 0.3)	5.0583e-13	1.47702e-09	-0.001 (-0.003, 0.001)	0.304225	1	-0.018 (-0.032, -0.003)	0.0173516	1	1 (0.96, 1.05)	0.916129	1	0.97 (0.9, 1.05)	0.522363	1	0.99 (0.94, 1.04)	0.748644	1
MAP3K5	1	0.2 (0.13, 0.26)	1.92728e-09	5.62767e-06	0.001 (-0.001, 0.003)	0.220248	1	-0.017 (-0.032, -0.003)	0.0205144	1	1 (0.96, 1.05)	0.868773	1	1 (0.92, 1.08)	0.91485	1	1.01 (0.95, 1.06)	0.833039	1
MAP4K5	1	0.3 (0.23, 0.36)	3.26113e-19	9.52249e-16	0.001 (-0.001, 0.003)	0.486216	1	-0.017 (-0.031, -0.002)	0.0244808	1	1.01 (0.96, 1.06)	0.706184	1	0.99 (0.92, 1.07)	0.785443	1	1.02 (0.97, 1.08)	0.364698	1
MAPK13	0	0.08 (0.01, 0.15)	0.0178234	1	0.003 (0.001, 0.005)	0.00329132	1	-0.019 (-0.034, -0.003)	0.0189455	1	1 (0.95, 1.05)	0.862381	1	0.95 (0.87, 1.03)	0.213998	1	1.06 (1.01, 1.12)	0.0192069	1
MAPK9	1	0.19 (0.12, 0.25)	3.09774e-08	9.04539e-05	0.002 (0, 0.004)	0.0966047	1	-0.01 (-0.025, 0.005)	0.179047	1	1.05 (1, 1.1)	0.0412903	1	1.06 (0.98, 1.15)	0.157065	1	1.06 (1, 1.12)	0.0417865	1
MAPKAPK2	1	0.21 (0.15, 0.28)	1.97811e-10	5.77608e-07	0 (-0.002, 0.002)	0.805568	1	-0.025 (-0.04, -0.01)	0.000865575	1	0.99 (0.94, 1.04)	0.691645	1	1.01 (0.93, 1.09)	0.784167	1	0.99 (0.94, 1.05)	0.738197	1
MAPRE3	0	0.11 (0.05, 0.18)	0.00080403	1	0.001 (-0.001, 0.004)	0.163331	1	-0.021 (-0.036, -0.006)	0.00581631	1	0.98 (0.94, 1.03)	0.502003	1	0.95 (0.87, 1.04)	0.243396	1	0.97 (0.92, 1.03)	0.306312	1
MAPT	0	0.07 (0, 0.13)	0.0397688	1	0.001 (-0.001, 0.003)	0.450228	1	-0.008 (-0.022, 0.007)	0.296501	1	1.01 (0.97, 1.06)	0.622576	1	1.05 (0.98, 1.14)	0.180456	1	1.03 (0.98, 1.09)	0.229866	1
MARCO	2	0.55 (0.48, 0.62)	2.3201e-57	6.77469e-54	0.006 (0.004, 0.008)	3.58942e-08	0.000104811	-0.014 (-0.029, 0.001)	0.0706524	1	1.05 (1, 1.11)	0.0362172	1	1.18 (1.09, 1.28)	5.68e-05	0.165984	1.09 (1.03, 1.15)	0.00235961	1
MARS1	1	0.31 (0.24, 0.37)	6.85732e-20	2.00234e-16	0.001 (-0.001, 0.003)	0.412419	1	-0.023 (-0.038, -0.008)	0.00256935	1	1.01 (0.96, 1.06)	0.688734	1	1.04 (0.96, 1.12)	0.332995	1	1.02 (0.97, 1.08)	0.362881	1
MASP1	1	-0.1 (-0.17, -0.04)	0.00199032	1	0.002 (0, 0.004)	0.0712767	1	0.003 (-0.012, 0.018)	0.688931	1	1.04 (0.99, 1.09)	0.158908	1	1.35 (1.25, 1.47)	1.36e-13	3.97e-10	0.99 (0.93, 1.04)	0.615893	1
MATN2	4	0.68 (0.61, 0.74)	8.4991e-86	2.48174e-82	0.008 (0.006, 0.01)	1.56566e-13	4.57173e-10	0.006 (-0.01, 0.021)	0.463504	1	1.09 (1.03, 1.14)	0.00112542	1	1.25 (1.15, 1.35)	4.94e-08	0.00014415	1.27 (1.2, 1.34)	1.15e-17	3.37e-14
MATN3	3	0.37 (0.3, 0.43)	5.20761e-26	1.52062e-22	0.006 (0.004, 0.008)	1.4819e-07	0.000432714	-0.025 (-0.041, -0.01)	0.00112934	1	1.09 (1.04, 1.14)	0.000461128	1	0.95 (0.87, 1.02)	0.171409	1	1.14 (1.08, 1.2)	6.74e-07	0.00196763
MAVS	1	0.35 (0.28, 0.41)	1.1389e-25	3.3256e-22	0.002 (0, 0.004)	0.0494504	1	-0.024 (-0.039, -0.009)	0.00143326	1	1.03 (0.98, 1.08)	0.304843	1	0.99 (0.92, 1.07)	0.82459	1	1.04 (0.99, 1.1)	0.124815	1
MAX	1	0.49 (0.43, 0.56)	1.58381e-49	4.62471e-46	0.002 (0, 0.004)	0.105667	1	-0.019 (-0.034, -0.005)	0.00962059	1	1.02 (0.97, 1.07)	0.410614	1	1.03 (0.95, 1.11)	0.460524	1	1.05 (1, 1.11)	0.0534992	1
MB	1	0.23 (0.15, 0.31)	2.001e-08	5.84291e-05	0.004 (0.001, 0.006)	0.00437357	1	0.003 (-0.015, 0.022)	0.709616	1	1.13 (1.06, 1.19)	3e-05	0.0877064	1.04 (0.95, 1.14)	0.405218	1	1.05 (0.99, 1.12)	0.103944	1
MBL2	1	0.33 (0.26, 0.4)	2.24871e-22	6.56625e-19	0.002 (0, 0.004)	0.0419441	1	-0.021 (-0.036, -0.006)	0.00571322	1	1.03 (0.99, 1.09)	0.168936	1	1.09 (1.01, 1.18)	0.0286987	1	1.09 (1.04, 1.16)	0.00111495	1
MCAM	1	-0.47 (-0.54, -0.4)	6.86558e-40	2.00475e-36	0 (-0.002, 0.002)	0.879721	1	0.001 (-0.015, 0.017)	0.887223	1	0.94 (0.9, 0.99)	0.0229574	1	0.88 (0.81, 0.96)	0.00267974	1	0.99 (0.94, 1.05)	0.745648	1
MCEE	1	0.18 (0.11, 0.25)	8.47612e-08	0.000247503	-0.001 (-0.003, 0.002)	0.602446	1	-0.019 (-0.034, -0.004)	0.0120676	1	0.99 (0.94, 1.04)	0.74296	1	1.03 (0.95, 1.11)	0.467739	1	1.04 (0.99, 1.1)	0.127113	1
MCEMP1	1	0.41 (0.34, 0.47)	3.17194e-34	9.26207e-31	-0.001 (-0.003, 0.001)	0.370005	1	-0.028 (-0.043, -0.013)	0.000190177	0.555317	0.99 (0.94, 1.04)	0.717226	1	1.09 (1.01, 1.17)	0.0307341	1	1.07 (1.01, 1.12)	0.0129001	1
MCFD2	1	0.57 (0.5, 0.63)	2.64917e-64	7.73559e-61	0.003 (0.001, 0.005)	0.00366199	1	-0.024 (-0.038, -0.009)	0.00182756	1	1.07 (1.02, 1.12)	0.00697974	1	1.05 (0.97, 1.13)	0.228839	1	1.1 (1.04, 1.16)	0.000379238	1
MCTS1	0	0.05 (-0.02, 0.11)	0.178817	1	0.001 (-0.001, 0.003)	0.367739	1	-0.006 (-0.021, 0.01)	0.465865	1	0.99 (0.94, 1.03)	0.552497	1	0.96 (0.89, 1.04)	0.314595	1	1.02 (0.97, 1.07)	0.52682	1
MDGA1	1	-0.21 (-0.27, -0.14)	1.74026e-09	5.08156e-06	0 (-0.002, 0.002)	0.734507	1	0.003 (-0.013, 0.018)	0.741805	1	0.97 (0.92, 1.02)	0.202004	1	1.12 (1.04, 1.22)	0.0040826	1	0.95 (0.9, 1)	0.0527556	1
MDH1	1	0.36 (0.3, 0.43)	1.40243e-26	4.09508e-23	0.001 (-0.001, 0.003)	0.507344	1	0.005 (-0.01, 0.02)	0.551132	1	1.01 (0.96, 1.06)	0.826136	1	1.03 (0.95, 1.11)	0.525974	1	1.05 (0.99, 1.1)	0.0971241	1
MDK	5	0.93 (0.86, 0.99)	3.8376e-162	1.1206e-158	0.006 (0.004, 0.008)	6.64816e-08	0.000194126	-0.054 (-0.069, -0.038)	5.37916e-12	1.57072e-08	1.15 (1.1, 1.2)	1.64e-09	4.8e-06	1.07 (0.99, 1.15)	0.105337	1	1.21 (1.16, 1.27)	1.64e-15	4.79e-12
MDM1	0	0.01 (-0.05, 0.08)	0.702436	1	0 (-0.002, 0.002)	0.950367	1	0.002 (-0.013, 0.016)	0.836432	1	1 (0.95, 1.05)	0.917958	1	0.86 (0.8, 0.93)	0.000263914	0.770629	0.99 (0.94, 1.04)	0.738133	1
MECR	1	0.73 (0.67, 0.8)	1.4226e-104	4.154e-101	0.003 (0.001, 0.005)	0.00897667	1	-0.032 (-0.047, -0.017)	2.31471e-05	0.0675895	1.07 (1.02, 1.12)	0.0042876	1	1.03 (0.96, 1.12)	0.399678	1	1.07 (1.02, 1.13)	0.0113879	1
MED18	1	0.38 (0.32, 0.45)	1.95943e-30	5.72152e-27	0.002 (0, 0.004)	0.114755	1	-0.02 (-0.035, -0.006)	0.00643909	1	1.04 (0.99, 1.09)	0.1386	1	1 (0.92, 1.08)	0.963562	1	1.03 (0.98, 1.09)	0.227591	1
MED21	0	0.11 (0.04, 0.17)	0.00187922	1	0 (-0.002, 0.002)	0.73504	1	-0.004 (-0.019, 0.011)	0.571909	1	0.98 (0.93, 1.03)	0.377448	1	0.94 (0.87, 1.03)	0.20722	1	1 (0.95, 1.05)	0.960682	1
MEGF10	1	-0.31 (-0.38, -0.25)	1.29637e-20	3.78539e-17	0 (-0.003, 0.002)	0.661525	1	0.016 (0.001, 0.031)	0.031285	1	0.99 (0.94, 1.04)	0.602065	1	1.01 (0.94, 1.1)	0.745869	1	1.05 (0.99, 1.11)	0.0870954	1
MEGF11	0	0.03 (-0.04, 0.09)	0.412415	1	-0.001 (-0.003, 0.001)	0.208981	1	-0.005 (-0.02, 0.01)	0.517324	1	1.03 (0.98, 1.07)	0.273712	1	1.04 (0.97, 1.12)	0.308129	1	1.04 (0.99, 1.09)	0.162431	1
MEGF9	0	0.03 (-0.04, 0.1)	0.359471	1	0.003 (0.001, 0.005)	0.013715	1	-0.008 (-0.023, 0.007)	0.301014	1	0.99 (0.94, 1.04)	0.587118	1	1.12 (1.04, 1.19)	0.00117083	1	1 (0.94, 1.05)	0.87871	1
MELTF	0	0.12 (0.05, 0.19)	0.000375386	1	-0.001 (-0.003, 0.001)	0.344344	1	0.003 (-0.012, 0.018)	0.673122	1	0.96 (0.92, 1.01)	0.141299	1	0.97 (0.89, 1.05)	0.40017	1	0.98 (0.93, 1.04)	0.503746	1
MENT	1	-0.45 (-0.52, -0.38)	5.19431e-35	1.51674e-31	-0.001 (-0.003, 0.002)	0.568778	1	0.003 (-0.013, 0.019)	0.707708	1	0.97 (0.92, 1.01)	0.164836	1	0.85 (0.79, 0.92)	4.92e-05	0.143733	0.98 (0.93, 1.04)	0.462185	1
MEP1A	0	-0.12 (-0.19, -0.05)	0.000612215	1	-0.001 (-0.003, 0.001)	0.48359	1	-0.017 (-0.033, -0.002)	0.0299928	1	0.96 (0.91, 1.01)	0.0861173	1	1.06 (0.99, 1.15)	0.114255	1	1.01 (0.96, 1.07)	0.708979	1
MEP1B	2	-0.4 (-0.47, -0.34)	1.75611e-33	5.12785e-30	-0.003 (-0.005, -0.001)	0.00133568	1	0.008 (-0.007, 0.023)	0.27981	1	0.98 (0.94, 1.03)	0.520126	1	1.03 (0.95, 1.11)	0.501933	1	0.89 (0.85, 0.94)	1.59e-05	0.0465591
MEPE	0	-0.02 (-0.09, 0.05)	0.608913	1	-0.002 (-0.004, 0)	0.0590072	1	0.012 (-0.004, 0.028)	0.141965	1	0.99 (0.94, 1.04)	0.614754	1	1.1 (1.01, 1.2)	0.0321465	1	0.91 (0.86, 0.96)	0.00053243	1
MERTK	1	0.14 (0.07, 0.21)	7.44767e-05	0.217472	0.009 (0.006, 0.011)	1.03269e-14	3.01546e-11	-0.022 (-0.037, -0.006)	0.00545091	1	1.01 (0.96, 1.06)	0.64528	1	1.02 (0.94, 1.11)	0.635162	1	1.07 (1.01, 1.13)	0.0136688	1
MESD	1	0.46 (0.4, 0.53)	3.37485e-44	9.85456e-41	0.001 (-0.001, 0.003)	0.250165	1	-0.03 (-0.044, -0.015)	7.81725e-05	0.228264	1.03 (0.98, 1.08)	0.222139	1	1.01 (0.93, 1.09)	0.866252	1	1.05 (0.99, 1.1)	0.0903969	1
MET	1	-0.11 (-0.18, -0.04)	0.00192215	1	-0.002 (-0.004, 0)	0.123698	1	0.016 (0.001, 0.032)	0.0415916	1	0.97 (0.93, 1.02)	0.307033	1	0.75 (0.69, 0.81)	3.42e-12	9.97e-09	0.94 (0.89, 1)	0.0371109	1
METAP1	0	0.04 (-0.02, 0.1)	0.232276	1	0.001 (-0.001, 0.003)	0.520839	1	-0.003 (-0.017, 0.011)	0.684219	1	0.93 (0.89, 0.98)	0.00532586	1	1.02 (0.94, 1.1)	0.687192	1	0.97 (0.92, 1.02)	0.236615	1
METAP1D	1	0.58 (0.52, 0.65)	4.24971e-68	1.24091e-64	0.002 (0, 0.004)	0.081108	1	-0.031 (-0.046, -0.016)	4.63703e-05	0.135401	1.05 (1, 1.1)	0.0632817	1	1.02 (0.94, 1.1)	0.595639	1	1.09 (1.03, 1.14)	0.00190545	1
METAP2	1	0.4 (0.34, 0.46)	3.72451e-34	1.08756e-30	0.001 (-0.001, 0.003)	0.346487	1	-0.009 (-0.023, 0.006)	0.229589	1	1.01 (0.96, 1.06)	0.619881	1	1.03 (0.95, 1.12)	0.442742	1	1.05 (1, 1.11)	0.0491438	1
MFAP3	0	0.09 (0.03, 0.16)	0.00401149	1	0.001 (-0.001, 0.003)	0.286539	1	0.003 (-0.011, 0.018)	0.672274	1	0.99 (0.95, 1.04)	0.79323	1	1.02 (0.95, 1.11)	0.543318	1	1 (0.95, 1.05)	0.978961	1
MFAP3L	0	0.08 (0.02, 0.15)	0.0119576	1	0.001 (-0.001, 0.003)	0.229238	1	-0.009 (-0.024, 0.006)	0.236989	1	1.03 (0.99, 1.08)	0.141163	1	0.99 (0.91, 1.07)	0.730683	1	1 (0.95, 1.06)	0.855696	1
MFAP4	1	0.06 (-0.01, 0.13)	0.106612	1	0.001 (-0.001, 0.004)	0.177823	1	-0.017 (-0.033, -0.002)	0.0272436	1	1.03 (0.98, 1.09)	0.198383	1	1.19 (1.1, 1.29)	1.44e-05	0.0420196	1.07 (1.01, 1.13)	0.0140386	1
MFAP5	1	0.41 (0.34, 0.49)	3.73095e-28	1.08944e-24	0.002 (0, 0.004)	0.0746434	1	-0.025 (-0.042, -0.009)	0.00273202	1	1.08 (1.03, 1.15)	0.00354973	1	1.16 (1.06, 1.27)	0.00115388	1	1.03 (0.97, 1.1)	0.295034	1
MFGE8	3	0.19 (0.11, 0.26)	2.78326e-07	0.000812711	0.005 (0.003, 0.007)	1.45247e-05	0.0424121	-0.028 (-0.044, -0.012)	0.000574456	1	1.07 (1.02, 1.13)	0.00791425	1	1.28 (1.18, 1.38)	3.18e-10	9.27e-07	1.06 (1, 1.12)	0.0373533	1
MGLL	1	0.24 (0.17, 0.3)	7.70328e-13	2.24936e-09	-0.001 (-0.003, 0.002)	0.620665	1	-0.022 (-0.037, -0.007)	0.00332273	1	1.02 (0.97, 1.07)	0.519862	1	0.99 (0.92, 1.07)	0.798025	1	1 (0.95, 1.05)	0.994856	1
MGMT	1	0.27 (0.2, 0.33)	9.12529e-16	2.66458e-12	-0.001 (-0.003, 0.001)	0.29847	1	-0.015 (-0.03, -0.001)	0.0396552	1	1 (0.95, 1.05)	0.946129	1	1.01 (0.94, 1.1)	0.739002	1	1.03 (0.97, 1.08)	0.344037	1
MIA	1	0.24 (0.17, 0.31)	1.41997e-11	4.14632e-08	0.002 (0, 0.005)	0.0285166	1	0.003 (-0.013, 0.019)	0.71	1	1.04 (0.99, 1.1)	0.108998	1	0.97 (0.89, 1.05)	0.47559	1	1.07 (1.02, 1.13)	0.0120294	1
MICALL2	0	0.14 (0.07, 0.21)	4.08402e-05	0.119253	0 (-0.002, 0.003)	0.699042	1	-0.016 (-0.031, -0.001)	0.0319979	1	1.02 (0.97, 1.07)	0.416701	1	0.97 (0.9, 1.05)	0.494833	1	1.01 (0.95, 1.06)	0.780686	1
MICB_MICA	1	0.16 (0.09, 0.22)	1.57917e-06	0.00461117	0.001 (-0.001, 0.003)	0.189293	1	-0.018 (-0.033, -0.004)	0.0139799	1	1.07 (1.02, 1.12)	0.00973205	1	1.1 (1.01, 1.19)	0.0221893	1	1.11 (1.05, 1.17)	0.000475559	1
MIF	1	0.42 (0.35, 0.48)	2.22545e-36	6.49832e-33	0.001 (-0.001, 0.003)	0.234957	1	-0.006 (-0.021, 0.008)	0.38523	1	1 (0.95, 1.04)	0.881157	1	1.02 (0.94, 1.1)	0.709415	1	1.04 (0.99, 1.1)	0.113098	1
MILR1	3	0.42 (0.35, 0.49)	1.58191e-35	4.61917e-32	0.006 (0.004, 0.008)	1.27466e-08	3.72201e-05	-0.008 (-0.023, 0.007)	0.275017	1	1.06 (1.01, 1.11)	0.0129089	1	1.2 (1.11, 1.29)	1.98e-06	0.00577856	1.11 (1.06, 1.17)	3.97e-05	0.115997
MINDY1	1	0.27 (0.2, 0.33)	1.78416e-15	5.20976e-12	-0.001 (-0.003, 0.001)	0.47158	1	-0.026 (-0.041, -0.011)	0.000624186	1	0.99 (0.95, 1.04)	0.786663	1	0.99 (0.91, 1.07)	0.738993	1	1 (0.95, 1.05)	0.950906	1
MINK1	1	0.3 (0.24, 0.37)	1.17772e-19	3.43896e-16	0.001 (-0.001, 0.003)	0.425435	1	-0.024 (-0.038, -0.009)	0.00166281	1	1.02 (0.98, 1.07)	0.336949	1	1.02 (0.95, 1.11)	0.57056	1	1.01 (0.96, 1.07)	0.695861	1
MITD1	1	0.33 (0.27, 0.4)	2.85667e-23	8.34147e-20	0 (-0.002, 0.002)	0.989735	1	-0.016 (-0.031, -0.001)	0.0310303	1	1.02 (0.97, 1.07)	0.486551	1	1.01 (0.94, 1.1)	0.745737	1	1.03 (0.97, 1.08)	0.35214	1
MKI67	1	0.2 (0.14, 0.27)	2.48737e-09	7.26312e-06	0.002 (0, 0.004)	0.0492749	1	-0.015 (-0.03, 0)	0.0575169	1	1.01 (0.96, 1.06)	0.679514	1	1.02 (0.94, 1.1)	0.608536	1	1.05 (1.01, 1.11)	0.028865	1
MLLT1	0	0.03 (-0.03, 0.1)	0.304776	1	0.001 (-0.001, 0.003)	0.19936	1	-0.005 (-0.02, 0.01)	0.499698	1	1 (0.95, 1.05)	0.941147	1	1.04 (0.96, 1.12)	0.371314	1	1.05 (0.99, 1.1)	0.0833244	1
MLN	1	0.34 (0.27, 0.41)	4.32219e-21	1.26208e-17	0.002 (0, 0.005)	0.0369004	1	-0.013 (-0.029, 0.003)	0.115074	1	1.07 (1.01, 1.12)	0.0125804	1	1.07 (0.98, 1.16)	0.130859	1	1.07 (1.01, 1.13)	0.0239158	1
MME	2	0.06 (-0.01, 0.13)	0.0853678	1	0.006 (0.004, 0.008)	7.44435e-08	0.000217375	-0.01 (-0.026, 0.005)	0.191826	1	1.07 (1.02, 1.13)	0.00478902	1	1.25 (1.16, 1.35)	6.75e-09	1.97e-05	1.06 (1.01, 1.12)	0.0242921	1
MMP1	2	0.64 (0.58, 0.71)	7.93123e-83	2.31592e-79	0.003 (0.001, 0.005)	0.0131645	1	-0.024 (-0.039, -0.009)	0.0014712	1	1.08 (1.02, 1.13)	0.00352091	1	0.97 (0.89, 1.05)	0.417983	1	1.15 (1.09, 1.21)	5.64e-07	0.00164703
MMP10	2	0.8 (0.74, 0.87)	6.0707e-127	1.7726e-123	0.005 (0.003, 0.007)	5.66912e-06	0.0165538	-0.024 (-0.039, -0.009)	0.00188444	1	1.06 (1.01, 1.12)	0.0101593	1	1 (0.93, 1.09)	0.921605	1	1.05 (1, 1.11)	0.0515805	1
MMP12	6	0.87 (0.8, 0.94)	5.1037e-121	1.4903e-117	0.01 (0.007, 0.012)	4.79113e-16	1.39901e-12	-0.065 (-0.081, -0.048)	2.24608e-14	6.55856e-11	1.27 (1.2, 1.33)	2.78e-20	8.1e-17	1.28 (1.18, 1.39)	5.33e-09	1.56e-05	1.36 (1.29, 1.43)	4.46e-30	1.3e-26
MMP13	0	0.04 (-0.02, 0.11)	0.204941	1	0.002 (0, 0.005)	0.0191456	1	0.004 (-0.011, 0.019)	0.58954	1	1.01 (0.96, 1.06)	0.641392	1	1.08 (1, 1.17)	0.0466595	1	1.06 (1.01, 1.12)	0.0217202	1
MMP15	0	0.05 (-0.01, 0.12)	0.119516	1	0 (-0.002, 0.002)	0.830568	1	-0.003 (-0.018, 0.012)	0.688291	1	0.98 (0.93, 1.03)	0.488976	1	1.03 (0.96, 1.1)	0.472002	1	1.04 (0.99, 1.09)	0.122887	1
MMP3	3	0.64 (0.55, 0.72)	4.45584e-49	1.3011e-45	0.01 (0.007, 0.012)	1.4996e-12	4.37884e-09	-0.017 (-0.036, 0.002)	0.0836709	1	1.13 (1.06, 1.2)	6.79e-05	0.198412	0.95 (0.86, 1.05)	0.311025	1	1.19 (1.11, 1.27)	1.04e-07	0.000303933
MMP7	5	0.41 (0.34, 0.48)	1.37224e-31	4.00694e-28	0.01 (0.007, 0.012)	2.81783e-18	8.22806e-15	-0.025 (-0.041, -0.01)	0.0015398	1	1.17 (1.11, 1.23)	1.96e-09	5.73e-06	1.28 (1.18, 1.4)	1.52e-08	4.44e-05	1.26 (1.19, 1.34)	3.29e-15	9.6e-12
MMP8	2	0.99 (0.93, 1.06)	5.008e-189	1.4623e-185	0.004 (0.001, 0.006)	0.000872796	1	-0.013 (-0.028, 0.002)	0.0913628	1	1.09 (1.03, 1.14)	0.000971087	1	1.16 (1.07, 1.26)	0.000269987	0.788362	1.23 (1.17, 1.3)	4.25e-15	1.24e-11
MMP9	3	0.94 (0.88, 1.01)	1.2409e-169	3.6234e-166	0.003 (0.001, 0.005)	0.00472252	1	-0.017 (-0.032, -0.002)	0.0248327	1	1.09 (1.04, 1.15)	0.0005901	1	1.21 (1.12, 1.31)	4.32e-06	0.0126142	1.2 (1.14, 1.27)	3.32e-11	9.7e-08
MMUT	1	0.21 (0.15, 0.28)	8.37191e-11	2.4446e-07	0 (-0.002, 0.002)	0.716153	1	0.007 (-0.008, 0.021)	0.365926	1	0.97 (0.92, 1.02)	0.196565	1	0.96 (0.88, 1.03)	0.255694	1	1.05 (1, 1.1)	0.0709864	1
MN1	0	0.04 (-0.03, 0.1)	0.236628	1	0.001 (-0.001, 0.003)	0.526067	1	0.006 (-0.009, 0.02)	0.427333	1	1.01 (0.96, 1.05)	0.797993	1	0.95 (0.87, 1.03)	0.186932	1	0.99 (0.94, 1.05)	0.847234	1
MNAT1	0	0.07 (0.01, 0.14)	0.0338008	1	0.002 (-0.001, 0.004)	0.160256	1	-0.011 (-0.026, 0.004)	0.161274	1	1.04 (0.99, 1.09)	0.0881923	1	0.98 (0.91, 1.07)	0.679505	1	1.04 (0.98, 1.09)	0.169306	1
MNDA	1	0.4 (0.33, 0.46)	1.56192e-30	4.56082e-27	0.002 (0, 0.004)	0.05607	1	0.007 (-0.008, 0.023)	0.338937	1	1.05 (1, 1.1)	0.0608402	1	1.05 (0.97, 1.13)	0.265157	1	1.08 (1.03, 1.14)	0.00179664	1
MOCS2	1	0.35 (0.29, 0.42)	8.36893e-26	2.44373e-22	0.003 (0.001, 0.005)	0.0046612	1	-0.026 (-0.041, -0.011)	0.000718978	1	1.01 (0.96, 1.06)	0.751184	1	1.07 (0.99, 1.15)	0.0992964	1	1.06 (1, 1.11)	0.043957	1
MOG	1	-0.13 (-0.2, -0.05)	0.000703592	1	0.007 (0.005, 0.01)	9.55976e-10	2.79145e-06	0.02 (0.003, 0.036)	0.0195024	1	1.01 (0.96, 1.06)	0.705621	1	0.89 (0.81, 0.96)	0.00504766	1	0.98 (0.93, 1.04)	0.55082	1
MORC3	0	0.04 (-0.02, 0.11)	0.184397	1	0.003 (0, 0.005)	0.0153566	1	0.013 (-0.002, 0.027)	0.0914816	1	1.02 (0.97, 1.06)	0.508545	1	0.94 (0.86, 1.02)	0.142115	1	1.01 (0.96, 1.07)	0.575044	1
MORF4L1	0	0.03 (-0.04, 0.09)	0.447091	1	0.002 (0, 0.004)	0.0305192	1	0.002 (-0.012, 0.017)	0.771108	1	0.97 (0.92, 1.02)	0.276881	1	1.01 (0.94, 1.09)	0.790196	1	1.03 (0.98, 1.08)	0.264499	1
MORF4L2	0	0.07 (0, 0.14)	0.0396173	1	0.002 (-0.001, 0.004)	0.143491	1	-0.004 (-0.019, 0.011)	0.630893	1	0.97 (0.93, 1.02)	0.301323	1	1.04 (0.97, 1.12)	0.302169	1	1.02 (0.96, 1.07)	0.562371	1
MORN4	0	0.04 (-0.03, 0.11)	0.222731	1	0 (-0.002, 0.002)	0.824604	1	0.003 (-0.012, 0.018)	0.706369	1	1 (0.95, 1.05)	0.945486	1	0.99 (0.92, 1.08)	0.90161	1	0.97 (0.92, 1.02)	0.244751	1
MPHOSPH8	1	0.42 (0.36, 0.49)	4.54225e-36	1.32634e-32	0.002 (0, 0.004)	0.135004	1	-0.028 (-0.043, -0.013)	0.000236346	0.69013	1.05 (1, 1.1)	0.0541335	1	1.07 (0.99, 1.15)	0.107596	1	1.06 (1, 1.11)	0.0349193	1
MPI	1	0.42 (0.35, 0.48)	2.81633e-36	8.22369e-33	0.001 (-0.001, 0.003)	0.189183	1	-0.027 (-0.041, -0.012)	0.00036045	1	1.04 (0.99, 1.09)	0.144401	1	1.04 (0.96, 1.12)	0.310039	1	1.06 (1.01, 1.12)	0.0261884	1
MPIG6B	1	0.41 (0.35, 0.48)	1.17892e-35	3.44245e-32	0 (-0.002, 0.002)	0.855717	1	-0.031 (-0.045, -0.016)	4.15599e-05	0.121355	1.03 (0.98, 1.08)	0.18468	1	1.01 (0.94, 1.1)	0.715792	1	1.03 (0.98, 1.09)	0.205016	1
MPO	3	0.89 (0.83, 0.96)	1.0996e-150	3.2109e-147	0.006 (0.004, 0.008)	1.20908e-08	3.5305e-05	-0.001 (-0.016, 0.015)	0.945196	1	1.03 (0.99, 1.09)	0.171397	1	1.15 (1.07, 1.24)	0.000203996	0.595668	1.14 (1.08, 1.2)	4.52e-07	0.00131944
MPRIP	0	0.05 (-0.02, 0.11)	0.17336	1	0 (-0.002, 0.002)	0.723154	1	-0.005 (-0.02, 0.01)	0.513849	1	1.04 (0.99, 1.09)	0.113823	1	1.01 (0.94, 1.09)	0.724424	1	1.02 (0.96, 1.07)	0.539648	1
MRC1	5	0.93 (0.87, 1)	1.7039e-150	4.9754e-147	0.011 (0.009, 0.013)	5.51855e-23	1.61142e-19	-0.05 (-0.066, -0.034)	9.85413e-10	2.87741e-06	1.12 (1.06, 1.18)	2.14e-05	0.0625751	1.21 (1.12, 1.31)	3.75e-06	0.0109607	1.23 (1.16, 1.29)	1.63e-13	4.77e-10
MRI1	1	0.18 (0.11, 0.24)	1.36292e-07	0.000397972	0.002 (0, 0.004)	0.0925943	1	0.001 (-0.014, 0.016)	0.897573	1	0.97 (0.93, 1.02)	0.266161	1	1.06 (0.98, 1.15)	0.126728	1	0.97 (0.92, 1.03)	0.336791	1
MRPL24	0	0.14 (0.07, 0.2)	2.86064e-05	0.0835307	0.003 (0.001, 0.005)	0.0119557	1	-0.001 (-0.015, 0.014)	0.946077	1	1.02 (0.97, 1.07)	0.42368	1	1.03 (0.96, 1.11)	0.395784	1	1.06 (1.01, 1.11)	0.0188554	1
MRPL28	0	0 (-0.07, 0.06)	0.977603	1	0 (-0.002, 0.002)	0.889159	1	0.001 (-0.014, 0.016)	0.914626	1	1.03 (0.99, 1.08)	0.140809	1	0.97 (0.88, 1.06)	0.453946	1	1.01 (0.96, 1.07)	0.632174	1
MRPL46	1	0.34 (0.28, 0.41)	4.27602e-25	1.2486e-21	0.001 (-0.001, 0.003)	0.450413	1	-0.015 (-0.029, 0)	0.051496	1	1 (0.96, 1.05)	0.891047	1	1.03 (0.96, 1.11)	0.365534	1	1.04 (0.99, 1.09)	0.155435	1
MRPL52	0	0.06 (-0.01, 0.12)	0.0903916	1	0 (-0.002, 0.002)	0.773019	1	-0.003 (-0.018, 0.012)	0.690352	1	0.97 (0.93, 1.02)	0.264771	1	0.96 (0.88, 1.04)	0.291083	1	1.02 (0.97, 1.07)	0.478618	1
MRPL58	1	0.43 (0.37, 0.5)	7.99505e-38	2.33456e-34	0.002 (0, 0.004)	0.0541286	1	-0.025 (-0.04, -0.011)	0.000783852	1	1.02 (0.98, 1.07)	0.352553	1	0.98 (0.9, 1.06)	0.607937	1	1.06 (1.01, 1.12)	0.0154098	1
MRPS16	0	0.07 (0, 0.13)	0.0448692	1	-0.001 (-0.003, 0.001)	0.410376	1	-0.013 (-0.028, 0.002)	0.0867219	1	1.01 (0.96, 1.06)	0.83992	1	0.94 (0.86, 1.03)	0.173949	1	1.02 (0.97, 1.08)	0.41308	1
MSLN	5	0.76 (0.69, 0.83)	9.7977e-104	2.8609e-100	0.008 (0.006, 0.011)	4.31607e-14	1.26029e-10	-0.052 (-0.067, -0.036)	1.06235e-10	3.10206e-07	1.15 (1.1, 1.2)	5.3e-09	1.55e-05	1.1 (1.02, 1.19)	0.019488	1	1.27 (1.21, 1.33)	4.13e-22	1.21e-18
MSLNL	0	-0.01 (-0.08, 0.05)	0.673921	1	0 (-0.002, 0.002)	0.936842	1	0.007 (-0.008, 0.021)	0.363027	1	0.98 (0.93, 1.02)	0.324916	1	0.9 (0.83, 0.98)	0.0115705	1	0.95 (0.9, 1)	0.0416622	1
MSMB	2	0.46 (0.39, 0.53)	9.44747e-37	2.75866e-33	0.003 (0.001, 0.006)	0.00324153	1	-0.016 (-0.032, 0)	0.0538422	1	1.05 (1, 1.11)	0.0523858	1	1.03 (0.94, 1.12)	0.543502	1	1.16 (1.09, 1.22)	3.59e-07	0.00104796
MSR1	5	0.76 (0.69, 0.83)	5.00071e-97	1.46021e-93	0.013 (0.01, 0.015)	4.67288e-28	1.36448e-24	-0.032 (-0.049, -0.016)	7.89398e-05	0.230504	1.16 (1.1, 1.22)	3.03e-08	8.83e-05	1.45 (1.34, 1.58)	6.51e-19	1.9e-15	1.3 (1.23, 1.38)	5.15e-19	1.5e-15
MSRA	1	0.41 (0.35, 0.48)	1.83897e-35	5.36979e-32	0.001 (-0.001, 0.003)	0.300549	1	-0.024 (-0.039, -0.01)	0.00120193	1	1.03 (0.98, 1.08)	0.210405	1	1.02 (0.94, 1.1)	0.675644	1	1.04 (0.99, 1.1)	0.123783	1
MST1	0	0.09 (0.03, 0.16)	0.00644396	1	0.002 (0, 0.004)	0.123468	1	-0.012 (-0.027, 0.002)	0.101051	1	1.04 (0.99, 1.1)	0.130387	1	0.98 (0.91, 1.06)	0.604042	1	1 (0.95, 1.06)	0.912725	1
MSTN	3	-0.48 (-0.55, -0.4)	1.14416e-36	3.34095e-33	-0.009 (-0.012, -0.007)	1.07504e-14	3.13913e-11	0.015 (-0.002, 0.032)	0.0790051	1	0.9 (0.85, 0.95)	0.000114687	0.334887	1.13 (1.04, 1.23)	0.00599793	1	0.8 (0.75, 0.85)	9.5e-14	2.77e-10
MTDH	1	0.58 (0.52, 0.65)	3.09793e-66	9.04597e-63	0.002 (0, 0.004)	0.0871577	1	-0.029 (-0.044, -0.014)	0.000166256	0.485468	1.04 (0.99, 1.09)	0.148737	1	1.07 (1, 1.16)	0.0650055	1	1.06 (1, 1.11)	0.037045	1
MTHFD2	0	0.09 (0.02, 0.16)	0.0084059	1	0.001 (-0.001, 0.003)	0.355096	1	-0.005 (-0.02, 0.01)	0.528176	1	1.02 (0.97, 1.07)	0.500308	1	0.99 (0.91, 1.07)	0.731299	1	1.05 (1, 1.11)	0.0417615	1
MTHFSD	1	0.37 (0.31, 0.44)	2.56464e-28	7.48875e-25	0.002 (0, 0.004)	0.130052	1	-0.012 (-0.027, 0.003)	0.124162	1	1.03 (0.98, 1.08)	0.198113	1	1.09 (1, 1.18)	0.0378262	1	1.02 (0.96, 1.07)	0.526493	1
MTIF3	1	0.57 (0.5, 0.63)	3.66329e-63	1.06968e-59	0.001 (-0.001, 0.003)	0.20414	1	-0.03 (-0.045, -0.015)	7.71139e-05	0.225173	1.05 (1, 1.1)	0.067833	1	1.01 (0.93, 1.09)	0.861813	1	1.05 (1, 1.11)	0.0656009	1
MTPN	0	-0.01 (-0.07, 0.05)	0.767501	1	0 (-0.002, 0.002)	0.977066	1	0.01 (-0.005, 0.024)	0.197144	1	0.99 (0.94, 1.03)	0.558978	1	0.96 (0.89, 1.05)	0.364381	1	1 (0.95, 1.06)	0.864494	1
MTR	0	0.11 (0.04, 0.17)	0.00108684	1	0.001 (-0.001, 0.003)	0.179651	1	-0.011 (-0.026, 0.004)	0.150102	1	1.02 (0.97, 1.07)	0.429873	1	0.96 (0.89, 1.05)	0.38784	1	1.03 (0.98, 1.08)	0.324527	1
MTSS1	0	0.11 (0.04, 0.17)	0.0014352	1	0.001 (-0.001, 0.003)	0.239814	1	-0.021 (-0.036, -0.006)	0.00504684	1	1 (0.95, 1.05)	0.935145	1	1.02 (0.95, 1.11)	0.55649	1	0.97 (0.92, 1.03)	0.307153	1
MTSS2	1	0.27 (0.2, 0.33)	1.73297e-15	5.06027e-12	0.002 (0, 0.004)	0.0745403	1	-0.014 (-0.028, 0.001)	0.0751536	1	1.02 (0.97, 1.07)	0.473243	1	1.04 (0.96, 1.12)	0.323918	1	1 (0.95, 1.06)	0.926112	1
MTUS1	3	0.55 (0.49, 0.62)	8.51405e-59	2.4861e-55	0.005 (0.003, 0.008)	5.79819e-07	0.00169307	-0.027 (-0.042, -0.012)	0.000471729	1	1.06 (1.01, 1.11)	0.0109502	1	1.18 (1.11, 1.26)	6.55e-07	0.00191303	1.1 (1.05, 1.15)	5.52e-05	0.161257
MUC13	0	0.05 (-0.02, 0.12)	0.1454	1	0.004 (0.002, 0.006)	0.000294874	0.861033	-0.019 (-0.035, -0.004)	0.0159906	1	1.01 (0.96, 1.06)	0.778092	1	1.16 (1.07, 1.26)	0.000523335	1	1.07 (1.01, 1.13)	0.0161585	1
MUC16	0	0.11 (0.04, 0.17)	0.0010535	1	-0.001 (-0.003, 0.001)	0.4081	1	-0.006 (-0.02, 0.009)	0.456262	1	1 (0.95, 1.05)	0.931418	1	1.02 (0.94, 1.1)	0.660378	1	1.09 (1.03, 1.15)	0.0022394	1
MUC2	1	-0.17 (-0.24, -0.11)	2.51261e-07	0.000733683	0.002 (-0.001, 0.004)	0.150076	1	-0.032 (-0.046, -0.017)	3.12919e-05	0.0913723	1.01 (0.96, 1.06)	0.766089	1	1.01 (0.94, 1.09)	0.737993	1	0.98 (0.93, 1.04)	0.551894	1
MUCL3	0	0.02 (-0.05, 0.09)	0.572574	1	-0.002 (-0.004, 0)	0.0760928	1	-0.006 (-0.021, 0.009)	0.414961	1	0.98 (0.93, 1.03)	0.373641	1	0.91 (0.83, 1)	0.057046	1	0.94 (0.89, 1)	0.0588583	1
MVK	4	0.66 (0.59, 0.73)	1.55293e-77	4.53456e-74	0.004 (0.002, 0.006)	0.000657449	1	-0.039 (-0.055, -0.024)	1.06025e-06	0.00309594	1.07 (1.01, 1.12)	0.0130656	1	1.27 (1.17, 1.37)	9.01e-10	2.63e-06	1.13 (1.07, 1.19)	1.19e-05	0.0348582
MXRA8	3	-0.66 (-0.73, -0.58)	1.27037e-64	3.70947e-61	-0.005 (-0.008, -0.003)	2.66203e-05	0.0777313	0.008 (-0.009, 0.025)	0.348112	1	0.87 (0.82, 0.92)	5.55e-07	0.00162075	0.82 (0.75, 0.89)	9.98e-06	0.0291504	0.91 (0.85, 0.97)	0.00209394	1
MYBPC1	2	0.24 (0.17, 0.31)	6.50808e-11	1.90036e-07	0.005 (0.003, 0.008)	2.63825e-06	0.00770368	0 (-0.017, 0.016)	0.964335	1	1.09 (1.04, 1.15)	0.000280496	0.819047	1.07 (0.99, 1.16)	0.0750553	1	1.11 (1.05, 1.17)	0.000123526	0.360697
MYBPC2	1	0.22 (0.15, 0.29)	1.33101e-10	3.88654e-07	0.004 (0.002, 0.006)	0.000277566	0.810492	-0.003 (-0.018, 0.012)	0.718249	1	1.07 (1.02, 1.12)	0.00415796	1	1.03 (0.95, 1.11)	0.490028	1	1.07 (1.02, 1.12)	0.0107536	1
MYCBP2	1	0.33 (0.27, 0.4)	1.34622e-23	3.93095e-20	0.001 (-0.001, 0.004)	0.154394	1	-0.005 (-0.019, 0.01)	0.539765	1	1.01 (0.97, 1.06)	0.581576	1	1.02 (0.94, 1.1)	0.669539	1	1.03 (0.98, 1.08)	0.301378	1
MYDGF	1	0.52 (0.45, 0.58)	4.31454e-53	1.25985e-49	0.002 (0, 0.004)	0.127635	1	-0.032 (-0.047, -0.017)	3.1287e-05	0.091358	1.03 (0.98, 1.08)	0.245293	1	1.08 (1, 1.17)	0.0555817	1	1.06 (1.01, 1.12)	0.0274129	1
MYH4	0	-0.06 (-0.12, 0.01)	0.0718451	1	0 (-0.002, 0.002)	0.906392	1	0.006 (-0.009, 0.02)	0.428264	1	0.96 (0.91, 1.01)	0.094387	1	0.99 (0.91, 1.07)	0.708692	1	1.03 (0.98, 1.09)	0.241779	1
MYH7B	0	-0.01 (-0.07, 0.06)	0.85459	1	0 (-0.002, 0.002)	0.699239	1	0.002 (-0.012, 0.017)	0.748118	1	1.01 (0.97, 1.06)	0.600038	1	1.01 (0.94, 1.09)	0.77677	1	1 (0.95, 1.05)	0.881879	1
MYH9	1	0.4 (0.33, 0.46)	8.45879e-32	2.46997e-28	0.002 (-0.001, 0.004)	0.139346	1	-0.02 (-0.035, -0.005)	0.0082615	1	1.04 (0.99, 1.09)	0.108736	1	0.98 (0.91, 1.06)	0.600762	1	1.01 (0.96, 1.06)	0.734501	1
MYL1	0	0.07 (0, 0.13)	0.053336	1	0.002 (0, 0.004)	0.0703197	1	0.012 (-0.003, 0.027)	0.120229	1	1.07 (1.02, 1.12)	0.00379028	1	1.01 (0.93, 1.09)	0.89422	1	1.06 (1.01, 1.11)	0.0168564	1
MYL3	0	0.12 (0.05, 0.19)	0.000751819	1	0.003 (0.001, 0.005)	0.00699355	1	-0.006 (-0.022, 0.01)	0.462741	1	1.06 (1, 1.11)	0.034688	1	1.07 (0.98, 1.15)	0.114393	1	1.05 (1, 1.11)	0.055801	1
MYL4	0	0.04 (-0.03, 0.11)	0.254925	1	0.002 (0, 0.005)	0.0330114	1	0.01 (-0.006, 0.025)	0.229548	1	1 (0.95, 1.05)	0.899508	1	1.02 (0.94, 1.1)	0.626801	1	1.06 (1, 1.11)	0.0418267	1
MYL6B	0	0.09 (0.03, 0.16)	0.0065792	1	0 (-0.002, 0.002)	0.809667	1	-0.013 (-0.028, 0.002)	0.083785	1	0.98 (0.93, 1.02)	0.324383	1	0.87 (0.79, 0.95)	0.00201099	1	0.99 (0.94, 1.04)	0.667969	1
MYLPF	2	0.14 (0.06, 0.21)	0.000190017	0.55485	0.005 (0.003, 0.008)	3.45917e-06	0.0101008	0.005 (-0.012, 0.021)	0.580751	1	1.11 (1.06, 1.15)	3.89e-06	0.011373	1.01 (0.93, 1.09)	0.785336	1	1.09 (1.04, 1.15)	0.000372773	1
MYO6	0	0.14 (0.07, 0.21)	3.07004e-05	0.0896451	-0.001 (-0.003, 0.001)	0.568735	1	-0.012 (-0.027, 0.003)	0.113855	1	1.02 (0.97, 1.07)	0.37096	1	1 (0.92, 1.09)	0.922627	1	1.06 (1.01, 1.12)	0.0132592	1
MYO9B	1	0.2 (0.13, 0.26)	3.70158e-09	1.08086e-05	0.002 (0, 0.004)	0.0615497	1	-0.014 (-0.029, 0.001)	0.0670526	1	1.01 (0.97, 1.06)	0.551176	1	0.97 (0.9, 1.05)	0.525323	1	1.02 (0.97, 1.08)	0.396315	1
MYOC	0	-0.11 (-0.18, -0.05)	0.000870764	1	-0.003 (-0.005, -0.001)	0.00246705	1	0.001 (-0.014, 0.016)	0.869996	1	0.97 (0.92, 1.01)	0.16597	1	0.94 (0.87, 1.02)	0.130275	1	1 (0.95, 1.06)	0.950494	1
MYOM1	0	0.08 (0.02, 0.15)	0.0139445	1	0 (-0.002, 0.002)	0.859128	1	-0.005 (-0.02, 0.009)	0.469985	1	1.01 (0.97, 1.06)	0.542777	1	0.95 (0.87, 1.03)	0.242371	1	1.06 (1.01, 1.11)	0.0150619	1
MYOM2	0	0.07 (0.01, 0.14)	0.0302949	1	0.002 (0, 0.004)	0.076125	1	-0.006 (-0.021, 0.009)	0.41911	1	1.04 (0.99, 1.09)	0.103782	1	1 (0.92, 1.08)	0.952016	1	1.06 (1.01, 1.11)	0.0220343	1
MYOM3	0	-0.03 (-0.1, 0.04)	0.352834	1	0.002 (0, 0.004)	0.112593	1	0 (-0.015, 0.016)	0.975562	1	1.05 (1, 1.1)	0.0698381	1	1.02 (0.95, 1.11)	0.56295	1	1.05 (0.99, 1.11)	0.110544	1
MZB1	6	1.41 (1.35, 1.48)	0	0	0.006 (0.004, 0.008)	2.18819e-08	6.38952e-05	-0.081 (-0.096, -0.065)	1.7661e-24	5.15703e-21	1.18 (1.13, 1.24)	6.81e-12	1.99e-08	1.19 (1.11, 1.29)	6.84e-06	0.0199838	1.2 (1.14, 1.27)	2.22e-12	6.5e-09
MZT1	0	0.13 (0.06, 0.19)	0.00015646	0.456865	0.001 (-0.001, 0.003)	0.455817	1	-0.009 (-0.024, 0.006)	0.241116	1	1.02 (0.97, 1.07)	0.500952	1	0.98 (0.9, 1.06)	0.567872	1	1 (0.94, 1.05)	0.870145	1
NAA10	1	0.19 (0.12, 0.25)	1.86813e-08	5.45494e-05	0.001 (-0.001, 0.003)	0.343279	1	0.006 (-0.008, 0.021)	0.392624	1	0.98 (0.93, 1.03)	0.426949	1	0.99 (0.92, 1.07)	0.827897	1	1.04 (0.99, 1.1)	0.0995344	1
NAA80	1	0.28 (0.21, 0.34)	2.7317e-16	7.97655e-13	0.001 (-0.001, 0.003)	0.374846	1	-0.024 (-0.039, -0.009)	0.0016358	1	0.99 (0.94, 1.03)	0.570094	1	1.01 (0.93, 1.09)	0.824547	1	0.99 (0.94, 1.05)	0.769153	1
NAAA	0	-0.04 (-0.11, 0.02)	0.187751	1	0.002 (0, 0.005)	0.0182645	1	-0.015 (-0.03, 0)	0.0430837	1	0.99 (0.95, 1.04)	0.773644	1	0.95 (0.88, 1.03)	0.20778	1	1.01 (0.96, 1.06)	0.72857	1
NACC1	1	0.35 (0.29, 0.42)	2.45775e-25	7.17663e-22	0.003 (0.001, 0.005)	0.00176638	1	-0.009 (-0.024, 0.006)	0.22517	1	1.03 (0.98, 1.08)	0.25002	1	1.08 (1, 1.16)	0.0630871	1	1.08 (1.02, 1.14)	0.00387169	1
NADK	1	0.62 (0.55, 0.69)	7.7937e-69	2.27576e-65	0.002 (-0.001, 0.004)	0.132677	1	-0.013 (-0.029, 0.003)	0.109891	1	1.05 (1, 1.1)	0.0617551	1	1.08 (0.99, 1.17)	0.076071	1	1.09 (1.03, 1.15)	0.00123824	1
NAGA	1	0.17 (0.1, 0.23)	6.61321e-07	0.00193106	0 (-0.002, 0.002)	0.951973	1	-0.028 (-0.043, -0.013)	0.000199736	0.58323	0.96 (0.92, 1.02)	0.179755	1	1.03 (0.96, 1.12)	0.402757	1	1.01 (0.96, 1.06)	0.760284	1
NAGK	1	0.45 (0.38, 0.51)	1.03111e-38	3.01083e-35	0.001 (-0.001, 0.004)	0.178721	1	-0.016 (-0.032, -0.001)	0.0337645	1	1.03 (0.98, 1.08)	0.284961	1	1.03 (0.95, 1.11)	0.495991	1	1 (0.95, 1.06)	0.858443	1
NAGPA	1	-0.12 (-0.19, -0.05)	0.000611342	1	0.004 (0.001, 0.006)	0.00105307	1	0.008 (-0.007, 0.024)	0.276752	1	0.99 (0.94, 1.04)	0.57489	1	1.25 (1.16, 1.35)	2.22e-08	6.47e-05	0.99 (0.94, 1.05)	0.824155	1
NAMPT	2	0.48 (0.41, 0.54)	3.3105e-41	9.66666e-38	0.001 (-0.001, 0.004)	0.192883	1	-0.001 (-0.017, 0.015)	0.901702	1	1.04 (0.99, 1.09)	0.107746	1	1.07 (0.99, 1.15)	0.100154	1	1.12 (1.07, 1.18)	1.08e-06	0.00315833
NAP1L4	1	0.23 (0.16, 0.3)	1.92758e-11	5.62855e-08	0.001 (-0.001, 0.003)	0.196615	1	-0.001 (-0.016, 0.014)	0.916239	1	0.98 (0.94, 1.03)	0.465835	1	0.96 (0.89, 1.04)	0.370498	1	1.04 (0.99, 1.1)	0.155912	1
NAPRT	0	0.09 (0.02, 0.15)	0.0107726	1	0.001 (-0.001, 0.004)	0.160074	1	0.006 (-0.009, 0.02)	0.467718	1	0.99 (0.94, 1.04)	0.720893	1	1.01 (0.93, 1.09)	0.895768	1	1.01 (0.95, 1.06)	0.835652	1
NARS1	1	0.2 (0.14, 0.27)	1.21751e-09	3.55514e-06	0.001 (-0.001, 0.003)	0.479448	1	-0.021 (-0.036, -0.007)	0.0046318	1	0.99 (0.94, 1.04)	0.671539	1	1 (0.93, 1.08)	0.971524	1	1.02 (0.96, 1.07)	0.530527	1
NBL1	4	0.84 (0.76, 0.91)	8.4727e-107	2.474e-103	0.011 (0.009, 0.013)	2.17407e-19	6.34828e-16	-0.032 (-0.049, -0.015)	0.000206353	0.60255	1.15 (1.09, 1.22)	2.09e-07	0.000609918	1.2 (1.1, 1.32)	4.27e-05	0.124557	1.27 (1.2, 1.35)	5.29e-16	1.55e-12
NBN	1	0.33 (0.26, 0.4)	2.65764e-21	7.76029e-18	0.002 (0, 0.004)	0.118777	1	-0.009 (-0.025, 0.006)	0.236709	1	1.06 (1.01, 1.11)	0.0136994	1	1.03 (0.96, 1.12)	0.415601	1	1.06 (1.01, 1.11)	0.0173157	1
NCAM1	1	-0.46 (-0.53, -0.39)	2.66392e-38	7.77865e-35	-0.003 (-0.005, -0.001)	0.00459146	1	0.016 (0.001, 0.032)	0.0397413	1	0.95 (0.9, 1)	0.037718	1	0.93 (0.86, 1.01)	0.0979611	1	0.93 (0.88, 0.98)	0.012058	1
NCAM2	1	-0.25 (-0.32, -0.18)	8.98236e-13	2.62285e-09	-0.002 (-0.004, 0)	0.126143	1	-0.011 (-0.026, 0.005)	0.177578	1	0.97 (0.92, 1.02)	0.232153	1	0.91 (0.84, 0.98)	0.020199	1	1.03 (0.97, 1.09)	0.295852	1
NCAN	2	-0.41 (-0.48, -0.34)	3.05106e-28	8.90911e-25	-0.001 (-0.004, 0.001)	0.233936	1	0.011 (-0.006, 0.027)	0.206679	1	0.9 (0.86, 0.95)	0.000116282	0.339543	0.83 (0.77, 0.91)	2.07e-05	0.0603792	0.88 (0.83, 0.93)	7.99e-06	0.0233417
NCF2	1	0.51 (0.44, 0.57)	4.09346e-50	1.19529e-46	0.002 (0, 0.004)	0.0292235	1	-0.001 (-0.016, 0.014)	0.910899	1	1.02 (0.98, 1.07)	0.341846	1	1.05 (0.97, 1.13)	0.268827	1	1.1 (1.04, 1.16)	0.000269309	0.786384
NCK2	1	0.37 (0.3, 0.43)	1.84937e-28	5.40015e-25	0.001 (-0.001, 0.003)	0.573698	1	-0.028 (-0.043, -0.013)	0.000194361	0.567536	1.03 (0.98, 1.08)	0.268124	1	1 (0.92, 1.08)	0.923926	1	1.03 (0.98, 1.08)	0.284717	1
NCLN	0	0.12 (0.05, 0.18)	0.000343962	1	0.002 (0, 0.004)	0.0264895	1	-0.018 (-0.032, -0.004)	0.0145411	1	1 (0.95, 1.05)	0.979958	1	1.02 (0.94, 1.1)	0.657529	1	1 (0.94, 1.05)	0.875463	1
NCR1	1	0.68 (0.61, 0.75)	1.53113e-82	4.4709e-79	0.005 (0.003, 0.007)	2.27369e-05	0.0663918	-0.015 (-0.031, 0.001)	0.05994	1	1.08 (1.03, 1.14)	0.00236489	1	1.08 (0.99, 1.17)	0.0790957	1	1.08 (1.03, 1.15)	0.00390565	1
NCR3LG1	3	0.51 (0.44, 0.58)	6.44601e-43	1.88223e-39	0.009 (0.006, 0.011)	4.0678e-13	1.1878e-09	-0.01 (-0.026, 0.007)	0.244252	1	1.01 (0.96, 1.06)	0.775495	1	1.11 (1.02, 1.21)	0.0135828	1	1.17 (1.1, 1.23)	5.92e-08	0.000172738
NCS1	2	-0.45 (-0.52, -0.37)	1.78722e-30	5.21867e-27	0.009 (0.006, 0.011)	1.21305e-12	3.54211e-09	0 (-0.017, 0.017)	0.992455	1	1.03 (0.97, 1.09)	0.336453	1	1.03 (0.94, 1.13)	0.550075	1	1.03 (0.97, 1.1)	0.302578	1
NDRG1	0	0.13 (0.07, 0.2)	6.88851e-05	0.201144	0 (-0.002, 0.002)	0.897589	1	-0.005 (-0.02, 0.01)	0.494722	1	1.02 (0.97, 1.07)	0.393911	1	0.98 (0.91, 1.06)	0.656229	1	1.03 (0.98, 1.08)	0.231579	1
NDST1	0	0.04 (-0.03, 0.11)	0.227057	1	0 (-0.002, 0.002)	0.85742	1	-0.009 (-0.023, 0.006)	0.25655	1	1.02 (0.98, 1.07)	0.281726	1	0.92 (0.84, 1.01)	0.0764026	1	0.98 (0.93, 1.04)	0.509138	1
NDUFA5	1	0.28 (0.21, 0.34)	1.04138e-16	3.04082e-13	0.003 (0.001, 0.005)	0.00587771	1	-0.024 (-0.039, -0.01)	0.0012194	1	0.99 (0.95, 1.04)	0.793349	1	1.01 (0.93, 1.09)	0.803861	1	1.04 (0.99, 1.1)	0.154134	1
NDUFB7	1	0.4 (0.33, 0.46)	5.13782e-32	1.50024e-28	0 (-0.002, 0.002)	0.749663	1	-0.028 (-0.043, -0.013)	0.000285802	0.834543	1.01 (0.96, 1.06)	0.627436	1	1 (0.93, 1.09)	0.927484	1	1.01 (0.95, 1.06)	0.83568	1
NDUFS6	1	0.35 (0.29, 0.42)	4.79395e-26	1.39983e-22	0.003 (0.001, 0.005)	0.00108228	1	-0.012 (-0.026, 0.003)	0.12021	1	1.05 (1, 1.1)	0.0538069	1	1.06 (0.98, 1.14)	0.149786	1	1.07 (1.01, 1.12)	0.0123282	1
NEB	0	0.1 (0.03, 0.16)	0.00448432	1	0.003 (0.001, 0.005)	0.00330423	1	-0.007 (-0.022, 0.008)	0.332537	1	0.99 (0.94, 1.04)	0.743236	1	1.02 (0.94, 1.1)	0.690668	1	1.08 (1.03, 1.13)	0.0013401	1
NECAP2	1	0.24 (0.17, 0.31)	9.64919e-13	2.81756e-09	0 (-0.002, 0.002)	0.745321	1	-0.006 (-0.021, 0.009)	0.404319	1	0.99 (0.95, 1.04)	0.761078	1	0.99 (0.92, 1.07)	0.843274	1	1.02 (0.97, 1.07)	0.485446	1
NECTIN1	0	0.07 (0, 0.13)	0.0515824	1	0.001 (-0.001, 0.003)	0.225207	1	0.015 (0, 0.031)	0.0449832	1	0.97 (0.92, 1.02)	0.180801	1	1.01 (0.94, 1.09)	0.745125	1	1.01 (0.96, 1.07)	0.587119	1
NECTIN2	6	1.28 (1.21, 1.35)	2.29e-275	6.67e-272	0.014 (0.012, 0.017)	4.44998e-35	1.29939e-31	-0.041 (-0.058, -0.025)	5.67595e-07	0.00165738	1.14 (1.08, 1.2)	3.42e-07	0.000999638	1.28 (1.18, 1.4)	2.86e-09	8.34e-06	1.32 (1.25, 1.39)	4.46e-23	1.3e-19
NECTIN4	3	0.85 (0.78, 0.92)	7.515e-113	2.1944e-109	0.01 (0.008, 0.013)	2.51533e-18	7.34477e-15	-0.016 (-0.032, 0.001)	0.0668201	1	1.05 (1, 1.11)	0.05243	1	1.06 (0.97, 1.16)	0.197872	1	1.26 (1.2, 1.33)	4.77e-18	1.39e-14
NEDD4L	0	0.13 (0.06, 0.19)	9.94413e-05	0.290369	0 (-0.002, 0.002)	0.985902	1	0.013 (-0.002, 0.027)	0.0928345	1	0.96 (0.91, 1)	0.0536703	1	1.01 (0.93, 1.09)	0.834862	1	0.98 (0.93, 1.03)	0.50075	1
NEDD9	1	0.25 (0.18, 0.31)	6.44104e-13	1.88078e-09	0.002 (0, 0.004)	0.0456558	1	-0.006 (-0.021, 0.009)	0.451511	1	0.98 (0.93, 1.03)	0.442902	1	1.06 (0.98, 1.14)	0.139863	1	1.05 (1, 1.11)	0.0431018	1
NEFL	4	0.46 (0.39, 0.54)	5.1672e-32	1.50882e-28	0.012 (0.01, 0.015)	2.11374e-23	6.17212e-20	-0.022 (-0.04, -0.005)	0.0118958	1	1.15 (1.09, 1.21)	2.32e-07	0.000676346	1.03 (0.94, 1.12)	0.547644	1	1.4 (1.34, 1.46)	2.9e-48	8.46e-45
NEK7	1	0.18 (0.11, 0.24)	1.31254e-07	0.000383261	0.001 (-0.001, 0.003)	0.307447	1	-0.007 (-0.022, 0.007)	0.332712	1	1.03 (0.98, 1.08)	0.251873	1	1.03 (0.96, 1.11)	0.430606	1	1.01 (0.95, 1.06)	0.839334	1
NELL1	1	-0.13 (-0.2, -0.06)	0.000130708	0.381668	-0.006 (-0.008, -0.004)	2.17308e-07	0.000634539	0.015 (0, 0.03)	0.0509715	1	0.95 (0.91, 1)	0.0565446	1	0.96 (0.89, 1.05)	0.382379	1	0.93 (0.88, 0.98)	0.00787597	1
NELL2	1	0.06 (-0.01, 0.12)	0.100003	1	-0.001 (-0.004, 0.001)	0.17688	1	-0.036 (-0.051, -0.02)	5.14852e-06	0.0150337	0.99 (0.94, 1.04)	0.771956	1	1.04 (0.96, 1.13)	0.31523	1	0.97 (0.92, 1.02)	0.284607	1
NENF	0	0.08 (0.01, 0.15)	0.0178911	1	0.002 (0, 0.004)	0.0574859	1	-0.015 (-0.03, 0)	0.0453918	1	0.97 (0.92, 1.02)	0.190124	1	0.97 (0.89, 1.05)	0.458539	1	1.02 (0.97, 1.07)	0.461651	1
NEO1	0	-0.1 (-0.17, -0.03)	0.00411394	1	0.001 (-0.001, 0.003)	0.25883	1	-0.006 (-0.022, 0.01)	0.450881	1	0.97 (0.92, 1.02)	0.262744	1	1.09 (1.01, 1.18)	0.0256571	1	0.98 (0.93, 1.04)	0.55571	1
NEXN	1	0.23 (0.17, 0.3)	5.1987e-12	1.51802e-08	0 (-0.002, 0.002)	0.794329	1	-0.017 (-0.031, -0.002)	0.0285708	1	1 (0.96, 1.05)	0.937616	1	0.99 (0.92, 1.07)	0.780274	1	1 (0.95, 1.06)	0.911878	1
NFASC	2	0.11 (0.03, 0.18)	0.00481497	1	0.004 (0.001, 0.006)	0.00181219	1	-0.032 (-0.049, -0.016)	0.000133217	0.388994	1.08 (1.02, 1.14)	0.00523185	1	1.57 (1.45, 1.69)	6.16e-31	1.8e-27	1.15 (1.08, 1.22)	2.69e-06	0.00784398
NFAT5	1	0.19 (0.12, 0.25)	4.19268e-08	0.000122426	0.001 (-0.001, 0.003)	0.48584	1	-0.019 (-0.034, -0.004)	0.0108825	1	1.01 (0.96, 1.06)	0.610804	1	0.98 (0.91, 1.07)	0.703664	1	0.99 (0.94, 1.05)	0.820917	1
NFATC1	1	0.15 (0.09, 0.22)	4.28112e-06	0.0125009	0 (-0.002, 0.002)	0.85758	1	-0.017 (-0.032, -0.002)	0.0221999	1	0.99 (0.94, 1.04)	0.596646	1	0.99 (0.92, 1.07)	0.854932	1	0.99 (0.94, 1.05)	0.749695	1
NFATC3	1	0.27 (0.2, 0.34)	1.49001e-15	4.35082e-12	0.002 (0, 0.004)	0.0358282	1	-0.019 (-0.034, -0.004)	0.010922	1	1.04 (0.99, 1.09)	0.0820041	1	1.15 (1.07, 1.23)	0.0002232	0.651743	1.04 (0.99, 1.09)	0.152525	1
NFE2	1	0.27 (0.2, 0.33)	1.82123e-15	5.31798e-12	0.001 (-0.001, 0.003)	0.531692	1	-0.019 (-0.034, -0.004)	0.0131137	1	1.02 (0.98, 1.07)	0.337201	1	1.02 (0.95, 1.11)	0.560729	1	1 (0.95, 1.05)	0.954811	1
NFIC	1	0.17 (0.11, 0.23)	8.36917e-08	0.00024438	0.001 (-0.001, 0.003)	0.232815	1	-0.004 (-0.018, 0.01)	0.574097	1	1.04 (1, 1.08)	0.0515204	1	1.02 (0.96, 1.09)	0.515788	1	1.03 (0.99, 1.08)	0.168836	1
NFKB1	1	0.35 (0.28, 0.42)	1.9552e-25	5.70919e-22	0.002 (0, 0.004)	0.109394	1	-0.017 (-0.032, -0.003)	0.0218458	1	1.01 (0.97, 1.06)	0.602806	1	1.02 (0.94, 1.1)	0.693792	1	1.01 (0.96, 1.06)	0.770752	1
NFKB2	0	-0.05 (-0.12, 0.01)	0.114997	1	0 (-0.003, 0.002)	0.68986	1	-0.007 (-0.022, 0.008)	0.365316	1	1.01 (0.96, 1.06)	0.754835	1	1.04 (0.96, 1.12)	0.305721	1	0.95 (0.89, 1.01)	0.0914137	1
NFKBIE	1	0.37 (0.31, 0.44)	9.95862e-29	2.90792e-25	0.002 (0, 0.004)	0.0306964	1	-0.012 (-0.027, 0.002)	0.10026	1	1.04 (0.99, 1.09)	0.0983381	1	1.02 (0.94, 1.1)	0.650194	1	1.08 (1.03, 1.14)	0.00154118	1
NFU1	2	0.63 (0.56, 0.69)	5.09937e-78	1.48902e-74	0.002 (0, 0.004)	0.0544051	1	-0.038 (-0.053, -0.023)	4.60412e-07	0.0013444	1.04 (0.99, 1.09)	0.113643	1	1.03 (0.95, 1.11)	0.494683	1	1.06 (1.01, 1.12)	0.021054	1
NFX1	1	0.17 (0.1, 0.23)	3.76318e-07	0.00109885	0.001 (-0.001, 0.003)	0.260572	1	-0.001 (-0.016, 0.013)	0.849857	1	1.02 (0.97, 1.07)	0.408773	1	1.01 (0.94, 1.09)	0.77	1	1.02 (0.97, 1.07)	0.519416	1
NFYA	1	0.21 (0.15, 0.28)	8.82777e-10	2.57771e-06	0.003 (0.001, 0.005)	0.00963107	1	-0.006 (-0.021, 0.01)	0.468011	1	1 (0.95, 1.05)	0.893068	1	1.01 (0.93, 1.09)	0.811858	1	1.06 (1.01, 1.12)	0.0130952	1
NGF	0	-0.03 (-0.1, 0.03)	0.311	1	0.002 (0, 0.004)	0.108381	1	-0.007 (-0.021, 0.008)	0.347477	1	1.04 (1, 1.09)	0.0774338	1	1.02 (0.94, 1.1)	0.65128	1	1.04 (0.99, 1.09)	0.100746	1
NGFR	0	0.05 (-0.02, 0.11)	0.165417	1	0 (-0.002, 0.002)	0.68052	1	0.011 (-0.004, 0.025)	0.147198	1	1.02 (0.98, 1.07)	0.370444	1	1.04 (0.96, 1.11)	0.359255	1	1.02 (0.97, 1.07)	0.470856	1
NGRN	1	0.39 (0.33, 0.46)	2.74883e-31	8.02659e-28	0 (-0.002, 0.002)	0.902026	1	-0.012 (-0.027, 0.003)	0.122314	1	1.01 (0.96, 1.06)	0.79193	1	1.03 (0.96, 1.11)	0.383289	1	1.05 (1, 1.1)	0.0484732	1
NHLRC3	5	0.84 (0.77, 0.91)	2.0599e-123	6.015e-120	0.008 (0.005, 0.01)	3.20887e-11	9.36991e-08	-0.054 (-0.07, -0.038)	1.92894e-11	5.63251e-08	1.05 (1, 1.11)	0.0462106	1	1.29 (1.19, 1.4)	1.04e-09	3.05e-06	1.17 (1.1, 1.24)	1.04e-07	0.000302778
NID1	3	0.84 (0.78, 0.91)	1.9385e-136	5.6603e-133	0.002 (0, 0.004)	0.0397703	1	-0.033 (-0.049, -0.018)	1.40657e-05	0.0410718	1.11 (1.06, 1.16)	3.29e-05	0.0961738	1.1 (1.02, 1.19)	0.01658	1	1.15 (1.09, 1.22)	9.62e-08	0.000280917
NID2	1	0.61 (0.55, 0.68)	4.65321e-75	1.35874e-71	0 (-0.002, 0.002)	0.845063	1	-0.006 (-0.02, 0.009)	0.460797	1	1.05 (1.01, 1.1)	0.029034	1	1.03 (0.96, 1.12)	0.416526	1	1.11 (1.06, 1.17)	4.41e-05	0.128709
NINJ1	1	0.24 (0.18, 0.3)	2.1056e-13	6.14836e-10	0.003 (0.001, 0.005)	0.0072462	1	-0.029 (-0.043, -0.014)	8.79044e-05	0.256681	1 (0.95, 1.05)	0.9952	1	1.02 (0.94, 1.1)	0.673681	1	1.03 (0.98, 1.08)	0.287546	1
NIT1	1	0.27 (0.2, 0.33)	3.62309e-16	1.05794e-12	0 (-0.002, 0.003)	0.649492	1	-0.009 (-0.024, 0.006)	0.227208	1	1.01 (0.96, 1.06)	0.834866	1	1.04 (0.96, 1.13)	0.347067	1	1.01 (0.96, 1.06)	0.791336	1
NIT2	1	0.37 (0.31, 0.44)	4.12773e-29	1.2053e-25	0.002 (0, 0.004)	0.0299523	1	-0.018 (-0.033, -0.003)	0.0189295	1	1.01 (0.96, 1.06)	0.662131	1	1.11 (1.02, 1.2)	0.0133792	1	1.02 (0.97, 1.08)	0.374909	1
NLGN1	0	0.06 (-0.01, 0.12)	0.0856256	1	0.001 (-0.001, 0.003)	0.377655	1	-0.014 (-0.029, 0.001)	0.0610265	1	1 (0.95, 1.04)	0.862662	1	1.05 (0.98, 1.13)	0.191937	1	0.99 (0.94, 1.04)	0.710858	1
NLGN2	0	0.02 (-0.05, 0.08)	0.60548	1	0 (-0.002, 0.002)	0.860298	1	0.005 (-0.01, 0.019)	0.526478	1	0.99 (0.94, 1.04)	0.573368	1	1.02 (0.95, 1.1)	0.520583	1	1.04 (0.99, 1.09)	0.125171	1
NME1	0	-0.07 (-0.13, 0)	0.044595	1	-0.001 (-0.003, 0.001)	0.475803	1	0.007 (-0.007, 0.022)	0.312852	1	0.98 (0.93, 1.03)	0.383371	1	1.01 (0.94, 1.1)	0.716768	1	1.05 (1, 1.1)	0.0770384	1
NME3	2	0.36 (0.29, 0.42)	1.76932e-27	5.16641e-24	0.002 (0, 0.004)	0.0614541	1	-0.032 (-0.046, -0.017)	1.57551e-05	0.0460048	1.06 (1.01, 1.1)	0.0180732	1	1.01 (0.93, 1.09)	0.871683	1	1.06 (1.01, 1.11)	0.0255856	1
NMI	2	0.59 (0.52, 0.66)	1.13266e-69	3.30736e-66	0.003 (0.001, 0.006)	0.00118476	1	-0.023 (-0.037, -0.008)	0.00277077	1	1.07 (1.02, 1.12)	0.00588164	1	1 (0.93, 1.09)	0.917516	1	1.14 (1.08, 1.19)	4.22e-07	0.00123191
NMNAT1	1	0.28 (0.21, 0.35)	2.04599e-15	5.9743e-12	0.003 (0, 0.005)	0.0204694	1	-0.001 (-0.016, 0.015)	0.936757	1	1.04 (0.99, 1.09)	0.089515	1	1.12 (1.03, 1.2)	0.00420002	1	1.08 (1.02, 1.13)	0.00545946	1
NMRK2	0	0 (-0.06, 0.07)	0.930388	1	-0.001 (-0.003, 0.001)	0.483459	1	0.01 (-0.005, 0.025)	0.17678	1	0.98 (0.93, 1.03)	0.477124	1	1 (0.92, 1.08)	0.953756	1	1.01 (0.96, 1.06)	0.691132	1
NMT1	1	0.39 (0.32, 0.45)	4.77623e-30	1.39466e-26	0.003 (0.001, 0.005)	0.0103908	1	-0.022 (-0.037, -0.007)	0.00356163	1	0.99 (0.94, 1.04)	0.643487	1	0.99 (0.91, 1.07)	0.802152	1	1.05 (1, 1.1)	0.0749441	1
NOMO1	4	0.79 (0.72, 0.86)	1.0852e-110	3.1687e-107	0.008 (0.005, 0.01)	1.1508e-11	3.36034e-08	-0.045 (-0.061, -0.03)	1.26749e-08	3.70106e-05	1.05 (1, 1.11)	0.055102	1	1.4 (1.3, 1.51)	4.14e-18	1.21e-14	1.1 (1.04, 1.17)	0.000547842	1
NOP56	0	0.1 (0.04, 0.17)	0.00173612	1	0.001 (-0.001, 0.003)	0.373117	1	-0.006 (-0.021, 0.009)	0.405642	1	1.01 (0.96, 1.06)	0.764457	1	0.99 (0.91, 1.07)	0.747957	1	1.01 (0.96, 1.07)	0.584964	1
NOS1	3	0.44 (0.36, 0.51)	1.95646e-32	5.71287e-29	0.007 (0.005, 0.01)	2.64809e-10	7.73241e-07	-0.023 (-0.039, -0.006)	0.00662166	1	1.13 (1.07, 1.19)	4.25e-06	0.0124197	1.11 (1.02, 1.2)	0.0155675	1	1.13 (1.07, 1.19)	2.27e-05	0.0664221
NOS2	1	0.24 (0.18, 0.31)	2.62016e-13	7.65087e-10	0.003 (0.001, 0.005)	0.00835793	1	-0.013 (-0.027, 0.002)	0.0930918	1	0.98 (0.93, 1.03)	0.422678	1	0.98 (0.9, 1.06)	0.56056	1	1.01 (0.96, 1.07)	0.608775	1
NOS3	6	0.96 (0.89, 1.03)	1.9345e-159	5.6488e-156	0.008 (0.006, 0.01)	4.92166e-12	1.43712e-08	-0.049 (-0.065, -0.033)	1.55485e-09	4.54015e-06	1.12 (1.06, 1.17)	5.54e-06	0.0161704	1.28 (1.19, 1.36)	1.06e-12	3.11e-09	1.17 (1.12, 1.23)	7.42e-11	2.17e-07
[truncated: 1,042 more rows]

## Sheet: ST6
Table S6. Associations of plasma proteins with cardiovascular disease, type 2 diabetes, and all-cause mortality in the training set after excluding incident cases within the first year
[truncated: 2,922 more rows]

[truncated: 9 more sheets: ST7, ST8, ST9, ST10, ST11, ST12, ST13, ST14, ST15]
